# Supplementary material for: Organ-specific, integrated omics data-based study on the metabolic pathways of the medicinal plant Bletilla striata (Orchidaceae)
Source: BMC Plant Biol. 2021 Nov 1;21:504. doi: 10.1186/s12870-021-03288-9 (PMC8559373; doi:10.1186/s12870-021-03288-9)
Supplement: Supplementary file 1 — Additional file 1. Annotations of all assembled genes of B. striata. [file 12870_2021_3288_MOESM1_ESM.xlsx]

## Sheet: Sheet1
Gene_ID	Length	Trans_ID	Annotation	Name	swissprot_description	GO_Term	NOG	KOEntry	KODescription	EC	KEGG_Pathway	Pfam_description
TRINITY_DN10009_c0_g1	239	TRINITY_DN10009_c0_g1_i1	-	-	-	-	-	-	-	-	-	-
TRINITY_DN1000_c0_g1	221	TRINITY_DN1000_c0_g1_i1	-	-	-	GO:0003674(molecular_function);GO:0005575(cellular_component);GO:0008150(biological_process)	ENOG4111HCV(CUE domain protein)	-	-	-	-	-
TRINITY_DN1000_c0_g2	241	TRINITY_DN1000_c0_g2_i1	-	-	-	GO:0003674(molecular_function);GO:0005575(cellular_component);GO:0008150(biological_process)	ENOG4111HCV(CUE domain protein)	-	-	-	-	-
TRINITY_DN10014_c0_g1	383	TRINITY_DN10014_c0_g1_i1	PREDICTED: protein MIZU-KUSSEI 1-like [Elaeis guineensis]	MIZ1	Protein MIZU-KUSSEI 1 OS=Arabidopsis thaliana GN=MIZ1 PE=1 SV=1	GO:0003674(molecular_function);GO:0005737(cytoplasm);GO:0005783(endoplasmic reticulum);GO:0005789(endoplasmic reticulum membrane);GO:0009658(chloroplast organization);GO:0010274(hydrotropism);GO:0016020(membrane);GO:0032541(cortical endoplasmic reticulum)	ENOG4111IZ9(DUF617 domain containing protein)	-	-	-	-	M1DSF0.1 PF04759.11;DUF617;
TRINITY_DN10016_c0_g2	214	TRINITY_DN10016_c0_g2_i1	-	-	-	-	-	-	-	-	-	-
TRINITY_DN10024_c0_g1	246	TRINITY_DN10024_c0_g1_i1	-	-	-	-	-	-	-	-	-	-
TRINITY_DN10025_c0_g1	255	TRINITY_DN10025_c0_g1_i1	predicted protein [Physcomitrella patens]	DDB_G0282517	Peroxiredoxin-like protein DDB_G0282517, mitochondrial OS=Dictyostelium discoideum GN=DDB_G0282517 PE=3 SV=1	GO:0004601(peroxidase activity);GO:0005575(cellular_component);GO:0005739(mitochondrion);GO:0008150(biological_process);GO:0016209(antioxidant activity);GO:0016491(oxidoreductase activity);GO:0044351(macropinocytosis);GO:0051920(peroxiredoxin activity);GO:0055114(oxidation-reduction process)	COG0450(alkyl hydroperoxide reductase)	K11188	peroxiredoxin 6, 1-Cys peroxiredoxin	EC:1.11.1.7 1.11.1.15 3.1.1.-	ppp00940(Phenylpropanoid biosynthesis)	Q2JQ07.1 PF00578.19;AhpC-TSA;
TRINITY_DN10028_c0_g1	233	TRINITY_DN10028_c0_g1_i1	-	-	-	-	-	-	-	-	-	-
TRINITY_DN10035_c0_g1	322	TRINITY_DN10035_c0_g1_i1	hypothetical protein CARUB_v10005658mg [Capsella rubella]	EIF3K	Eukaryotic translation initiation factor 3 subunit K OS=Bos taurus GN=EIF3K PE=2 SV=1	GO:0001731(formation of translation preinitiation complex);GO:0003743(translation initiation factor activity);GO:0005634(nucleus);GO:0005852(eukaryotic translation initiation factor 3 complex);GO:0006413(translational initiation);GO:0006446(regulation of translational initiation);GO:0016020(membrane);GO:0016282(eukaryotic 43S preinitiation complex);GO:0033290(eukaryotic 48S preinitiation complex)…	ENOG410ZSE4(Component of the eukaryotic translation initiation factor 3 (eIF-3) complex, which is involved in protein synthesis and, together with other initiation factors, stimulates binding of mRNA and methionyl-tRNAi to the 40S ribosome (By similarity))	-	-	-	-	F7CUB8.1 PF10075.7;CSN8_PSD8_EIF3K;
TRINITY_DN10043_c0_g1	225	TRINITY_DN10043_c0_g1_i1	-	-	-	-	-	-	-	-	-	-
TRINITY_DN1004_c0_g1	205	TRINITY_DN1004_c0_g1_i1	-	-	-	-	-	-	-	-	-	-
TRINITY_DN10050_c0_g1	231	TRINITY_DN10050_c0_g1_i1	PREDICTED: glutaredoxin [Ricinus communis]	-	Glutaredoxin OS=Ricinus communis PE=3 SV=1	GO:0004364(glutathione transferase activity);GO:0004602(glutathione peroxidase activity);GO:0005634(nucleus);GO:0005739(mitochondrion);GO:0005829(cytosol);GO:0006749(glutathione metabolic process);GO:0009055(electron carrier activity);GO:0009405(pathogenesis);GO:0015035(protein disulfide oxidoreductase activity);GO:0015038(glutathione disulfide oxidoreductase activity);GO:0019430(removal of super…	COG0695(Glutaredoxin)	K05907	adenylyl-sulfate reductase (glutathione)	EC:1.8.4.9	gsl00920(Sulfur metabolism)	A1CR54.1 PF00462.22;Glutaredoxin;
TRINITY_DN10060_c0_g1	280	TRINITY_DN10060_c0_g1_i1	hypothetical protein B456_004G277300 [Gossypium raimondii]	HTR2	Histone H3.2 OS=Arabidopsis thaliana GN=HTR2 PE=1 SV=2	GO:0000228(nuclear chromosome);GO:0000784(nuclear chromosome, telomeric region);GO:0000786(nucleosome);GO:0000788(nuclear nucleosome);GO:0002230(positive regulation of defense response to virus by host);GO:0005634(nucleus);GO:0006334(nucleosome assembly);GO:0006335(DNA replication-dependent nucleosome assembly);GO:0016020(membrane);GO:0042393(histone binding);GO:0043234(protein complex);GO:005129…	COG2036(Core component of nucleosome. Nucleosomes wrap and compact DNA into chromatin, limiting DNA accessibility to the cellular machineries which require DNA as a template. Histones thereby play a central role in transcription regulation, DNA repair, DNA replication and chromosomal stability. DNA accessibility is regulated via a complex set of post-translational modifications of histones, also …	-	-	-	-	E3N547.1 PF00125.22;Histone;
TRINITY_DN10072_c0_g1	1039	TRINITY_DN10072_c0_g1_i1	PREDICTED: putative deoxyribonuclease TATDN3 [Elaeis guineensis]	yabD	Uncharacterized metal-dependent hydrolase YabD OS=Bacillus subtilis (strain 168) GN=yabD PE=3 SV=1	GO:0004536(deoxyribonuclease activity);GO:0005634(nucleus);GO:0016788(hydrolase activity, acting on ester bonds)	COG0084(tatd family)	-	-	-	-	M0UBK1.1 PF01026.19;TatD_DNase;
TRINITY_DN1007_c0_g1	222	TRINITY_DN1007_c0_g1_i1	-	-	-	-	-	-	-	-	-	-
TRINITY_DN10091_c0_g1	215	TRINITY_DN10091_c0_g1_i1	-	-	-	-	ENOG410XRBD(Phospholipid metabolism enzyme regulator)	-	-	-	-	A7EI59.1 PF12751.5;Vac7;
TRINITY_DN10104_c0_g1	313	TRINITY_DN10104_c0_g1_i1;TRINITY_DN10104_c0_g1_i2	hypothetical protein CARUB_v10021117mg [Capsella rubella]	-	-	-	ENOG4111URX(microsomal glutathione S-transferase)	K00799	glutathione S-transferase	EC:2.5.1.18	crb00480(Glutathione metabolism)	-
TRINITY_DN10110_c0_g1	215	TRINITY_DN10110_c0_g1_i1	-	-	-	-	-	-	-	-	-	-
TRINITY_DN10114_c0_g1	233	TRINITY_DN10114_c0_g1_i1	-	abpB	Calcium-regulated actin-bundling protein OS=Dictyostelium discoideum GN=abpB PE=1 SV=1	GO:0003779(actin binding);GO:0030046(parallel actin filament bundle assembly);GO:0030863(cortical cytoskeleton);GO:0032154(cleavage furrow);GO:0044351(macropinocytosis);GO:0045335(phagocytic vesicle);GO:0051015(actin filament binding);GO:0051017(actin filament bundle assembly);GO:0051764(actin crosslink formation)	-	-	-	-	-	-
TRINITY_DN1011_c0_g2	209	TRINITY_DN1011_c0_g2_i1	-	-	-	-	-	-	-	-	-	-
TRINITY_DN10125_c0_g1	229	TRINITY_DN10125_c0_g1_i1	-	-	-	-	-	-	-	-	-	-
TRINITY_DN1012_c0_g1	221	TRINITY_DN1012_c0_g1_i1	Heat shock protein Hsp88 [Anthurium amnicola]	hsp88	Heat shock protein hsp88 OS=Neurospora crassa (strain ATCC 24698 / 74-OR23-1A / CBS 708.71 / DSM 1257 / FGSC 987) GN=hsp88 PE=1 SV=1	GO:0005575(cellular_component);GO:0043581(mycelium development)	COG0443(Heat shock protein)	K03283	heat shock 70kDa protein 1/8	-	bvg03040(Spliceosome);bvg04141(Protein processing in endoplasmic reticulum);bvg04144(Endocytosis)	C7ZPM7.1 PF00012.18;HSP70;
TRINITY_DN10134_c0_g1	207	TRINITY_DN10134_c0_g1_i1	-	-	-	-	-	-	-	-	-	-
TRINITY_DN10141_c0_g1	276	TRINITY_DN10141_c0_g1_i1	-	-	-	-	-	-	-	-	-	-
TRINITY_DN10143_c0_g1	230	TRINITY_DN10143_c0_g1_i1	-	-	-	-	-	-	-	-	-	-
TRINITY_DN10147_c0_g2	203	TRINITY_DN10147_c0_g2_i1	-	-	-	-	-	-	-	-	-	-
TRINITY_DN10151_c0_g1	201	TRINITY_DN10151_c0_g1_i1	predicted protein [Hordeum vulgare subsp. vulgare]	CYP505	Bifunctional cytochrome P450/NADPH--P450 reductase OS=Fusarium oxysporum GN=CYP505 PE=1 SV=1	GO:0005506(iron ion binding);GO:0005575(cellular_component);GO:0009055(electron carrier activity);GO:0010181(FMN binding);GO:0016491(oxidoreductase activity);GO:0016705(oxidoreductase activity, acting on paired donors, with incorporation or reduction of molecular oxygen);GO:0020037(heme binding);GO:0055114(oxidation-reduction process)	COG0369(Component of the sulfite reductase complex that catalyzes the 6-electron reduction of sulfite to sulfide. This is one of several activities required for the biosynthesis of L- cysteine from sulfate. The flavoprotein component catalyzes the electron flow from NADPH - FAD - FMN to the hemoprotein component (By similarity))	-	-	-	-	C5FQ78.1 PF00067.20;p450;
TRINITY_DN10154_c0_g1	208	TRINITY_DN10154_c0_g1_i1	-	-	-	-	-	-	-	-	-	-
TRINITY_DN10161_c0_g1	207	TRINITY_DN10161_c0_g1_i1	-	-	-	-	-	-	-	-	-	-
TRINITY_DN1017_c0_g1	201	TRINITY_DN1017_c0_g1_i1	-	-	-	-	-	-	-	-	-	-
TRINITY_DN10180_c0_g1	271	TRINITY_DN10180_c0_g1_i1	-	PRKDC	DNA-dependent protein kinase catalytic subunit OS=Homo sapiens GN=PRKDC PE=1 SV=3	GO:0000784(nuclear chromosome, telomeric region);GO:0001756(somitogenesis);GO:0001933(negative regulation of protein phosphorylation);GO:0002326(B cell lineage commitment);GO:0002328(pro-B cell differentiation);GO:0002360(T cell lineage commitment);GO:0002638(negative regulation of immunoglobulin production);GO:0002684(positive regulation of immune system process);GO:0003690(double-stranded DNA b…	COG5032(phosphatidylinositol kinase activity)	-	-	-	-	-
TRINITY_DN10182_c0_g2	201	TRINITY_DN10182_c0_g2_i1	PREDICTED: uncharacterized protein LOC105353523 [Fragaria vesca subsp. vesca]	-	-	-	COG2801(Retrotransposon protein)	-	-	-	-	-
TRINITY_DN1018_c0_g1	219	TRINITY_DN1018_c0_g1_i1	Actin-related protein 2/3 complex subunit 1B [Anthurium amnicola]	Arpc1a	Actin-related protein 2/3 complex subunit 1A OS=Mus musculus GN=Arpc1a PE=1 SV=1	GO:0003779(actin binding);GO:0005515(protein binding);GO:0005737(cytoplasm);GO:0005856(cytoskeleton);GO:0005885(Arp2/3 protein complex);GO:0015629(actin cytoskeleton);GO:0030833(regulation of actin filament polymerization);GO:0034314(Arp2/3 complex-mediated actin nucleation);GO:0036195(muscle cell projection membrane);GO:0051015(actin filament binding);GO:0070062(extracellular exosome)	ENOG410XNWX(protein 2 3 complex subunit)	-	-	-	-	-
TRINITY_DN1019_c0_g1	215	TRINITY_DN1019_c0_g1_i1	-	-	-	-	-	-	-	-	-	-
TRINITY_DN1020_c0_g1	207	TRINITY_DN1020_c0_g1_i1	-	-	-	-	-	-	-	-	-	-
TRINITY_DN10214_c0_g1	205	TRINITY_DN10214_c0_g1_i1	-	-	-	-	-	-	-	-	-	-
TRINITY_DN10225_c0_g1	235	TRINITY_DN10225_c0_g1_i1	-	-	-	-	-	-	-	-	-	-
TRINITY_DN10229_c0_g1	253	TRINITY_DN10229_c0_g1_i1	-	-	-	-	-	-	-	-	-	-
TRINITY_DN10239_c0_g2	219	TRINITY_DN10239_c0_g2_i1	-	-	-	GO:0005634(nucleus);GO:0005829(cytosol);GO:0008113(peptide-methionine (S)-S-oxide reductase activity);GO:0036456(L-methionine-(S)-S-oxide reductase activity);GO:0070301(cellular response to hydrogen peroxide);GO:1990355(L-methionine biosynthetic process from methionine sulphoxide)	COG0225(Has an important function as a repair enzyme for proteins that have been inactivated by oxidation. Catalyzes the reversible oxidation-reduction of methionine sulfoxide in proteins to methionine (By similarity))	-	-	-	-	A0A0M8MW95.1 PF01625.19;PMSR;
TRINITY_DN10244_c0_g1	212	TRINITY_DN10244_c0_g1_i1	-	-	-	-	-	-	-	-	-	-
TRINITY_DN10251_c0_g1	277	TRINITY_DN10251_c0_g1_i1	hypothetical protein VOLCADRAFT_81300 [Volvox carteri f. nagariensis]	KYE1	Enoate reductase 1 OS=Kluyveromyces lactis (strain ATCC 8585 / CBS 2359 / DSM 70799 / NBRC 1267 / NRRL Y-1140 / WM37) GN=KYE1 PE=1 SV=2	GO:0003959(NADPH dehydrogenase activity);GO:0005622(intracellular);GO:0055114(oxidation-reduction process)	COG1902(NADH flavin oxidoreductase, NADH oxidase)	K05894	12-oxophytodienoic acid reductase	EC:1.3.1.42	vcn00592(alpha-Linolenic acid metabolism)	A9V3Z0.1 PF00724.18;Oxidored_FMN;
TRINITY_DN10259_c0_g1	469	TRINITY_DN10259_c0_g1_i1	PREDICTED: peptide methionine sulfoxide reductase B5-like [Setaria italica]	MSRB2	Peptide methionine sulfoxide reductase B2, chloroplastic OS=Arabidopsis thaliana GN=MSRB2 PE=1 SV=1	GO:0006979(response to oxidative stress);GO:0009507(chloroplast);GO:0009570(chloroplast stroma);GO:0030091(protein repair);GO:0033743(peptide-methionine (R)-S-oxide reductase activity);GO:0046872(metal ion binding);GO:0055114(oxidation-reduction process)	COG0229()-reductase)	-	-	-	-	D8RSW5.1 PF01641.16;SelR;
TRINITY_DN1025_c0_g1	231	TRINITY_DN1025_c0_g1_i1	-	-	-	-	ENOG410Y4E6(NA)	-	-	-	-	-
TRINITY_DN10260_c0_g1	241	TRINITY_DN10260_c0_g1_i1	-	-	-	-	-	-	-	-	-	-
TRINITY_DN10261_c0_g1	242	TRINITY_DN10261_c0_g1_i1	glutamine synthetase, partial [Helicosporidium sp. ATCC 50920]	GLN2	Glutamine synthetase, chloroplastic OS=Zea mays GN=GLN2 PE=2 SV=1	GO:0004356(glutamate-ammonia ligase activity)	COG0174(glutamine synthetase)	K01915	glutamine synthetase	EC:6.3.1.2	csl01230(Biosynthesis of amino acids);csl00630(Glyoxylate and dicarboxylate metabolism);csl00910(Nitrogen metabolism);csl00250(Alanine, aspartate and glutamate metabolism);csl00220(Arginine biosynthesis)	K3WW32.1 PF03951.17;Gln-synt_N;
TRINITY_DN10268_c0_g1	226	TRINITY_DN10268_c0_g1_i1	-	-	-	GO:0003674(molecular_function);GO:0005575(cellular_component)	ENOG4111MUX(Conserved hypothetical, protein)	-	-	-	-	G2QZH4.1 PF12505.6;DUF3712;
TRINITY_DN10270_c0_g1	286	TRINITY_DN10270_c0_g1_i1	PREDICTED: ganglioside-induced differentiation-associated protein 2 [Solanum lycopersicum]	-	-	GO:0003674(molecular_function);GO:0005737(cytoplasm);GO:0008150(biological_process)	COG2110(appr-1-p processing domain protein)	-	-	-	-	M0ZMQ6.1 PF13716.4;CRAL_TRIO_2;
TRINITY_DN10281_c0_g1	285	TRINITY_DN10281_c0_g1_i1	PREDICTED: peroxidase 21 [Solanum lycopersicum]	PER21	Peroxidase 21 OS=Arabidopsis thaliana GN=PER21 PE=1 SV=1	GO:0004601(peroxidase activity);GO:0009505(plant-type cell wall);GO:0009664(plant-type cell wall organization)	ENOG410YHIH(peroxidase)	K00430	peroxidase	EC:1.11.1.7	sly00940(Phenylpropanoid biosynthesis)	M0ZNG4.1 PF00141.21;peroxidase;
TRINITY_DN10287_c0_g1	226	TRINITY_DN10287_c0_g1_i1	-	-	-	-	-	-	-	-	-	-
TRINITY_DN10292_c0_g1	465	TRINITY_DN10292_c0_g1_i1	-	-	-	-	-	-	-	-	-	-
TRINITY_DN10294_c0_g1	223	TRINITY_DN10294_c0_g1_i1	-	-	-	-	-	-	-	-	-	-
TRINITY_DN10296_c0_g1	318	TRINITY_DN10296_c0_g1_i1	-	-	-	-	-	-	-	-	-	-
TRINITY_DN10298_c0_g1	232	TRINITY_DN10298_c0_g1_i1	-	-	-	-	-	-	-	-	-	-
TRINITY_DN10317_c0_g1	243	TRINITY_DN10317_c0_g1_i1	PREDICTED: probable amino-acid racemase isoform X1 [Malus domestica]	nhp6	Non-histone chromosomal protein 6 OS=Neosartorya fumigata (strain ATCC MYA-4609 / Af293 / CBS 101355 / FGSC A1100) GN=nhp6 PE=3 SV=1	GO:0001195(maintenance of transcriptional fidelity during DNA-templated transcription elongation from RNA polymerase III promoter);GO:0005634(nucleus);GO:0005829(cytosol);GO:0006338(chromatin remodeling);GO:0006366(transcription from RNA polymerase II promoter);GO:0008301(DNA binding, bending);GO:0043565(sequence-specific DNA binding);GO:0070898(RNA polymerase III transcriptional preinitiation co…	COG5648(high mobility group)	K10802	high mobility group protein B1	-	vcn03410(Base excision repair)	X0KDM6.1 PF00505.17;HMG_box;
TRINITY_DN1031_c0_g1	225	TRINITY_DN1031_c0_g1_i1	-	-	-	-	-	-	-	-	-	-
TRINITY_DN10321_c0_g1	207	TRINITY_DN10321_c0_g1_i1	-	-	-	-	-	-	-	-	-	-
TRINITY_DN10322_c0_g1	597	TRINITY_DN10322_c0_g1_i1	PREDICTED: cytochrome P450 94C1 [Solanum lycopersicum]	-	Cytochrome P450 (Fragment) OS=Helianthus annuus PE=1 SV=1	GO:0005506(iron ion binding);GO:0005576(extracellular region);GO:0009611(response to wounding);GO:0016021(integral component of membrane);GO:0018685(alkane 1-monooxygenase activity);GO:0019825(oxygen binding);GO:0020037(heme binding);GO:0043231(intracellular membrane-bounded organelle);GO:0055114(oxidation-reduction process)	COG2124(Cytochrome p450)	K00517	-	-	cit00903(Limonene and pinene degradation);cit00945(Stilbenoid, diarylheptanoid and gingerol biosynthesis)	K4C9G0.1 PF00067.20;p450;
TRINITY_DN10325_c0_g1	253	TRINITY_DN10325_c0_g1_i1	-	-	-	-	COG0451(Nad-dependent epimerase dehydratase)	-	-	-	-	A9VCN1.1 PF01370.19;Epimerase;
TRINITY_DN10337_c0_g1	229	TRINITY_DN10337_c0_g1_i1	-	-	-	-	-	-	-	-	-	-
TRINITY_DN10346_c0_g1	235	TRINITY_DN10346_c0_g1_i1	-	-	-	-	-	-	-	-	-	-
TRINITY_DN10379_c0_g1	203	TRINITY_DN10379_c0_g1_i1	-	-	-	-	-	-	-	-	-	-
TRINITY_DN10384_c0_g1	219	TRINITY_DN10384_c0_g1_i1	-	-	-	-	-	-	-	-	-	-
TRINITY_DN10395_c0_g1	208	TRINITY_DN10395_c0_g1_i1	PREDICTED: uncharacterized protein LOC107417366 [Ziziphus jujuba]	-	-	GO:0003674(molecular_function);GO:0005886(plasma membrane);GO:0008150(biological_process);GO:0009941(chloroplast envelope);GO:0016021(integral component of membrane)	ENOG410YJNN(Uncharacterized protein family, UPF0114)	-	-	-	-	M5XPJ1.1 PF03350.14;UPF0114;
TRINITY_DN10401_c0_g1	207	TRINITY_DN10401_c0_g1_i1	-	-	-	-	-	-	-	-	-	-
TRINITY_DN1040_c0_g1	207	TRINITY_DN1040_c0_g1_i1	-	-	-	-	-	-	-	-	-	-
TRINITY_DN10410_c0_g1	245	TRINITY_DN10410_c0_g1_i1	-	-	-	-	-	-	-	-	-	-
TRINITY_DN10413_c0_g1	222	TRINITY_DN10413_c0_g1_i1	-	-	-	-	ENOG4111F8A(NA)	-	-	-	-	-
TRINITY_DN10414_c0_g1	221	TRINITY_DN10414_c0_g1_i1	Transaldolase, partial [Anthurium amnicola]	FOXG_03074	Transaldolase OS=Fusarium oxysporum f. sp. lycopersici (strain 4287 / CBS 123668 / FGSC 9935 / NRRL 34936) GN=FOXG_03074 PE=1 SV=1	GO:0004801(sedoheptulose-7-phosphate:D-glyceraldehyde-3-phosphate glyceronetransferase activity);GO:0005576(extracellular region);GO:0005634(nucleus);GO:0005829(cytosol);GO:0006098(pentose-phosphate shunt);GO:0009986(cell surface);GO:0030445(yeast-form cell wall);GO:0030446(hyphal cell wall)	COG0176(Transaldolase is important for the balance of metabolites in the pentose-phosphate pathway (By similarity))	K00616	transaldolase	EC:2.2.1.2	ccp01200(Carbon metabolism);ccp01230(Biosynthesis of amino acids);ccp00030(Pentose phosphate pathway)	G4TJM8.1 PF00923.17;TAL_FSA;
TRINITY_DN1041_c0_g1	1013	TRINITY_DN1041_c0_g1_i1	PREDICTED: PRA1 family protein F2-like [Musa acuminata subsp. malaccensis]	PRA1E	PRA1 family protein E OS=Arabidopsis thaliana GN=PRA1E PE=1 SV=1	GO:0003674(molecular_function);GO:0005783(endoplasmic reticulum);GO:0005794(Golgi apparatus);GO:0010008(endosome membrane);GO:0016021(integral component of membrane);GO:0016192(vesicle-mediated transport)	COG5130(Prenylated RAB acceptor)	K12638	3-epi-6-deoxocathasterone 23-monooxygenase	EC:1.14.13.112	csv00905(Brassinosteroid biosynthesis)	M0TFK0.1 PF03208.17;PRA1;
TRINITY_DN10435_c0_g1	237	TRINITY_DN10435_c0_g1_i1	-	-	-	-	-	-	-	-	-	-
TRINITY_DN10444_c0_g1	241	TRINITY_DN10444_c0_g1_i1	-	-	-	-	-	-	-	-	-	-
TRINITY_DN1044_c0_g1	257	TRINITY_DN1044_c0_g1_i1	-	-	-	GO:0048741(skeletal muscle fiber development)	-	-	-	-	-	-
TRINITY_DN10451_c0_g1	216	TRINITY_DN10451_c0_g1_i1	-	-	-	-	-	-	-	-	-	-
TRINITY_DN10452_c0_g1	250	TRINITY_DN10452_c0_g1_i1;TRINITY_DN10452_c0_g1_i2	40S ribosomal protein S12 [Anthurium amnicola]	RPS12	40S ribosomal protein S12 OS=Bos taurus GN=RPS12 PE=2 SV=1	GO:0003735(structural constituent of ribosome);GO:0022627(cytosolic small ribosomal subunit)	COG1358((ribosomal) protein)	K02951	small subunit ribosomal protein S12e	-	csl03010(Ribosome)	I1CAH7.1 PF01248.24;Ribosomal_L7Ae;
TRINITY_DN10460_c0_g1	202	TRINITY_DN10460_c0_g1_i1	-	-	-	-	-	-	-	-	-	-
TRINITY_DN10463_c0_g1	204	TRINITY_DN10463_c0_g1_i1	-	-	-	-	-	-	-	-	-	-
TRINITY_DN10465_c0_g1	262	TRINITY_DN10465_c0_g1_i1	-	-	-	-	-	-	-	-	-	-
TRINITY_DN10475_c0_g1	233	TRINITY_DN10475_c0_g1_i1	-	-	-	GO:0000276(mitochondrial proton-transporting ATP synthase complex, coupling factor F(o));GO:0015986(ATP synthesis coupled proton transport);GO:0030448(hyphal growth);GO:0033615(mitochondrial proton-transporting ATP synthase complex assembly);GO:0035786(protein complex oligomerization);GO:0046933(proton-transporting ATP synthase activity, rotational mechanism)	ENOG4112CWI(mitochondrial F1F0 ATP synthase subunit Atp18)	-	-	-	-	A0A072PDX8.1 PF04911.10;ATP-synt_J;
TRINITY_DN10476_c0_g1	210	TRINITY_DN10476_c0_g1_i1	-	-	-	-	-	-	-	-	-	-
TRINITY_DN1047_c0_g1	432	TRINITY_DN1047_c0_g1_i1	PREDICTED: histone H1 [Solanum tuberosum]	-	Histone H1 OS=Solanum pennellii PE=2 SV=1	-	ENOG410XWIM(histone h1)	-	-	-	-	-
TRINITY_DN10486_c0_g1	201	TRINITY_DN10486_c0_g1_i1	-	-	-	-	-	-	-	-	-	-
TRINITY_DN10489_c0_g2	202	TRINITY_DN10489_c0_g2_i1	-	-	-	-	-	-	-	-	-	-
TRINITY_DN10498_c0_g1	216	TRINITY_DN10498_c0_g1_i1	-	-	-	-	-	-	-	-	-	-
TRINITY_DN1049_c0_g1	693	TRINITY_DN1049_c0_g1_i1	PREDICTED: subtilisin-like protease SBT3.5 isoform X1 [Elaeis guineensis]	-	-	GO:0004252(serine-type endopeptidase activity);GO:0005618(cell wall)	ENOG41121HN(Peptidase inhibitor I9)	-	-	-	-	I1JFL5.1 PF05922.14;Inhibitor_I9;
TRINITY_DN10509_c0_g1	238	TRINITY_DN10509_c0_g1_i1	-	-	-	-	-	-	-	-	-	-
TRINITY_DN1051_c0_g1	241	TRINITY_DN1051_c0_g1_i1	-	-	-	-	-	-	-	-	-	-
TRINITY_DN10531_c0_g1	205	TRINITY_DN10531_c0_g1_i1	PREDICTED: peroxidase 3-like [Phoenix dactylifera]	PER30	Peroxidase 30 OS=Arabidopsis thaliana GN=PER30 PE=1 SV=1	GO:0004601(peroxidase activity);GO:0009505(plant-type cell wall);GO:0009664(plant-type cell wall organization)	ENOG410Y9ME(peroxidase)	K00430	peroxidase	EC:1.11.1.7	pda00940(Phenylpropanoid biosynthesis)	K3XY63.1 PF00141.21;peroxidase;
TRINITY_DN10541_c0_g1	249	TRINITY_DN10541_c0_g1_i1	hypothetical protein BRADI_3g50605 [Brachypodium distachyon]	-	-	-	ENOG4111898(NA)	-	-	-	-	-
TRINITY_DN10542_c0_g1	244	TRINITY_DN10542_c0_g1_i1	-	-	-	-	-	-	-	-	-	-
TRINITY_DN10545_c0_g1	231	TRINITY_DN10545_c0_g1_i1	hypothetical protein KFL_008040040 [Klebsormidium flaccidum]	acr3	Arsenical-resistance protein Acr3 OS=Corynebacterium glutamicum (strain ATCC 13032 / DSM 20300 / JCM 1318 / LMG 3730 / NCIMB 10025) GN=acr3 PE=1 SV=2	GO:0005342(organic acid transmembrane transporter activity);GO:0005887(integral component of plasma membrane);GO:0015104(antimonite transmembrane transporter activity);GO:0015105(arsenite transmembrane transporter activity);GO:0015699(antimonite transport);GO:0015700(arsenite transport)	COG0798(arsenical-resistance protein)	-	-	-	-	-
TRINITY_DN10547_c0_g1	209	TRINITY_DN10547_c0_g1_i1	-	-	-	-	-	-	-	-	-	-
TRINITY_DN10548_c0_g1	202	TRINITY_DN10548_c0_g1_i1	-	-	-	-	-	-	-	-	-	-
TRINITY_DN10549_c0_g1	251	TRINITY_DN10549_c0_g1_i1	-	-	-	-	-	-	-	-	-	-
TRINITY_DN10550_c0_g1	341	TRINITY_DN10550_c0_g1_i1	-	-	-	-	-	-	-	-	-	-
TRINITY_DN10551_c0_g1	258	TRINITY_DN10551_c0_g1_i1	-	-	-	-	-	-	-	-	-	-
TRINITY_DN10554_c0_g1	220	TRINITY_DN10554_c0_g1_i1	-	-	-	-	-	-	-	-	-	-
TRINITY_DN10567_c0_g1	201	TRINITY_DN10567_c0_g1_i1	-	-	-	-	-	-	-	-	-	-
TRINITY_DN10569_c0_g2	221	TRINITY_DN10569_c0_g2_i1	predicted protein [Hordeum vulgare subsp. vulgare]	-	Physarolisin OS=Physarum polycephalum PE=1 SV=1	GO:0004175(endopeptidase activity);GO:0006508(proteolysis);GO:0008240(tripeptidyl-peptidase activity)	COG4934(peptidase)	-	-	-	-	-
TRINITY_DN10575_c0_g1	230	TRINITY_DN10575_c0_g1_i1	-	nhaA2	Na(+)/H(+) antiporter NhaA 2 OS=Nocardioides sp. (strain ATCC BAA-499 / JS614) GN=nhaA2 PE=3 SV=1	GO:0005886(plasma membrane);GO:0006814(sodium ion transport);GO:0006883(cellular sodium ion homeostasis);GO:0015491(cation:cation antiporter activity);GO:0015992(proton transport);GO:0098655(cation transmembrane transport)	COG1651(Thiol disulfide interchange protein)	-	-	-	-	H8MGD5.1 PF13462.4;Thioredoxin_4;
TRINITY_DN10589_c0_g1	211	TRINITY_DN10589_c0_g1_i1	-	-	-	-	-	-	-	-	-	-
TRINITY_DN10591_c0_g1	213	TRINITY_DN10591_c0_g1_i1	-	-	-	-	-	-	-	-	-	-
TRINITY_DN10592_c0_g1	248	TRINITY_DN10592_c0_g1_i1	-	-	-	-	-	-	-	-	-	-
TRINITY_DN10599_c0_g1	202	TRINITY_DN10599_c0_g1_i1	-	-	-	-	-	-	-	-	-	L1JGJ5.1 PF08240.10;ADH_N;
TRINITY_DN105_c0_g1	204	TRINITY_DN105_c0_g1_i1	-	-	-	-	-	-	-	-	-	-
TRINITY_DN10600_c0_g1	242	TRINITY_DN10600_c0_g1_i1	-	-	-	-	-	-	-	-	-	-
TRINITY_DN10609_c0_g1	235	TRINITY_DN10609_c0_g1_i1	-	dre2	Fe-S cluster assembly protein dre2 OS=Botryotinia fuckeliana (strain B05.10) GN=dre2 PE=3 SV=1	GO:0005737(cytoplasm);GO:0016226(iron-sulfur cluster assembly)	COG5636(Component of the cytosolic iron-sulfur (Fe S) protein assembly machinery. Required for the maturation of extramitochondrial Fe S proteins (By similarity). Has anti- apoptotic effects in the cell. Involved in negative control of H(2)O(2)-induced cell death, probably by tethering the pro- apoptotic factor tah18 in the cytoplasm in the absence of oxidative stress (By similarity))	-	-	-	-	W9CNC2.1 PF16803.3;DRE2_N;
TRINITY_DN10626_c0_g1	1867	TRINITY_DN10626_c0_g1_i1	PREDICTED: polyadenylate-binding protein RBP47B' [Phoenix dactylifera]	RBP47B'	Polyadenylate-binding protein RBP47B' OS=Arabidopsis thaliana GN=RBP47B' PE=2 SV=1	GO:0000166(nucleotide binding);GO:0003723(RNA binding);GO:0005634(nucleus);GO:0005737(cytoplasm);GO:0006397(mRNA processing);GO:0008143(poly(A) binding)	COG0724(Rna-binding protein)	K03231	elongation factor 1-alpha	-	cam03013(RNA transport)	D7SL59.1 PF00076.20;RRM_1;
TRINITY_DN10627_c0_g1	207	TRINITY_DN10627_c0_g1_i1	-	-	-	-	-	-	-	-	-	-
TRINITY_DN10631_c0_g1	215	TRINITY_DN10631_c0_g1_i1	-	sho1	High osmolarity signaling protein sho1 OS=Sclerotinia sclerotiorum (strain ATCC 18683 / 1980 / Ss-1) GN=sho1 PE=3 SV=1	-	ENOG410Y71M(osmosensory signaling pathway)	-	-	-	-	-
TRINITY_DN10631_c0_g2	240	TRINITY_DN10631_c0_g2_i1	-	sho1	High osmolarity signaling protein sho1 OS=Sclerotinia sclerotiorum (strain ATCC 18683 / 1980 / Ss-1) GN=sho1 PE=3 SV=1	GO:0000902(cell morphogenesis);GO:0001402(signal transduction involved in filamentous growth);GO:0005034(osmosensor activity);GO:0005078(MAP-kinase scaffold activity);GO:0005886(plasma membrane);GO:0005935(cellular bud neck);GO:0007232(osmosensory signaling pathway via Sho1 osmosensor);GO:0009272(fungal-type cell wall biogenesis);GO:0030010(establishment of cell polarity);GO:0030448(hyphal growth…	-	-	-	-	-	-
TRINITY_DN10633_c0_g1	317	TRINITY_DN10633_c0_g1_i1	PREDICTED: uncharacterized protein LOC105053302 isoform X1 [Elaeis guineensis]	-	-	-	ENOG410XSYR(UPF0378 protein)	-	-	-	-	-
TRINITY_DN10635_c0_g1	295	TRINITY_DN10635_c0_g1_i1	-	COL6A2	Collagen alpha-2(VI) chain OS=Homo sapiens GN=COL6A2 PE=1 SV=4	GO:0005515(protein binding);GO:0005576(extracellular region);GO:0005578(proteinaceous extracellular matrix);GO:0005581(collagen trimer);GO:0005615(extracellular space);GO:0005788(endoplasmic reticulum lumen);GO:0007155(cell adhesion);GO:0009749(response to glucose);GO:0030198(extracellular matrix organization);GO:0030574(collagen catabolic process);GO:0031012(extracellular matrix);GO:0042383(sarc…	ENOG410XT53(Collagen, type VI, alpha 2)	-	-	-	-	F6XD59.1 PF00092.26;VWA;
TRINITY_DN10639_c0_g1	234	TRINITY_DN10639_c0_g1_i1	-	-	-	-	-	-	-	-	-	-
TRINITY_DN10660_c0_g2	214	TRINITY_DN10660_c0_g2_i1	-	-	-	-	-	-	-	-	-	-
TRINITY_DN10663_c0_g1	207	TRINITY_DN10663_c0_g1_i1	mitochondrial apocytochrome c [Chlamydomonas incerta]	CYC1	Cytochrome c OS=Chlamydomonas reinhardtii GN=CYC1 PE=3 SV=2	GO:0005758(mitochondrial intermembrane space);GO:0006122(mitochondrial electron transport, ubiquinol to cytochrome c);GO:0006123(mitochondrial electron transport, cytochrome c to oxygen)	COG3474(Electron carrier protein. The oxidized form of the cytochrome c heme group can accept an electron from the heme group of the cytochrome c1 subunit of cytochrome reductase. Cytochrome c then transfers this electron to the cytochrome oxidase complex, the final protein carrier in the mitochondrial electron-transport chain)	K08738	cytochrome c	-	csl00920(Sulfur metabolism)	G9NWW5.1 PF00034.19;Cytochrom_C;
TRINITY_DN10671_c0_g1	209	TRINITY_DN10671_c0_g1_i1	-	-	-	-	-	-	-	-	-	-
TRINITY_DN10679_c0_g1	234	TRINITY_DN10679_c0_g1_i1	-	-	-	-	-	-	-	-	-	-
TRINITY_DN10690_c0_g1	273	TRINITY_DN10690_c0_g1_i1	-	-	-	-	-	-	-	-	-	-
TRINITY_DN10699_c0_g1	282	TRINITY_DN10699_c0_g1_i1;TRINITY_DN10699_c0_g1_i2	PREDICTED: transcription factor UNE12 [Musa acuminata subsp. malaccensis]	-	-	-	-	-	-	-	-	-
TRINITY_DN106_c0_g1	210	TRINITY_DN106_c0_g1_i1	-	-	-	-	-	-	-	-	-	-
TRINITY_DN10700_c0_g1	206	TRINITY_DN10700_c0_g1_i1	-	MT-ND1	NADH-ubiquinone oxidoreductase chain 1 OS=Homo sapiens GN=MT-ND1 PE=1 SV=1	GO:0005515(protein binding);GO:0005743(mitochondrial inner membrane);GO:0005747(mitochondrial respiratory chain complex I);GO:0006120(mitochondrial electron transport, NADH to ubiquinone);GO:0008137(NADH dehydrogenase (ubiquinone) activity);GO:0014070(response to organic cyclic compound);GO:0016021(integral component of membrane);GO:0030425(dendrite);GO:0031966(mitochondrial membrane);GO:0032981(…	COG1005(NDH-1 shuttles electrons from NADH, via FMN and iron- sulfur (Fe-S) centers, to quinones in the respiratory chain. The immediate electron acceptor for the enzyme in this species is believed to be ubiquinone. Couples the redox reaction to proton translocation (for every two electrons transferred, four hydrogen ions are translocated across the cytoplasmic membrane), and thus conserves the r…	-	-	-	-	Q94R68.1 PF00146.19;NADHdh;
TRINITY_DN10703_c0_g1	204	TRINITY_DN10703_c0_g1_i1	-	-	-	-	-	-	-	-	-	-
TRINITY_DN10706_c0_g1	229	TRINITY_DN10706_c0_g1_i1	-	-	-	-	-	-	-	-	-	-
TRINITY_DN10718_c0_g1	1381	TRINITY_DN10718_c0_g1_i1	PREDICTED: serpin-ZXA-like [Musa acuminata subsp. malaccensis]	-	Serpin-Z1C OS=Triticum aestivum PE=1 SV=1	GO:0004867(serine-type endopeptidase inhibitor activity);GO:0005615(extracellular space)	COG4826(serine-type endopeptidase inhibitor activity)	K14297	nuclear pore complex protein Nup98-Nup96	-	fve03013(RNA transport)	M0RU52.1 PF00079.18;Serpin;
TRINITY_DN10726_c0_g1	210	TRINITY_DN10726_c0_g1_i1	-	-	-	-	-	-	-	-	-	-
TRINITY_DN10727_c0_g1	273	TRINITY_DN10727_c0_g1_i1	-	-	-	-	-	-	-	-	-	-
TRINITY_DN10751_c0_g1	217	TRINITY_DN10751_c0_g1_i1	-	EFEMP1	EGF-containing fibulin-like extracellular matrix protein 1 OS=Homo sapiens GN=EFEMP1 PE=1 SV=2	GO:0005006(epidermal growth factor-activated receptor activity);GO:0005509(calcium ion binding);GO:0007173(epidermal growth factor receptor signaling pathway);GO:0031012(extracellular matrix)	ENOG410YCRW(epidermal growth factor-activated receptor activity)	-	-	-	-	-
TRINITY_DN10778_c0_g1	222	TRINITY_DN10778_c0_g1_i1	-	RANBP2	E3 SUMO-protein ligase RanBP2 OS=Homo sapiens GN=RANBP2 PE=1 SV=2	GO:0000090(mitotic anaphase);GO:0000236(mitotic prometaphase);GO:0000413(protein peptidyl-prolyl isomerization);GO:0003723(RNA binding);GO:0003755(peptidyl-prolyl cis-trans isomerase activity);GO:0005515(protein binding);GO:0005635(nuclear envelope);GO:0005643(nuclear pore);GO:0005739(mitochondrion);GO:0005829(cytosol);GO:0005875(microtubule associated complex);GO:0006406(mRNA export from nucleus…	COG0652(peptidyl-prolyl cis-trans isomerase activity);COG5171(ran binding protein)	-	-	-	-	-
TRINITY_DN10781_c0_g1	202	TRINITY_DN10781_c0_g1_i1	-	-	-	-	-	-	-	-	-	-
TRINITY_DN10794_c0_g1	251	TRINITY_DN10794_c0_g1_i1	-	-	-	-	-	-	-	-	-	-
TRINITY_DN10799_c0_g1	275	TRINITY_DN10799_c0_g1_i1	-	-	-	-	-	-	-	-	-	-
TRINITY_DN10807_c0_g1	223	TRINITY_DN10807_c0_g1_i1	-	ZNF429	Zinc finger protein 429 OS=Homo sapiens GN=ZNF429 PE=2 SV=2	GO:0003676(nucleic acid binding);GO:0005622(intracellular);GO:0006355(regulation of transcription, DNA-templated)	-	-	-	-	-	-
TRINITY_DN10809_c0_g1	231	TRINITY_DN10809_c0_g1_i1	-	-	-	-	-	-	-	-	-	-
TRINITY_DN10817_c0_g1	211	TRINITY_DN10817_c0_g1_i1	-	-	-	-	-	-	-	-	-	-
TRINITY_DN10818_c0_g2	225	TRINITY_DN10818_c0_g2_i1	-	-	-	-	-	-	-	-	-	-
TRINITY_DN10825_c0_g1	205	TRINITY_DN10825_c0_g1_i1	-	-	-	-	-	-	-	-	-	-
TRINITY_DN10847_c0_g1	240	TRINITY_DN10847_c0_g1_i1	-	-	-	-	-	-	-	-	-	-
TRINITY_DN10856_c0_g1	554	TRINITY_DN10856_c0_g1_i1	PREDICTED: ethylene-responsive transcription factor ERF019-like [Elaeis guineensis]	ERF019	Ethylene-responsive transcription factor ERF019 OS=Arabidopsis thaliana GN=ERF019 PE=2 SV=1	GO:0003677(DNA binding);GO:0003700(transcription factor activity, sequence-specific DNA binding);GO:0005634(nucleus);GO:0005737(cytoplasm);GO:0006351(transcription, DNA-templated);GO:0006355(regulation of transcription, DNA-templated);GO:0009873(ethylene-activated signaling pathway)	ENOG410YYQ2(Transcription factor)	K13434	pathogenesis-related genes transcriptional activator PTI6	-	tcc04626(Plant-pathogen interaction)	M0RFC2.1 PF00847.18;AP2;
TRINITY_DN10880_c0_g1	209	TRINITY_DN10880_c0_g1_i1	-	-	-	-	-	-	-	-	-	-
TRINITY_DN10881_c0_g1	330	TRINITY_DN10881_c0_g1_i1	-	-	-	-	-	-	-	-	-	-
TRINITY_DN10885_c0_g1	202	TRINITY_DN10885_c0_g1_i1	-	-	-	-	-	-	-	-	-	-
TRINITY_DN10886_c0_g1	506	TRINITY_DN10886_c0_g1_i1	putative arabinosyltransferase ARAD1 [Ananas comosus]	-	-	GO:0003824(catalytic activity);GO:0005794(Golgi apparatus);GO:0008150(biological_process);GO:0016020(membrane);GO:0016021(integral component of membrane);GO:0016740(transferase activity)	ENOG410XTFH(Exostosin)	-	-	-	-	M0S5B5.1 PF03016.13;Exostosin;
TRINITY_DN1088_c0_g1	213	TRINITY_DN1088_c0_g1_i1	-	-	-	-	-	-	-	-	-	-
TRINITY_DN10893_c0_g1	220	TRINITY_DN10893_c0_g1_i1	-	-	-	-	-	-	-	-	-	-
TRINITY_DN10898_c0_g1	211	TRINITY_DN10898_c0_g1_i1	-	-	-	-	-	-	-	-	-	-
TRINITY_DN10911_c0_g1	203	TRINITY_DN10911_c0_g1_i1	PREDICTED: putative quinone-oxidoreductase homolog, chloroplastic [Elaeis guineensis]	At4g13010	Putative quinone-oxidoreductase homolog, chloroplastic OS=Arabidopsis thaliana GN=At4g13010 PE=1 SV=1	GO:0005737(cytoplasm);GO:0005773(vacuole);GO:0005794(Golgi apparatus);GO:0005829(cytosol);GO:0005886(plasma membrane);GO:0008270(zinc ion binding);GO:0009507(chloroplast);GO:0009535(chloroplast thylakoid membrane);GO:0009706(chloroplast inner membrane);GO:0009941(chloroplast envelope);GO:0016491(oxidoreductase activity);GO:0055114(oxidation-reduction process)	COG0604(alcohol dehydrogenase)	-	-	-	-	W5HX51.1 PF00107.24;ADH_zinc_N;
TRINITY_DN10916_c0_g1	217	TRINITY_DN10916_c0_g1_i1	Eukaryotic translation initiation factor 3 subunit D, partial [Anthurium amnicola]	CHGG_05977	Eukaryotic translation initiation factor 3 subunit D OS=Chaetomium globosum (strain ATCC 6205 / CBS 148.51 / DSM 1962 / NBRC 6347 / NRRL 1970) GN=CHGG_05977 PE=3 SV=1	GO:0003743(translation initiation factor activity);GO:0005852(eukaryotic translation initiation factor 3 complex)	ENOG410XP1E(Component of the eukaryotic translation initiation factor 3 (eIF-3) complex, which is involved in protein synthesis and, together with other initiation factors, stimulates binding of mRNA and methionyl-tRNAi to the 40S ribosome (By similarity))	K03251	translation initiation factor 3 subunit D	-	zma03013(RNA transport)	C7YK22.1 PF05091.10;eIF-3_zeta;
TRINITY_DN10922_c0_g1	234	TRINITY_DN10922_c0_g1_i1	-	-	-	-	-	-	-	-	-	-
TRINITY_DN1094_c0_g1	205	TRINITY_DN1094_c0_g1_i1	-	-	-	GO:0003674(molecular_function);GO:0005575(cellular_component);GO:0008150(biological_process)	ENOG41123S1(Predicted coiled-coil protein (DUF2205))	-	-	-	-	-
TRINITY_DN10953_c0_g1	204	TRINITY_DN10953_c0_g1_i1	-	-	-	-	-	-	-	-	-	-
TRINITY_DN10959_c0_g1	211	TRINITY_DN10959_c0_g1_i1	-	-	-	-	-	-	-	-	-	-
TRINITY_DN10959_c0_g2	223	TRINITY_DN10959_c0_g2_i1	-	-	-	-	-	-	-	-	-	-
TRINITY_DN10960_c0_g1	239	TRINITY_DN10960_c0_g1_i1	-	-	-	-	-	-	-	-	-	-
TRINITY_DN10964_c0_g1	215	TRINITY_DN10964_c0_g1_i1	-	-	-	-	-	-	-	-	-	-
TRINITY_DN10966_c0_g1	233	TRINITY_DN10966_c0_g1_i1	-	-	-	-	-	-	-	-	-	-
TRINITY_DN10978_c0_g1	399	TRINITY_DN10978_c0_g1_i1	-	-	-	-	-	-	-	-	-	-
TRINITY_DN1097_c0_g1	222	TRINITY_DN1097_c0_g1_i1	-	-	-	-	-	-	-	-	-	-
TRINITY_DN10994_c0_g1	204	TRINITY_DN10994_c0_g1_i1	-	-	-	-	-	-	-	-	-	-
TRINITY_DN11014_c0_g1	287	TRINITY_DN11014_c0_g1_i1	PREDICTED: uncharacterized protein LOC103981143 [Musa acuminata subsp. malaccensis]	-	-	-	ENOG410YB32(NA)	-	-	-	-	-
TRINITY_DN11017_c0_g1	228	TRINITY_DN11017_c0_g1_i1	-	Them4	Acyl-coenzyme A thioesterase THEM4 OS=Rattus norvegicus GN=Them4 PE=2 SV=1	GO:0003674(molecular_function);GO:0005739(mitochondrion);GO:0008150(biological_process)	ENOG4111ZF6(Thioesterase superfamily member)	-	-	-	-	K3VMY3.1 PF03061.20;4HBT;
TRINITY_DN11025_c0_g1	254	TRINITY_DN11025_c0_g1_i1	-	-	-	-	-	-	-	-	-	-
TRINITY_DN11032_c0_g1	205	TRINITY_DN11032_c0_g1_i1	-	hmp	Flavohemoprotein OS=Bordetella bronchiseptica (strain ATCC BAA-588 / NCTC 13252 / RB50) GN=hmp PE=3 SV=1	GO:0005506(iron ion binding);GO:0005622(intracellular);GO:0005634(nucleus);GO:0005829(cytosol);GO:0008941(nitric oxide dioxygenase activity);GO:0015671(oxygen transport);GO:0019825(oxygen binding);GO:0020037(heme binding);GO:0042602(riboflavin reductase (NADPH) activity);GO:0043935(sexual sporulation resulting in formation of a cellular spore);GO:0043942(negative regulation of sexual sporulation …	COG1017(Is involved in NO detoxification in an aerobic process, termed nitric oxide dioxygenase (NOD) reaction that utilizes O(2) and NAD(P)H to convert NO to nitrate, which protects the bacterium from various noxious nitrogen compounds. Therefore, plays a central role in the inducible response to nitrosative stress (By similarity));COG1018(Is involved in NO detoxification in an aerobic process, …	-	-	-	-	A0A0N0V6S2.1 PF00970.22;FAD_binding_6;
TRINITY_DN11034_c0_g1	241	TRINITY_DN11034_c0_g1_i1	-	-	-	-	-	-	-	-	-	-
TRINITY_DN11042_c0_g1	210	TRINITY_DN11042_c0_g1_i1	-	-	-	-	-	-	-	-	-	-
TRINITY_DN1104_c0_g1	263	TRINITY_DN1104_c0_g1_i1	-	-	-	-	-	-	-	-	-	-
TRINITY_DN11072_c0_g1	235	TRINITY_DN11072_c0_g1_i1	-	-	-	-	-	-	-	-	-	-
TRINITY_DN11074_c0_g1	727	TRINITY_DN11074_c0_g1_i1	PREDICTED: uncharacterized protein LOC103709005 [Phoenix dactylifera]	-	-	GO:0003674(molecular_function);GO:0005886(plasma membrane);GO:0008150(biological_process);GO:0016021(integral component of membrane)	ENOG410YMTZ(harpin-induced protein 1 domain containing protein)	-	-	-	-	M0SP72.1 PF03168.11;LEA_2;
TRINITY_DN11088_c0_g1	213	TRINITY_DN11088_c0_g1_i1	-	-	-	-	-	-	-	-	-	-
TRINITY_DN11097_c0_g1	228	TRINITY_DN11097_c0_g1_i1	-	-	-	-	-	-	-	-	-	-
TRINITY_DN11098_c0_g1	228	TRINITY_DN11098_c0_g1_i1	predicted protein [Ostreococcus lucimarinus CCE9901]	HUB1	Ubiquitin-like modifier HUB1 OS=Kluyveromyces lactis (strain ATCC 8585 / CBS 2359 / DSM 70799 / NBRC 1267 / NRRL Y-1140 / WM37) GN=HUB1 PE=3 SV=1	GO:0003674(molecular_function);GO:0005575(cellular_component)	ENOG4111Y3E(NA)	-	-	-	-	A0A0B4H6F3.1 PF00240.21;ubiquitin;
TRINITY_DN11098_c1_g1	204	TRINITY_DN11098_c1_g1_i1	-	-	-	-	-	-	-	-	-	-
TRINITY_DN11106_c0_g2	208	TRINITY_DN11106_c0_g2_i1	-	-	-	-	-	-	-	-	-	-
TRINITY_DN11110_c0_g1	206	TRINITY_DN11110_c0_g1_i1	-	-	-	-	-	-	-	-	-	-
TRINITY_DN11124_c0_g1	203	TRINITY_DN11124_c0_g1_i1	-	-	-	-	-	-	-	-	-	-
TRINITY_DN11134_c0_g1	260	TRINITY_DN11134_c0_g1_i1	Enolase, partial [Anthurium amnicola]	ENO1	Enolase OS=Cryphonectria parasitica GN=ENO1 PE=3 SV=1	GO:0043581(mycelium development)	COG0148(Catalyzes the reversible conversion of 2- phosphoglycerate into phosphoenolpyruvate. It is essential for the degradation of carbohydrates via glycolysis (By similarity))	K01689	enolase	EC:4.2.1.11	csl01200(Carbon metabolism);csl01230(Biosynthesis of amino acids);csl00010(Glycolysis / Gluconeogenesis);csl03018(RNA degradation)	L8WVE1.1 PF03952.14;Enolase_N;
TRINITY_DN11136_c0_g1	225	TRINITY_DN11136_c0_g1_i1	-	-	-	-	-	-	-	-	-	-
TRINITY_DN11139_c1_g1	276	TRINITY_DN11139_c1_g1_i1	-	-	-	-	-	-	-	-	-	-
TRINITY_DN1113_c0_g1	247	TRINITY_DN1113_c0_g1_i1	-	-	-	-	-	-	-	-	-	-
TRINITY_DN11146_c0_g1	219	TRINITY_DN11146_c0_g1_i1	-	-	-	-	COG0697(membrane)	-	-	-	-	A7F218.1 PF04142.13;Nuc_sug_transp;
TRINITY_DN11153_c0_g1	227	TRINITY_DN11153_c0_g1_i1	-	-	-	-	-	-	-	-	-	-
TRINITY_DN11161_c0_g1	203	TRINITY_DN11161_c0_g1_i1	-	-	-	GO:0000103(sulfate assimilation);GO:0004783(sulfite reductase (NADPH) activity);GO:0005829(cytosol);GO:0009337(sulfite reductase complex (NADPH));GO:0016903(oxidoreductase activity, acting on the aldehyde or oxo group of donors);GO:0055114(oxidation-reduction process)	COG0369(Component of the sulfite reductase complex that catalyzes the 6-electron reduction of sulfite to sulfide. This is one of several activities required for the biosynthesis of L- cysteine from sulfate. The flavoprotein component catalyzes the electron flow from NADPH - FAD - FMN to the hemoprotein component (By similarity));COG0674(Oxidoreductase required for the transfer of electrons from p…	-	-	-	-	-
TRINITY_DN11161_c0_g2	209	TRINITY_DN11161_c0_g2_i1	-	-	-	GO:0000103(sulfate assimilation);GO:0004783(sulfite reductase (NADPH) activity);GO:0005829(cytosol);GO:0009337(sulfite reductase complex (NADPH));GO:0016903(oxidoreductase activity, acting on the aldehyde or oxo group of donors);GO:0055114(oxidation-reduction process)	COG0369(Component of the sulfite reductase complex that catalyzes the 6-electron reduction of sulfite to sulfide. This is one of several activities required for the biosynthesis of L- cysteine from sulfate. The flavoprotein component catalyzes the electron flow from NADPH - FAD - FMN to the hemoprotein component (By similarity));COG0674(Oxidoreductase required for the transfer of electrons from p…	-	-	-	-	-
TRINITY_DN1117_c0_g1	223	TRINITY_DN1117_c0_g1_i1	-	-	-	-	-	-	-	-	-	-
TRINITY_DN11190_c0_g1	244	TRINITY_DN11190_c0_g1_i1	-	-	-	-	-	-	-	-	-	-
TRINITY_DN11192_c0_g1	219	TRINITY_DN11192_c0_g1_i1	-	-	-	-	-	-	-	-	-	-
TRINITY_DN11192_c0_g2	209	TRINITY_DN11192_c0_g2_i1	-	-	-	-	-	-	-	-	-	-
TRINITY_DN11215_c0_g1	219	TRINITY_DN11215_c0_g1_i1	-	-	-	-	-	-	-	-	-	-
TRINITY_DN11216_c0_g1	218	TRINITY_DN11216_c0_g1_i1	-	-	-	GO:0004575(sucrose alpha-glucosidase activity);GO:0005987(sucrose catabolic process)	COG1621(Hydrolase)	-	-	-	-	W4KGQ7.1 PF00251.18;Glyco_hydro_32N;
TRINITY_DN11224_c0_g1	215	TRINITY_DN11224_c0_g1_i1	-	-	-	-	-	-	-	-	-	-
TRINITY_DN11234_c0_g1	250	TRINITY_DN11234_c0_g1_i1	-	-	-	-	-	-	-	-	-	-
TRINITY_DN11238_c0_g1	370	TRINITY_DN11238_c0_g1_i1	-	-	-	-	-	-	-	-	-	-
TRINITY_DN1123_c0_g1	206	TRINITY_DN1123_c0_g1_i1	-	-	-	-	-	-	-	-	-	-
TRINITY_DN11248_c0_g1	233	TRINITY_DN11248_c0_g1_i1	-	-	-	-	-	-	-	-	-	G4TH65.1 PF08590.8;DUF1771;
TRINITY_DN1125_c0_g1	218	TRINITY_DN1125_c0_g1_i1	-	-	-	-	-	-	-	-	-	-
TRINITY_DN11262_c0_g1	277	TRINITY_DN11262_c0_g1_i1	-	-	-	-	-	-	-	-	-	-
TRINITY_DN11267_c0_g1	221	TRINITY_DN11267_c0_g1_i1	-	ipgm-1	2,3-bisphosphoglycerate-independent phosphoglycerate mutase OS=Onchocerca volvulus GN=ipgm-1 PE=1 SV=1	GO:0003824(catalytic activity);GO:0004619(phosphoglycerate mutase activity);GO:0005622(intracellular);GO:0005737(cytoplasm);GO:0006007(glucose catabolic process);GO:0008152(metabolic process);GO:0030145(manganese ion binding);GO:0046872(metal ion binding)	COG0696(Catalyzes the interconversion of 2-phosphoglycerate and 3-phosphoglycerate (By similarity))	-	-	-	-	A0A0B1PEP8.1 PF01676.16;Metalloenzyme;
TRINITY_DN11269_c0_g1	209	TRINITY_DN11269_c0_g1_i1	-	Cubn	Cubilin OS=Mus musculus GN=Cubn PE=1 SV=3	-	ENOG410XSD2(G- protein-coupled receptor)	-	-	-	-	-
TRINITY_DN11283_c0_g1	204	TRINITY_DN11283_c0_g1_i1	putative Cullin-1 [Zostera marina]	At1g43140	Putative cullin-like protein 1 OS=Arabidopsis thaliana GN=At1g43140 PE=3 SV=1	GO:0031461(cullin-RING ubiquitin ligase complex);GO:0031625(ubiquitin protein ligase binding);GO:0042787(protein ubiquitination involved in ubiquitin-dependent protein catabolic process);GO:0061630(ubiquitin protein ligase activity)	COG5647(cullin 1)	K03347	cullin 1	-	cam04141(Protein processing in endoplasmic reticulum);cam04120(Ubiquitin mediated proteolysis)	A0A0K9NRL0.1 PF00888.20;Cullin;
TRINITY_DN11284_c0_g1	211	TRINITY_DN11284_c0_g1_i1	-	-	-	-	-	-	-	-	-	-
TRINITY_DN11288_c0_g1	204	TRINITY_DN11288_c0_g1_i1	-	-	-	-	-	-	-	-	-	-
TRINITY_DN1129_c0_g1	211	TRINITY_DN1129_c0_g1_i1	60S ribosomal protein L12 [Anthurium amnicola]	rpl1201	60S ribosomal protein L12-A OS=Schizosaccharomyces pombe (strain 972 / ATCC 24843) GN=rpl1201 PE=3 SV=1	GO:0000027(ribosomal large subunit assembly);GO:0003735(structural constituent of ribosome);GO:0006412(translation);GO:0019843(rRNA binding);GO:0022625(cytosolic large ribosomal subunit)	COG0080(This protein binds directly to 23S ribosomal RNA (By similarity))	K02870	large subunit ribosomal protein L12e	-	cme03010(Ribosome)	A0A0G4IN79.1 PF03946.12;Ribosomal_L11_N;
TRINITY_DN11321_c0_g1	206	TRINITY_DN11321_c0_g1_i1	-	-	-	-	-	-	-	-	-	-
TRINITY_DN11328_c0_g1	211	TRINITY_DN11328_c0_g1_i1	-	-	-	GO:0003674(molecular_function);GO:0005575(cellular_component);GO:0008150(biological_process)	ENOG4110WKI(NA)	-	-	-	-	-
TRINITY_DN1132_c0_g1	210	TRINITY_DN1132_c0_g1_i1	-	-	-	-	-	-	-	-	-	-
TRINITY_DN11336_c0_g1	404	TRINITY_DN11336_c0_g1_i1	PREDICTED: uncharacterized protein LOC105035726 [Elaeis guineensis]	-	-	-	ENOG41104RB(VQ motif)	-	-	-	-	-
TRINITY_DN11344_c0_g1	201	TRINITY_DN11344_c0_g1_i1	PREDICTED: uncharacterized protein LOC106330407 [Brassica oleracea var. oleracea]	-	-	-	ENOG410XS4D(Retrotransposon protein)	-	-	-	-	-
TRINITY_DN11350_c0_g1	216	TRINITY_DN11350_c0_g1_i1	ATP-NAD kinase, partial [Helicosporidium sp. ATCC 50920]	YEF1	ATP-NADH kinase YEF1 OS=Saccharomyces cerevisiae (strain ATCC 204508 / S288c) GN=YEF1 PE=1 SV=1	GO:0005575(cellular_component)	COG0061(Catalyzes the phosphorylation of NAD to NADP. Utilizes ATP and other nucleoside triphosphates as well as inorganic polyphosphate as a source of phosphorus (By similarity))	-	-	-	-	M7U4S2.1 PF01513.19;NAD_kinase;
TRINITY_DN1135_c0_g1	221	TRINITY_DN1135_c0_g1_i1	-	-	-	-	-	-	-	-	-	-
TRINITY_DN11375_c0_g1	210	TRINITY_DN11375_c0_g1_i1	PREDICTED: BI1-like protein [Setaria italica]	At4g15470	BI1-like protein OS=Arabidopsis thaliana GN=At4g15470 PE=2 SV=1	GO:0016021(integral component of membrane)	COG0670(Membrane)	-	-	-	-	A0A096U0F1.1 PF01027.18;Bax1-I;
TRINITY_DN11377_c0_g1	201	TRINITY_DN11377_c0_g1_i1	-	-	-	-	-	-	-	-	-	-
TRINITY_DN11384_c0_g1	264	TRINITY_DN11384_c0_g1_i1	-	-	-	-	-	-	-	-	-	-
TRINITY_DN11388_c0_g1	247	TRINITY_DN11388_c0_g1_i1	-	MPRIP	Myosin phosphatase Rho-interacting protein OS=Homo sapiens GN=MPRIP PE=1 SV=3	GO:0005737(cytoplasm);GO:0015629(actin cytoskeleton)	ENOG410ZA8F(myosin phosphatase Rho interacting protein)	-	-	-	-	-
TRINITY_DN113_c0_g1	216	TRINITY_DN113_c0_g1_i1	-	-	-	-	-	-	-	-	-	-
TRINITY_DN11402_c0_g1	207	TRINITY_DN11402_c0_g1_i1	-	-	-	-	-	-	-	-	-	-
TRINITY_DN11409_c0_g1	203	TRINITY_DN11409_c0_g1_i1	-	-	-	-	-	-	-	-	-	-
TRINITY_DN11418_c0_g1	310	TRINITY_DN11418_c0_g1_i1	PREDICTED: putative ABC transporter C family member 15 [Nelumbo nucifera]	-	-	-	-	-	-	-	-	-
TRINITY_DN11422_c0_g1	233	TRINITY_DN11422_c0_g1_i1	-	-	-	-	-	-	-	-	-	-
TRINITY_DN11433_c0_g1	206	TRINITY_DN11433_c0_g1_i1	hypothetical protein EUTSA_v10023410mg [Eutrema salsugineum]	CYP86A7	Cytochrome P450 86A7 OS=Arabidopsis thaliana GN=CYP86A7 PE=2 SV=1	GO:0005506(iron ion binding);GO:0006631(fatty acid metabolic process);GO:0016021(integral component of membrane);GO:0018685(alkane 1-monooxygenase activity);GO:0019825(oxygen binding);GO:0020037(heme binding);GO:0055114(oxidation-reduction process);GO:0070330(aromatase activity)	COG2124(Cytochrome p450)	K15398	fatty acid omega-hydroxylase	EC:1.14.-.-	eus00073(Cutin, suberine and wax biosynthesis)	A0A059C3X1.1 PF00067.20;p450;
TRINITY_DN11436_c0_g1	206	TRINITY_DN11436_c0_g1_i1	-	-	-	-	-	-	-	-	-	-
TRINITY_DN11439_c0_g1	214	TRINITY_DN11439_c0_g1_i1	PREDICTED: uncharacterized protein LOC107405062 [Ziziphus jujuba]	-	-	-	ENOG410YJV8(Retrotransposon protein)	-	-	-	-	-
TRINITY_DN11454_c0_g1	465	TRINITY_DN11454_c0_g1_i1	-	-	-	-	-	-	-	-	-	-
TRINITY_DN11466_c0_g1	266	TRINITY_DN11466_c0_g1_i1	-	-	-	-	-	-	-	-	-	A0A0G0IV21.1 PF13365.4;Trypsin_2;
TRINITY_DN1146_c0_g1	257	TRINITY_DN1146_c0_g1_i1	-	-	-	-	-	-	-	-	-	-
TRINITY_DN11471_c0_g1	219	TRINITY_DN11471_c0_g1_i1	-	-	-	-	-	-	-	-	-	-
TRINITY_DN11477_c0_g1	203	TRINITY_DN11477_c0_g1_i1	Polyubiquitin, partial [Anthurium amnicola]	ubi	Polyubiquitin OS=Neurospora crassa (strain ATCC 24698 / 74-OR23-1A / CBS 708.71 / DSM 1257 / FGSC 987) GN=ubi PE=1 SV=1	GO:0003674(molecular_function);GO:0005575(cellular_component);GO:0006464(cellular protein modification process);GO:0043581(mycelium development)	COG5272(ubiquitin)	-	-	-	-	-
TRINITY_DN11481_c0_g1	231	TRINITY_DN11481_c0_g1_i1	-	-	-	-	-	-	-	-	-	-
TRINITY_DN11498_c0_g1	267	TRINITY_DN11498_c0_g1_i1	chromomethyltransferase 1 [Phalaenopsis aphrodite subsp. formosana]	-	-	-	-	-	-	-	-	-
TRINITY_DN11534_c0_g1	232	TRINITY_DN11534_c0_g1_i1	-	-	-	GO:0004502(kynurenine 3-monooxygenase activity);GO:0016174(NAD(P)H oxidase activity);GO:0019674(NAD metabolic process);GO:0044550(secondary metabolite biosynthetic process);GO:0050660(flavin adenine dinucleotide binding);GO:0070189(kynurenine metabolic process)	-	-	-	-	-	A0A072PRI7.1 PF00903.23;Glyoxalase;
TRINITY_DN11542_c0_g1	240	TRINITY_DN11542_c0_g1_i1	-	-	-	-	-	-	-	-	-	-
TRINITY_DN11546_c0_g1	230	TRINITY_DN11546_c0_g1_i1	-	-	-	-	-	-	-	-	-	-
TRINITY_DN11550_c0_g1	222	TRINITY_DN11550_c0_g1_i1	-	-	-	-	-	-	-	-	-	-
TRINITY_DN11552_c0_g1	216	TRINITY_DN11552_c0_g1_i1	Serinc-domain containing serine and sphingolipid biosynthesis protein [Klebsormidium flaccidum]	-	-	-	ENOG410XP7K(serine incorporator)	-	-	-	-	W2R728.1 PF03348.13;Serinc;
TRINITY_DN11554_c0_g1	210	TRINITY_DN11554_c0_g1_i1	-	-	-	-	-	-	-	-	-	-
TRINITY_DN11555_c0_g1	209	TRINITY_DN11555_c0_g1_i1	-	-	-	-	-	-	-	-	-	-
TRINITY_DN11560_c0_g2	266	TRINITY_DN11560_c0_g2_i1	-	TTC3	E3 ubiquitin-protein ligase TTC3 OS=Homo sapiens GN=TTC3 PE=1 SV=2	GO:0004842(ubiquitin-protein transferase activity);GO:0005515(protein binding);GO:0005634(nucleus);GO:0005730(nucleolus);GO:0005737(cytoplasm);GO:0006511(ubiquitin-dependent protein catabolic process);GO:0008270(zinc ion binding);GO:0016874(ligase activity);GO:0070936(protein K48-linked ubiquitination)	ENOG41103HK(Tetratricopeptide repeat domain 3)	-	-	-	-	-
TRINITY_DN11561_c0_g1	204	TRINITY_DN11561_c0_g1_i1	60S ribosomal protein L32, partial [Anthurium amnicola]	RPL32	60S ribosomal protein L32 OS=Bos taurus GN=RPL32 PE=2 SV=3	GO:0022625(cytosolic large ribosomal subunit)	COG1717((ribosomal) protein)	K02912	large subunit ribosomal protein L32e	-	vcn03010(Ribosome)	E2L600.1 PF01655.16;Ribosomal_L32e;
TRINITY_DN11579_c0_g1	235	TRINITY_DN11579_c0_g1_i1	-	-	-	-	-	-	-	-	-	-
TRINITY_DN11582_c0_g1	252	TRINITY_DN11582_c0_g1_i1	-	-	-	-	-	-	-	-	-	-
TRINITY_DN11604_c0_g1	227	TRINITY_DN11604_c0_g1_i1	-	-	-	-	ENOG4111S08(Glycosyl Hydrolase Family 88)	-	-	-	-	W4KF32.1 PF07470.11;Glyco_hydro_88;
TRINITY_DN11633_c0_g1	211	TRINITY_DN11633_c0_g1_i1	predicted protein [Physcomitrella patens]	ppe1	Serine/threonine-protein phosphatase ppe1 OS=Schizosaccharomyces pombe (strain 972 / ATCC 24843) GN=ppe1 PE=1 SV=1	GO:0000790(nuclear chromatin);GO:0004721(phosphoprotein phosphatase activity);GO:0005515(protein binding);GO:0005634(nucleus);GO:0005829(cytosol);GO:0033047(regulation of mitotic sister chromatid segregation);GO:0046872(metal ion binding);GO:0071963(establishment or maintenance of cell polarity regulating cell shape);GO:1900486(positive regulation of isopentenyl diphosphate biosynthetic process, …	ENOG410XNR9(serine threonine-protein phosphatase)	K04382	serine/threonine-protein phosphatase 2A catalytic subunit	EC:3.1.3.16	gsl03015(mRNA surveillance pathway)	U9TPX6.1 PF00149.26;Metallophos;
TRINITY_DN1163_c0_g2	233	TRINITY_DN1163_c0_g2_i1	-	-	-	-	-	-	-	-	-	-
TRINITY_DN11643_c0_g1	203	TRINITY_DN11643_c0_g1_i1	-	-	-	-	-	-	-	-	-	-
TRINITY_DN11657_c0_g1	214	TRINITY_DN11657_c0_g1_i1	-	-	-	-	-	-	-	-	-	-
TRINITY_DN11692_c0_g1	355	TRINITY_DN11692_c0_g1_i1	unknown [Lotus japonicus]	AAC3	ADP,ATP carrier protein 3 OS=Saccharomyces cerevisiae (strain ATCC 204508 / S288c) GN=AAC3 PE=1 SV=1	GO:0003735(structural constituent of ribosome);GO:0006412(translation)	ENOG410XNW0(transmembrane transport)	K03575	A/G-specific adenine glycosylase	EC:3.2.2.-	vvi03410(Base excision repair)	T1FNQ6.1 PF00153.25;Mito_carr;
TRINITY_DN11698_c0_g1	208	TRINITY_DN11698_c0_g1_i1	-	-	-	-	-	-	-	-	-	-
TRINITY_DN11702_c0_g1	206	TRINITY_DN11702_c0_g1_i1	-	-	-	-	-	-	-	-	-	-
TRINITY_DN11703_c0_g1	241	TRINITY_DN11703_c0_g1_i1	predicted protein [Ostreococcus lucimarinus CCE9901]	RAB5C	Ras-related protein Rab-5C OS=Bos taurus GN=RAB5C PE=2 SV=1	GO:0005769(early endosome);GO:0005886(plasma membrane);GO:0030100(regulation of endocytosis);GO:0030139(endocytic vesicle)	ENOG410YCCP(member RAS oncogene family)	K07889	Ras-related protein Rab-5C	-	egr04144(Endocytosis);egr04145(Phagosome)	K7ERQ8.1 PF00071.20;Ras;
TRINITY_DN11706_c0_g1	324	TRINITY_DN11706_c0_g1_i1	-	-	-	-	-	-	-	-	-	-
TRINITY_DN11751_c0_g1	329	TRINITY_DN11751_c0_g1_i1	-	-	-	-	-	-	-	-	-	-
TRINITY_DN11753_c0_g1	246	TRINITY_DN11753_c0_g1_i1	40S ribosomal protein S16 [Anthurium amnicola]	RPS16A	40S ribosomal protein S16 OS=Oryza sativa subsp. indica GN=RPS16A PE=2 SV=1	GO:0000462(maturation of SSU-rRNA from tricistronic rRNA transcript (SSU-rRNA, 5.8S rRNA, LSU-rRNA));GO:0003735(structural constituent of ribosome);GO:0006412(translation);GO:0022627(cytosolic small ribosomal subunit)	COG0103(30S ribosomal protein S9)	K02960	small subunit ribosomal protein S16e	-	cme03010(Ribosome)	F0YH48.1 PF00380.17;Ribosomal_S9;
TRINITY_DN11757_c0_g1	658	TRINITY_DN11757_c0_g1_i1	PREDICTED: U11/U12 small nuclear ribonucleoprotein 31 kDa protein [Phoenix dactylifera]	SNRNP31	U11/U12 small nuclear ribonucleoprotein 31 kDa protein OS=Arabidopsis thaliana GN=SNRNP31 PE=2 SV=1	GO:0000398(mRNA splicing, via spliceosome);GO:0003723(RNA binding);GO:0005689(U12-type spliceosomal complex)	ENOG4111IY7(Zinc finger CCHC-type and RNA binding motif 1)	-	-	-	-	B9HUJ7.2 PF00076.20;RRM_1;
TRINITY_DN11763_c0_g1	272	TRINITY_DN11763_c0_g1_i1	-	-	-	-	-	-	-	-	-	-
TRINITY_DN11765_c0_g1	825	TRINITY_DN11765_c0_g1_i1	PREDICTED: prefoldin subunit 6 isoform X1 [Phoenix dactylifera]	PFDN6	Prefoldin subunit 6 OS=Bos taurus GN=PFDN6 PE=2 SV=1	GO:0005737(cytoplasm);GO:0006457(protein folding);GO:0016272(prefoldin complex);GO:0051087(chaperone binding);GO:0051131(chaperone-mediated protein complex assembly)	ENOG4111S9Q(Prefoldin, subunit)	-	-	-	-	F6HLR2.1 PF01920.18;Prefoldin_2;
TRINITY_DN11766_c0_g1	205	TRINITY_DN11766_c0_g1_i1	-	-	-	-	-	-	-	-	-	-
TRINITY_DN11769_c0_g1	1146	TRINITY_DN11769_c0_g1_i1	PREDICTED: ATP synthase gamma chain 1, chloroplastic [Elaeis guineensis]	ATPC1	ATP synthase gamma chain 1, chloroplastic OS=Arabidopsis thaliana GN=ATPC1 PE=1 SV=1	GO:0006754(ATP biosynthetic process);GO:0009507(chloroplast);GO:0009534(chloroplast thylakoid);GO:0009535(chloroplast thylakoid membrane);GO:0009544(chloroplast ATP synthase complex);GO:0009579(thylakoid);GO:0009772(photosynthetic electron transport in photosystem II);GO:0009941(chloroplast envelope);GO:0015986(ATP synthesis coupled proton transport);GO:0016020(membrane);GO:0030234(enzyme regulat…	ENOG410XTBX(NA)	K02115	F-type H+-transporting ATPase subunit gamma	-	egu00190(Oxidative phosphorylation);egu00195(Photosynthesis)	U5D7H2.1 PF00231.17;ATP-synt;
TRINITY_DN11776_c0_g2	271	TRINITY_DN11776_c0_g2_i1	hypothetical protein Ycf1, partial (chloroplast) [Bletilla striata]	TIC214	Protein TIC 214 OS=Dioscorea elephantipes GN=TIC214 PE=3 SV=1	-	ENOG4112D2K(Its presence in a non-photosynthetic plant (Epifagus virginiana) and experiments in tobacco indicate that it may have a function which is probably not related to photosynthesis)	-	-	-	-	-
TRINITY_DN11797_c0_g1	222	TRINITY_DN11797_c0_g1_i1	-	-	-	-	-	-	-	-	-	-
TRINITY_DN117_c0_g1	203	TRINITY_DN117_c0_g1_i1	-	-	-	-	-	-	-	-	-	-
TRINITY_DN11801_c0_g1	201	TRINITY_DN11801_c0_g1_i1	-	-	-	-	ENOG410YV8N(NA)	-	-	-	-	-
TRINITY_DN11802_c0_g1	282	TRINITY_DN11802_c0_g1_i1	UPF0187 protein alr2987, partial [Anthurium amnicola]	alr2987	UPF0187 protein alr2987 OS=Nostoc sp. (strain PCC 7120 / SAG 25.82 / UTEX 2576) GN=alr2987 PE=3 SV=1	-	COG3781(UPF0187 protein)	-	-	-	-	I1BTV7.1 PF01062.19;Bestrophin;
TRINITY_DN11804_c0_g1	379	TRINITY_DN11804_c0_g1_i1	-	-	-	-	-	-	-	-	-	-
TRINITY_DN11812_c0_g1	222	TRINITY_DN11812_c0_g1_i1	-	-	-	-	-	-	-	-	-	-
TRINITY_DN11815_c0_g1	217	TRINITY_DN11815_c0_g1_i1	-	-	-	-	-	-	-	-	-	-
TRINITY_DN1181_c0_g1	254	TRINITY_DN1181_c0_g1_i1	-	-	-	GO:0005885(Arp2/3 protein complex);GO:0034314(Arp2/3 complex-mediated actin nucleation);GO:0051015(actin filament binding)	ENOG410XNWX(protein 2 3 complex subunit)	-	-	-	-	-
TRINITY_DN11827_c0_g1	205	TRINITY_DN11827_c0_g1_i1	PREDICTED: DNA cross-link repair protein SNM1 [Cucumis melo]	vts1	Protein VTS1 OS=Neurospora crassa (strain ATCC 24698 / 74-OR23-1A / CBS 708.71 / DSM 1257 / FGSC 987) GN=vts1 PE=3 SV=3	GO:0000289(nuclear-transcribed mRNA poly(A) tail shortening);GO:0003723(RNA binding);GO:0005829(cytosol)	ENOG4110B51(RNA-binding protein involved in post-transcriptional regulation through transcript degradation. May be involved in vacuolar protein transport (By similarity))	-	-	-	-	A0A068RIL1.1 PF07647.15;SAM_2;
TRINITY_DN11834_c0_g1	205	TRINITY_DN11834_c0_g1_i1	-	-	-	-	-	-	-	-	-	-
TRINITY_DN11841_c0_g1	207	TRINITY_DN11841_c0_g1_i1	-	-	-	-	-	-	-	-	-	-
TRINITY_DN11845_c0_g1	308	TRINITY_DN11845_c0_g1_i1	PREDICTED: glycine-rich protein 2-like [Brachypodium distachyon]	GRP-2	Glycine-rich protein 2 OS=Nicotiana sylvestris GN=GRP-2 PE=2 SV=1	GO:0003676(nucleic acid binding);GO:0003677(DNA binding);GO:0003723(RNA binding);GO:0005515(protein binding);GO:0005634(nucleus);GO:0005737(cytoplasm);GO:0006355(regulation of transcription, DNA-templated);GO:0008270(zinc ion binding);GO:0009409(response to cold);GO:0009631(cold acclimation);GO:0032508(DNA duplex unwinding)	COG1278(Cold shock protein)	K14310	nuclear pore complex protein Nup205	-	bpg03013(RNA transport)	I1HWJ1.1 PF00313.20;CSD;
TRINITY_DN11849_c0_g1	212	TRINITY_DN11849_c0_g1_i1	-	-	-	-	-	-	-	-	-	-
TRINITY_DN11859_c0_g1	282	TRINITY_DN11859_c0_g1_i1	-	-	-	-	-	-	-	-	-	-
TRINITY_DN11859_c0_g2	211	TRINITY_DN11859_c0_g2_i1	-	-	-	-	-	-	-	-	-	-
TRINITY_DN11860_c0_g2	264	TRINITY_DN11860_c0_g2_i1	-	-	-	GO:0005776(autophagosome);GO:0006511(ubiquitin-dependent protein catabolic process);GO:0008150(biological_process);GO:0008270(zinc ion binding);GO:0016235(aggresome);GO:0016239(positive regulation of macroautophagy);GO:0042802(identical protein binding);GO:0043130(ubiquitin binding);GO:0044351(macropinocytosis);GO:0046872(metal ion binding)	ENOG411245W(ubiquitin-associated (UBA) TS-N domain-containing protein octicosapeptide Phox Bemp1 (PB1) domain-containing protein)	-	-	-	-	-
TRINITY_DN11876_c0_g1	217	TRINITY_DN11876_c0_g1_i1	-	-	-	-	-	-	-	-	-	-
TRINITY_DN11878_c0_g1	410	TRINITY_DN11878_c0_g1_i1	-	-	-	-	-	-	-	-	-	-
TRINITY_DN11885_c0_g1	470	TRINITY_DN11885_c0_g1_i1;TRINITY_DN11885_c0_g1_i2	-	-	-	-	-	-	-	-	-	-
TRINITY_DN11889_c0_g1	213	TRINITY_DN11889_c0_g1_i1	-	-	-	-	-	-	-	-	-	-
TRINITY_DN1188_c0_g1	370	TRINITY_DN1188_c0_g1_i1	PREDICTED: uncharacterized protein LOC101262884 [Solanum lycopersicum]	-	-	-	ENOG410Z68U(NA)	-	-	-	-	-
TRINITY_DN11898_c0_g1	470	TRINITY_DN11898_c0_g1_i1	universal stress protein A-like protein isoform 2 [Solanum lycopersicum]	-	-	GO:0005524(ATP binding);GO:0005634(nucleus);GO:0005773(vacuole);GO:0006950(response to stress)	ENOG410XURP(universal stress protein)	-	-	-	-	K4B171.1 PF00582.24;Usp;
TRINITY_DN118_c0_g1	233	TRINITY_DN118_c0_g1_i1	-	-	-	-	-	-	-	-	-	-
TRINITY_DN11908_c0_g1	807	TRINITY_DN11908_c0_g1_i1	-	-	-	-	-	-	-	-	-	-
TRINITY_DN11927_c0_g1	234	TRINITY_DN11927_c0_g1_i1	-	-	-	-	-	-	-	-	-	-
TRINITY_DN11929_c0_g1	231	TRINITY_DN11929_c0_g1_i1	-	-	-	-	-	-	-	-	-	-
TRINITY_DN11929_c0_g2	223	TRINITY_DN11929_c0_g2_i1	-	-	-	-	-	-	-	-	-	-
TRINITY_DN1192_c0_g1	257	TRINITY_DN1192_c0_g1_i1	-	LRP1	Prolow-density lipoprotein receptor-related protein 1 OS=Homo sapiens GN=LRP1 PE=1 SV=2	GO:0005509(calcium ion binding);GO:0005515(protein binding);GO:0005730(nucleolus);GO:0005765(lysosomal membrane);GO:0005886(plasma membrane);GO:0005925(focal adhesion);GO:0016021(integral component of membrane);GO:0032403(protein complex binding);GO:0034185(apolipoprotein binding);GO:0043235(receptor complex);GO:0044822(poly(A) RNA binding)	ENOG410XP34(beta-amyloid clearance)	-	-	-	-	T1JEI9.1 PF00058.15;Ldl_recept_b;
TRINITY_DN11934_c0_g1	224	TRINITY_DN11934_c0_g1_i1	Eukaryotic translation initiation factor 2 subunit alpha [Anthurium amnicola]	SUI2	Eukaryotic translation initiation factor 2 subunit alpha OS=Saccharomyces cerevisiae (strain ATCC 204508 / S288c) GN=SUI2 PE=1 SV=1	GO:0003743(translation initiation factor activity);GO:0005840(ribosome);GO:0005850(eukaryotic translation initiation factor 2 complex);GO:0005851(eukaryotic translation initiation factor 2B complex);GO:0006413(translational initiation);GO:0033290(eukaryotic 48S preinitiation complex);GO:0043022(ribosome binding);GO:0043614(multi-eIF complex)	COG1093(translation initiation factor)	K03237	translation initiation factor 2 subunit 1	-	apro03013(RNA transport);apro04141(Protein processing in endoplasmic reticulum)	A6QUT0.1 PF00575.21;S1;
TRINITY_DN11937_c0_g1	217	TRINITY_DN11937_c0_g1_i1	-	-	-	-	-	-	-	-	-	-
TRINITY_DN11941_c0_g1	235	TRINITY_DN11941_c0_g1_i1	-	-	-	-	-	-	-	-	-	-
TRINITY_DN11942_c0_g1	267	TRINITY_DN11942_c0_g1_i1	PREDICTED: UDP-glycosyltransferase 89A2-like [Cucumis sativus]	UGT89B1	UDP-glycosyltransferase 89B1 OS=Arabidopsis thaliana GN=UGT89B1 PE=2 SV=2	GO:0009813(flavonoid biosynthetic process);GO:0043231(intracellular membrane-bounded organelle);GO:0052696(flavonoid glucuronidation);GO:0080043(quercetin 3-O-glucosyltransferase activity);GO:0080044(quercetin 7-O-glucosyltransferase activity)	COG1819(Transferase)	-	-	-	-	-
TRINITY_DN11944_c0_g1	215	TRINITY_DN11944_c0_g1_i1	-	-	-	-	ENOG410YBSN(C6 finger domain protein)	-	-	-	-	-
TRINITY_DN11944_c0_g2	234	TRINITY_DN11944_c0_g2_i1	-	-	-	-	ENOG4111F19(Fungal Zn(2)-Cys(6) binuclear cluster domain)	-	-	-	-	-
TRINITY_DN11949_c0_g1	235	TRINITY_DN11949_c0_g1_i1	-	-	-	GO:0003674(molecular_function);GO:0005575(cellular_component);GO:0008150(biological_process)	ENOG4110XAF(Tryptophan/tyrosine permease family)	-	-	-	-	N1RYY0.1 PF01490.16;Aa_trans;
TRINITY_DN11961_c0_g1	228	TRINITY_DN11961_c0_g1_i1	-	-	-	-	-	-	-	-	-	-
TRINITY_DN11962_c0_g1	293	TRINITY_DN11962_c0_g1_i1	-	-	-	-	-	-	-	-	-	-
TRINITY_DN11965_c0_g1	357	TRINITY_DN11965_c0_g1_i1	PREDICTED: 7-deoxyloganetin glucosyltransferase-like [Solanum lycopersicum]	UGT85A24	7-deoxyloganetin glucosyltransferase OS=Gardenia jasminoides GN=UGT85A24 PE=1 SV=1	GO:0009813(flavonoid biosynthetic process);GO:0043231(intracellular membrane-bounded organelle);GO:0052696(flavonoid glucuronidation);GO:0080043(quercetin 3-O-glucosyltransferase activity);GO:0080044(quercetin 7-O-glucosyltransferase activity)	COG1819(Transferase)	-	-	-	ath00908(Zeatin biosynthesis)	K4DG37.1 PF00201.16;UDPGT;
TRINITY_DN11966_c0_g1	221	TRINITY_DN11966_c0_g1_i1	-	-	-	-	-	-	-	-	-	-
TRINITY_DN11973_c0_g1	260	TRINITY_DN11973_c0_g1_i1	-	-	-	-	-	-	-	-	-	-
TRINITY_DN11993_c0_g1	508	TRINITY_DN11993_c0_g1_i1	hypothetical protein COCSUDRAFT_55952 [Coccomyxa subellipsoidea C-169]	-	-	GO:0003674(molecular_function);GO:0005622(intracellular);GO:0008150(biological_process)	ENOG41127FK(cipC-like antibiotic response protein)	-	-	-	-	A0A0A1T405.1 PF12585.6;DUF3759;
TRINITY_DN11995_c0_g1	1061	TRINITY_DN11995_c0_g1_i1	PREDICTED: homeobox-leucine zipper protein HOX21 [Phoenix dactylifera]	ATHB-13	Homeobox-leucine zipper protein ATHB-13 OS=Arabidopsis thaliana GN=ATHB-13 PE=2 SV=2	GO:0003677(DNA binding);GO:0003700(transcription factor activity, sequence-specific DNA binding);GO:0005634(nucleus);GO:0006351(transcription, DNA-templated);GO:0006355(regulation of transcription, DNA-templated);GO:0009744(response to sucrose);GO:0009965(leaf morphogenesis);GO:0043565(sequence-specific DNA binding);GO:0048826(cotyledon morphogenesis);GO:0080022(primary root development)	ENOG410Z2UE(homeobox-leucine zipper protein)	K05275	pyridoxine 4-dehydrogenase	EC:1.1.1.65	tcc00750(Vitamin B6 metabolism)	A0A0J8B605.1 PF00046.27;Homeobox;
TRINITY_DN1199_c0_g1	343	TRINITY_DN1199_c0_g1_i1	-	-	-	-	-	-	-	-	-	-
TRINITY_DN12009_c0_g1	206	TRINITY_DN12009_c0_g1_i1	-	AN1503	Probable 4-hydroxy-2-oxoglutarate aldolase, mitochondrial OS=Emericella nidulans (strain FGSC A4 / ATCC 38163 / CBS 112.46 / NRRL 194 / M139) GN=AN1503 PE=1 SV=1	GO:0003824(catalytic activity);GO:0005575(cellular_component);GO:0008152(metabolic process);GO:0016829(lyase activity)	COG0329(Catalyzes the condensation of (S)-aspartate-beta- semialdehyde (S)-ASA and pyruvate to 4-hydroxy- tetrahydrodipicolinate (HTPA) (By similarity))	-	-	-	-	E3S5Q6.1 PF00701.20;DHDPS;
TRINITY_DN12016_c0_g1	202	TRINITY_DN12016_c0_g1_i1	-	-	-	GO:0003723(RNA binding);GO:0004827(proline-tRNA ligase activity);GO:0005737(cytoplasm);GO:0006433(prolyl-tRNA aminoacylation)	COG0442(Catalyzes the attachment of proline to tRNA(Pro) in a two-step reaction proline is first activated by ATP to form Pro- AMP and then transferred to the acceptor end of tRNA(Pro). As ProRS can inadvertently accommodate and process non-cognate amino acids such as alanine and cysteine, to avoid such errors it has two additional distinct editing activities against alanine. One activity is desi…	-	-	-	-	-
TRINITY_DN12029_c0_g1	247	TRINITY_DN12029_c0_g1_i1;TRINITY_DN12029_c0_g1_i2	PREDICTED: myb-related protein B-like [Musa acuminata subsp. malaccensis]	MYB44	Transcription factor MYB44 OS=Arabidopsis thaliana GN=MYB44 PE=2 SV=1	GO:0003677(DNA binding);GO:0003700(transcription factor activity, sequence-specific DNA binding);GO:0005634(nucleus);GO:0006355(regulation of transcription, DNA-templated);GO:0009737(response to abscisic acid);GO:2000652(regulation of secondary cell wall biogenesis)	COG5147(Myblike DNAbinding domain containing protein)	-	-	-	-	K7KUM6.1 PF13921.4;Myb_DNA-bind_6;
TRINITY_DN1202_c0_g1	212	TRINITY_DN1202_c0_g1_i1	-	-	-	-	-	-	-	-	-	-
TRINITY_DN12031_c0_g1	206	TRINITY_DN12031_c0_g1_i1	-	-	-	-	-	-	-	-	-	-
TRINITY_DN12038_c0_g1	245	TRINITY_DN12038_c0_g1_i1	-	-	-	-	-	-	-	-	-	-
TRINITY_DN12043_c0_g1	251	TRINITY_DN12043_c0_g1_i1	-	-	-	-	-	-	-	-	-	-
TRINITY_DN12050_c0_g1	344	TRINITY_DN12050_c0_g1_i1	PREDICTED: LOW QUALITY PROTEIN: polyadenylate-binding protein 1-like [Camelina sativa]	rbpD	Putative RNA-binding protein RbpD OS=Nostoc sp. (strain PCC 7120 / SAG 25.82 / UTEX 2576) GN=rbpD PE=3 SV=3	GO:0000245(spliceosomal complex assembly);GO:0015030(Cajal body)	COG0724(Rna-binding protein)	K13126	polyadenylate-binding protein	-	gmx03013(RNA transport);gmx03015(mRNA surveillance pathway);gmx03018(RNA degradation)	A0A0N0DAN6.1 PF00076.20;RRM_1;
TRINITY_DN12052_c0_g4	203	TRINITY_DN12052_c0_g4_i1	-	-	-	-	-	-	-	-	-	-
TRINITY_DN12056_c0_g1	640	TRINITY_DN12056_c0_g1_i1	PREDICTED: uncharacterized protein LOC103972784 [Musa acuminata subsp. malaccensis]	SNAT2	Serotonin N-acetyltransferase 2, chloroplastic OS=Oryza sativa subsp. japonica GN=SNAT2 PE=1 SV=1	GO:0004596(peptide alpha-N-acetyltransferase activity);GO:0006474(N-terminal protein amino acid acetylation);GO:0031248(protein acetyltransferase complex)	ENOG4111JMV(Acetyltransferase (GNAT) family)	-	-	-	-	M0S5D7.1 PF00583.23;Acetyltransf_1;
TRINITY_DN12069_c0_g1	203	TRINITY_DN12069_c0_g1_i1	-	-	-	-	-	-	-	-	-	-
TRINITY_DN12073_c1_g1	236	TRINITY_DN12073_c1_g1_i1	-	-	-	-	-	-	-	-	-	-
TRINITY_DN12082_c0_g1	330	TRINITY_DN12082_c0_g1_i1	PREDICTED: protein ROOT PRIMORDIUM DEFECTIVE 1 [Musa acuminata subsp. malaccensis]	-	-	-	ENOG410YFSZ(Plant organelle RNA recognition domain)	-	-	-	-	A0A0E0LLI3.1 PF11955.6;PORR;
TRINITY_DN12089_c0_g1	391	TRINITY_DN12089_c0_g1_i1	-	-	-	-	-	-	-	-	-	-
TRINITY_DN12101_c0_g1	211	TRINITY_DN12101_c0_g1_i1	-	-	-	-	-	-	-	-	-	-
TRINITY_DN12102_c0_g1	355	TRINITY_DN12102_c0_g1_i1	-	IGFBP5	Insulin-like growth factor-binding protein 5 OS=Homo sapiens GN=IGFBP5 PE=1 SV=1	GO:0001558(regulation of cell growth);GO:0001649(osteoblast differentiation);GO:0001968(fibronectin binding);GO:0005515(protein binding);GO:0005576(extracellular region);GO:0005622(intracellular);GO:0006006(glucose metabolic process);GO:0007165(signal transduction);GO:0007565(female pregnancy);GO:0010906(regulation of glucose metabolic process);GO:0014912(negative regulation of smooth muscle cell…	ENOG4111GGG(Insulin-like growth factor binding protein 5)	-	-	-	-	L9JFQ9.1 PF00086.16;Thyroglobulin_1;
TRINITY_DN12105_c0_g1	257	TRINITY_DN12105_c0_g1_i1	PREDICTED: heterogeneous nuclear ribonucleoprotein 1-like [Elaeis guineensis]	-	-	-	-	K12741	heterogeneous nuclear ribonucleoprotein A1/A3	-	egu03040(Spliceosome)	-
TRINITY_DN12109_c0_g1	476	TRINITY_DN12109_c0_g1_i1	PREDICTED: putative disease resistance protein At5g47280 [Elaeis guineensis]	At4g33300	Probable disease resistance protein At4g33300 OS=Arabidopsis thaliana GN=At4g33300 PE=2 SV=3	GO:0005524(ATP binding);GO:0006952(defense response);GO:0042742(defense response to bacterium);GO:0043531(ADP binding);GO:0048046(apoplast)	ENOG410Y7SX(disease resistance protein)	-	-	-	-	M0TFR5.1 PF05659.9;RPW8;
TRINITY_DN12112_c0_g1	201	TRINITY_DN12112_c0_g1_i1	-	-	-	-	-	-	-	-	-	-
TRINITY_DN12118_c0_g1	291	TRINITY_DN12118_c0_g1_i1	predicted protein [Hordeum vulgare subsp. vulgare]	rps20	40S ribosomal protein S20 OS=Xenopus laevis GN=rps20 PE=1 SV=1	GO:0003735(structural constituent of ribosome);GO:0022627(cytosolic small ribosomal subunit)	COG0051(tRNA binding)	K02969	small subunit ribosomal protein S20e	-	csl03010(Ribosome)	A0A093DM08.1 PF00338.20;Ribosomal_S10;
TRINITY_DN12121_c0_g1	256	TRINITY_DN12121_c0_g1_i1	-	C1R	Complement C1r subcomponent OS=Pan troglodytes GN=C1R PE=2 SV=1	GO:0004252(serine-type endopeptidase activity);GO:0005509(calcium ion binding);GO:0005576(extracellular region);GO:0006508(proteolysis);GO:0006956(complement activation)	COG5640(protease)	-	-	-	-	H2RB01.1 PF00431.18;CUB;
TRINITY_DN12126_c0_g1	1011	TRINITY_DN12126_c0_g1_i1	PREDICTED: uncharacterized protein LOC103703296 [Phoenix dactylifera]	-	-	GO:0003674(molecular_function);GO:0005634(nucleus);GO:0008150(biological_process)	ENOG410YRAF(Protein of unknown function (DUF1677))	-	-	-	-	V7AT81.1 PF07911.11;DUF1677;
TRINITY_DN1213_c0_g1	240	TRINITY_DN1213_c0_g1_i1	-	-	-	-	-	-	-	-	-	-
TRINITY_DN12149_c0_g1	202	TRINITY_DN12149_c0_g1_i1	-	-	-	-	-	-	-	-	-	-
TRINITY_DN12157_c0_g1	222	TRINITY_DN12157_c0_g1_i1	-	-	-	-	-	-	-	-	-	-
TRINITY_DN1216_c0_g1	266	TRINITY_DN1216_c0_g1_i1	cytochrome oxidase subunit III, partial (mitochondrion) [Genicularia spirotaenia]	mt-co3	Cytochrome c oxidase subunit 3 OS=Carassius auratus GN=mt-co3 PE=2 SV=2	GO:0045277(respiratory chain complex IV)	COG1845(Cytochrome C Oxidase, Subunit III)	K02262	cytochrome c oxidase subunit 3	-	ppp00190(Oxidative phosphorylation)	Q4JQI1.1 PF00510.16;COX3;
TRINITY_DN12174_c0_g1	240	TRINITY_DN12174_c0_g1_i1	-	-	-	-	-	-	-	-	-	-
TRINITY_DN12183_c0_g1	218	TRINITY_DN12183_c0_g1_i1	-	-	-	-	-	-	-	-	-	-
TRINITY_DN1218_c0_g1	215	TRINITY_DN1218_c0_g1_i1	-	-	-	-	-	-	-	-	-	-
TRINITY_DN12204_c0_g1	819	TRINITY_DN12204_c0_g1_i1	-	-	-	-	-	-	-	-	-	-
TRINITY_DN12207_c0_g1	274	TRINITY_DN12207_c0_g1_i1	-	HMGCS1	Hydroxymethylglutaryl-CoA synthase, cytoplasmic OS=Homo sapiens GN=HMGCS1 PE=1 SV=2	GO:0001889(liver development);GO:0004421(hydroxymethylglutaryl-CoA synthase activity);GO:0005634(nucleus);GO:0005654(nucleoplasm);GO:0005737(cytoplasm);GO:0005829(cytosol);GO:0005886(plasma membrane);GO:0006629(lipid metabolic process);GO:0006695(cholesterol biosynthetic process);GO:0007420(brain development);GO:0008144(drug binding);GO:0008299(isoprenoid biosynthetic process);GO:0008584(male gon…	COG3425(hydroxymethylglutaryl-CoA synthase activity)	-	-	-	-	G1LB44.1 PF08540.8;HMG_CoA_synt_C;
TRINITY_DN12214_c0_g1	266	TRINITY_DN12214_c0_g1_i1	-	-	-	-	-	-	-	-	-	-
TRINITY_DN12217_c0_g1	361	TRINITY_DN12217_c0_g1_i1	-	-	-	-	-	-	-	-	-	-
TRINITY_DN12222_c0_g1	212	TRINITY_DN12222_c0_g1_i1	-	-	-	-	-	-	-	-	-	-
TRINITY_DN12265_c0_g1	214	TRINITY_DN12265_c0_g1_i1	-	gcs-1	Glutamate--cysteine ligase OS=Neurospora crassa (strain ATCC 24698 / 74-OR23-1A / CBS 708.71 / DSM 1257 / FGSC 987) GN=gcs-1 PE=3 SV=1	GO:0004357(glutamate-cysteine ligase activity);GO:0006750(glutathione biosynthetic process);GO:0017109(glutamate-cysteine ligase complex)	ENOG410XQIG(glutamate-cysteine ligase activity)	K11204	glutamate--cysteine ligase catalytic subunit	EC:6.3.2.2	cme00270(Cysteine and methionine metabolism);cme00480(Glutathione metabolism)	A0A066VLZ4.1 PF03074.14;GCS;
TRINITY_DN12269_c0_g1	262	TRINITY_DN12269_c0_g1_i1;TRINITY_DN12269_c0_g1_i2	-	-	-	-	-	-	-	-	-	-
TRINITY_DN1226_c0_g1	289	TRINITY_DN1226_c0_g1_i1	-	COL17A1	Collagen alpha-1(XVII) chain OS=Homo sapiens GN=COL17A1 PE=1 SV=3	GO:0005515(protein binding);GO:0005576(extracellular region);GO:0005581(collagen trimer);GO:0005604(basement membrane);GO:0005788(endoplasmic reticulum lumen);GO:0005886(plasma membrane);GO:0005887(integral component of plasma membrane);GO:0005911(cell-cell junction);GO:0007160(cell-matrix adhesion);GO:0008544(epidermis development);GO:0030056(hemidesmosome);GO:0031581(hemidesmosome assembly);GO:…	ENOG41103C3(Collagen, type XVII, alpha 1)	-	-	-	-	-
TRINITY_DN1226_c0_g2	228	TRINITY_DN1226_c0_g2_i1	-	COL17A1	Collagen alpha-1(XVII) chain OS=Bos taurus GN=COL17A1 PE=2 SV=1	GO:0005581(collagen trimer);GO:0005604(basement membrane);GO:0016021(integral component of membrane);GO:0030056(hemidesmosome);GO:0031581(hemidesmosome assembly)	ENOG41103C3(Collagen, type XVII, alpha 1)	-	-	-	-	-
TRINITY_DN12271_c0_g1	203	TRINITY_DN12271_c0_g1_i1	-	-	-	-	-	-	-	-	-	-
TRINITY_DN12276_c0_g1	235	TRINITY_DN12276_c0_g1_i1	-	-	-	-	-	-	-	-	-	-
TRINITY_DN12280_c0_g1	289	TRINITY_DN12280_c0_g1_i1	-	COL14A1	Collagen alpha-1(XIV) chain OS=Homo sapiens GN=COL14A1 PE=1 SV=3	GO:0005201(extracellular matrix structural constituent);GO:0005518(collagen binding);GO:0005576(extracellular region);GO:0005578(proteinaceous extracellular matrix);GO:0005581(collagen trimer);GO:0005596(collagen type XIV trimer);GO:0005615(extracellular space);GO:0005788(endoplasmic reticulum lumen);GO:0016337(single organismal cell-cell adhesion);GO:0030198(extracellular matrix organization);GO…	ENOG410Y01G(collagen, type XIV, alpha 1)	-	-	-	-	H0YBB2.7 PF00041.19;fn3;
TRINITY_DN122_c0_g1	203	TRINITY_DN122_c0_g1_i1	-	-	-	-	-	-	-	-	-	-
TRINITY_DN12304_c0_g1	291	TRINITY_DN12304_c0_g1_i1	clathrin heavy chain, partial [Leucaena leucocephala]	CLTC	Clathrin heavy chain 1 OS=Bos taurus GN=CLTC PE=1 SV=1	GO:0005198(structural molecule activity);GO:0005739(mitochondrion);GO:0006886(intracellular protein transport);GO:0016192(vesicle-mediated transport);GO:0019901(protein kinase binding);GO:0030130(clathrin coat of trans-Golgi network vesicle);GO:0030132(clathrin coat of coated pit);GO:0043209(myelin sheath)	ENOG410XPH1(clathrin heavy chain)	K04646	clathrin heavy chain	-	bvg04144(Endocytosis)	G5C895.1 PF00637.18;Clathrin;
TRINITY_DN12319_c0_g1	236	TRINITY_DN12319_c0_g1_i1	-	-	-	-	-	-	-	-	-	-
TRINITY_DN12321_c0_g1	210	TRINITY_DN12321_c0_g1_i1	-	-	-	-	-	-	-	-	-	-
TRINITY_DN12327_c0_g1	257	TRINITY_DN12327_c0_g1_i1	-	-	-	-	-	-	-	-	-	-
TRINITY_DN12331_c0_g1	204	TRINITY_DN12331_c0_g1_i1	-	-	-	-	-	-	-	-	-	-
TRINITY_DN12333_c0_g1	217	TRINITY_DN12333_c0_g1_i1	-	-	-	-	-	-	-	-	-	-
TRINITY_DN1235_c0_g1	222	TRINITY_DN1235_c0_g1_i1	-	-	-	-	-	-	-	-	-	-
TRINITY_DN12361_c0_g1	202	TRINITY_DN12361_c0_g1_i1	-	-	-	-	-	-	-	-	-	-
TRINITY_DN12370_c0_g1	537	TRINITY_DN12370_c0_g1_i1	Glycosyltransferase [Zostera marina]	-	-	GO:0005576(extracellular region);GO:0005794(Golgi apparatus);GO:0016021(integral component of membrane);GO:0047517(1,4-beta-D-xylan synthase activity);GO:0048354(mucilage biosynthetic process involved in seed coat development)	COG5059(Kinesin family member)	K18134	protein O-GlcNAc transferase	EC:2.4.1.255	egu00514(Other types of O-glycan biosynthesis)	A0A0K9NKC9.1 PF04577.12;DUF563;
TRINITY_DN12373_c0_g1	205	TRINITY_DN12373_c0_g1_i1	-	-	-	-	-	-	-	-	-	-
TRINITY_DN12378_c0_g1	214	TRINITY_DN12378_c0_g1_i1	-	-	-	GO:0005575(cellular_component);GO:0016491(oxidoreductase activity);GO:0046872(metal ion binding);GO:0055114(oxidation-reduction process)	COG1454(alcohol dehydrogenase)	-	-	-	-	B6QAB9.1 PF00465.17;Fe-ADH;
TRINITY_DN12380_c0_g1	236	TRINITY_DN12380_c0_g1_i1	-	-	-	-	-	-	-	-	-	-
TRINITY_DN12384_c0_g2	239	TRINITY_DN12384_c0_g2_i1	peptide methionine sulfoxide reductase [Coccomyxa subellipsoidea C-169]	msrA	Peptide methionine sulfoxide reductase MsrA OS=Methanothermobacter thermautotrophicus (strain ATCC 29096 / DSM 1053 / JCM 10044 / NBRC 100330 / Delta H) GN=msrA PE=3 SV=1	GO:0005575(cellular_component);GO:0043581(mycelium development)	COG0225(Has an important function as a repair enzyme for proteins that have been inactivated by oxidation. Catalyzes the reversible oxidation-reduction of methionine sulfoxide in proteins to methionine (By similarity))	-	-	-	-	C7YIV2.1 PF01625.19;PMSR;
TRINITY_DN12388_c0_g2	214	TRINITY_DN12388_c0_g2_i1	PREDICTED: cytochrome b561 and DOMON domain-containing protein At3g25290-like [Phoenix dactylifera]	-	-	-	ENOG410XR70(Ferric-chelate reductase)	-	-	-	-	A0A022QYG7.1 PF04526.11;DUF568;
TRINITY_DN12389_c0_g1	215	TRINITY_DN12389_c0_g1_i1	-	-	-	-	-	-	-	-	-	-
TRINITY_DN12407_c0_g1	209	TRINITY_DN12407_c0_g1_i1	-	-	-	-	-	-	-	-	-	-
TRINITY_DN12409_c0_g1	215	TRINITY_DN12409_c0_g1_i1	-	-	-	-	-	-	-	-	-	-
TRINITY_DN12413_c0_g1	253	TRINITY_DN12413_c0_g1_i1	scopoletin glucosyltransferase [Solanum lycopersicum]	TOGT1	Scopoletin glucosyltransferase OS=Nicotiana tabacum GN=TOGT1 PE=1 SV=1	GO:0009813(flavonoid biosynthetic process);GO:0043231(intracellular membrane-bounded organelle);GO:0052696(flavonoid glucuronidation);GO:0080043(quercetin 3-O-glucosyltransferase activity);GO:0080044(quercetin 7-O-glucosyltransferase activity)	COG1819(Transferase)	K14595	abscisate beta-glucosyltransferase	EC:2.4.1.263	cam00906(Carotenoid biosynthesis)	K4B2Z8.1 PF00201.16;UDPGT;
TRINITY_DN1242_c0_g1	210	TRINITY_DN1242_c0_g1_i1	-	-	-	-	-	-	-	-	-	-
TRINITY_DN12448_c0_g1	207	TRINITY_DN12448_c0_g1_i1	-	-	-	-	-	-	-	-	-	-
TRINITY_DN12449_c0_g1	225	TRINITY_DN12449_c0_g1_i1	-	-	-	-	-	-	-	-	-	-
TRINITY_DN12452_c0_g1	209	TRINITY_DN12452_c0_g1_i1	-	-	-	-	-	-	-	-	-	-
TRINITY_DN12454_c0_g1	222	TRINITY_DN12454_c0_g1_i1	-	-	-	-	-	-	-	-	-	-
TRINITY_DN12457_c0_g2	286	TRINITY_DN12457_c0_g2_i1	-	-	-	-	-	-	-	-	-	-
TRINITY_DN12458_c0_g1	219	TRINITY_DN12458_c0_g1_i1	-	-	-	-	-	-	-	-	-	-
TRINITY_DN12459_c0_g1	286	TRINITY_DN12459_c0_g1_i1	-	-	-	-	-	-	-	-	-	-
TRINITY_DN12465_c0_g1	211	TRINITY_DN12465_c0_g1_i1	-	-	-	-	-	-	-	-	-	-
TRINITY_DN12466_c0_g1	513	TRINITY_DN12466_c0_g1_i1	-	HSPB1	Heat shock protein beta-1 OS=Homo sapiens GN=HSPB1 PE=1 SV=2	GO:0000502(proteasome complex);GO:0001895(retina homeostasis);GO:0005080(protein kinase C binding);GO:0005515(protein binding);GO:0005615(extracellular space);GO:0005634(nucleus);GO:0005737(cytoplasm);GO:0005819(spindle);GO:0005829(cytosol);GO:0005856(cytoskeleton);GO:0005886(plasma membrane);GO:0005925(focal adhesion);GO:0006446(regulation of translational initiation);GO:0006469(negative regulat…	ENOG410YERS(Heat shock protein)	-	-	-	-	F7FNB2.1 PF00011.19;HSP20;
TRINITY_DN12467_c0_g1	212	TRINITY_DN12467_c0_g1_i1	4-hydroxyphenylpyruvate dioxygenase [Anthurium amnicola]	hpd	4-hydroxyphenylpyruvate dioxygenase OS=Danio rerio GN=hpd PE=2 SV=1	GO:0000139(Golgi membrane);GO:0003868(4-hydroxyphenylpyruvate dioxygenase activity);GO:0005783(endoplasmic reticulum);GO:0005789(endoplasmic reticulum membrane);GO:0005794(Golgi apparatus);GO:0006559(L-phenylalanine catabolic process);GO:0006572(tyrosine catabolic process);GO:0046872(metal ion binding);GO:0055114(oxidation-reduction process);GO:0070062(extracellular exosome)	COG3185(4-Hydroxyphenylpyruvate dioxygenase)	K00457	4-hydroxyphenylpyruvate dioxygenase	EC:1.13.11.27	cme00350(Tyrosine metabolism);cme00360(Phenylalanine metabolism);cme00130(Ubiquinone and other terpenoid-quinone biosynthesis)	U9TRJ5.1 PF00903.23;Glyoxalase;
TRINITY_DN12471_c0_g1	211	TRINITY_DN12471_c0_g1_i1	-	-	-	-	-	-	-	-	-	-
TRINITY_DN12474_c0_g1	206	TRINITY_DN12474_c0_g1_i1	-	-	-	-	-	-	-	-	-	-
TRINITY_DN12475_c0_g1	268	TRINITY_DN12475_c0_g1_i1	-	DSP	Desmoplakin OS=Homo sapiens GN=DSP PE=1 SV=3	GO:0001533(cornified envelope);GO:0002934(desmosome organization);GO:0003223(ventricular compact myocardium morphogenesis);GO:0005080(protein kinase C binding);GO:0005198(structural molecule activity);GO:0005634(nucleus);GO:0005882(intermediate filament);GO:0014704(intercalated disc);GO:0016323(basolateral plasma membrane);GO:0018149(peptide cross-linking);GO:0030057(desmosome);GO:0030216(keratin…	COG5069(Microtubule associated monoxygenase, calponin and LIM domain containing)	-	-	-	-	-
TRINITY_DN12478_c0_g1	231	TRINITY_DN12478_c0_g1_i1	-	-	-	-	-	-	-	-	-	-
TRINITY_DN12492_c0_g1	209	TRINITY_DN12492_c0_g1_i1	-	-	-	-	-	-	-	-	-	-
TRINITY_DN12500_c0_g1	410	TRINITY_DN12500_c0_g1_i1	-	-	-	-	-	-	-	-	-	-
TRINITY_DN12502_c0_g1	224	TRINITY_DN12502_c0_g1_i1	-	-	-	-	-	-	-	-	-	-
TRINITY_DN12506_c0_g2	219	TRINITY_DN12506_c0_g2_i1	-	-	-	GO:0003674(molecular_function);GO:0005634(nucleus);GO:0005829(cytosol);GO:0008150(biological_process)	ENOG4111QJY(Phosphoglycerate mutase)	-	-	-	-	W9W7G5.1 PF00300.20;His_Phos_1;
TRINITY_DN1252_c0_g1	220	TRINITY_DN1252_c0_g1_i1	-	-	-	-	-	-	-	-	-	G4TZS0.1 PF05730.9;CFEM;
TRINITY_DN12531_c0_g1	223	TRINITY_DN12531_c0_g1_i1	-	-	-	-	-	-	-	-	-	-
TRINITY_DN12533_c0_g1	212	TRINITY_DN12533_c0_g1_i1	-	-	-	-	-	-	-	-	-	-
TRINITY_DN12538_c0_g1	673	TRINITY_DN12538_c0_g1_i1	Thioredoxin H2-2 [Ananas comosus]	Os03g0800700	Thioredoxin H2-2 OS=Oryza sativa subsp. japonica GN=Os03g0800700 PE=2 SV=1	GO:0000103(sulfate assimilation);GO:0005829(cytosol);GO:0005886(plasma membrane);GO:0006457(protein folding);GO:0015035(protein disulfide oxidoreductase activity);GO:0016671(oxidoreductase activity, acting on a sulfur group of donors, disulfide as acceptor);GO:0034599(cellular response to oxidative stress);GO:0045454(cell redox homeostasis);GO:0055114(oxidation-reduction process)	COG0526(Thioredoxin)	K10610	DNA damage-binding protein 1	-	ota04120(Ubiquitin mediated proteolysis);ota03420(Nucleotide excision repair)	A0A0E0P2N0.1 PF00085.18;Thioredoxin;
TRINITY_DN12544_c0_g1	223	TRINITY_DN12544_c0_g1_i1	-	-	-	-	-	-	-	-	-	-
TRINITY_DN12564_c0_g1	230	TRINITY_DN12564_c0_g1_i1	-	-	-	-	-	-	-	-	-	-
TRINITY_DN12574_c0_g1	228	TRINITY_DN12574_c0_g1_i1	-	-	-	-	-	-	-	-	-	-
TRINITY_DN1258_c0_g1	238	TRINITY_DN1258_c0_g1_i1	-	-	-	-	-	-	-	-	-	-
TRINITY_DN125_c0_g1	229	TRINITY_DN125_c0_g1_i1	-	SMG1	Serine/threonine-protein kinase SMG1 OS=Homo sapiens GN=SMG1 PE=1 SV=3	GO:0000184(nuclear-transcribed mRNA catabolic process, nonsense-mediated decay);GO:0004674(protein serine/threonine kinase activity);GO:0006468(protein phosphorylation)	COG5032(phosphatidylinositol kinase activity)	-	-	-	-	J3QQ22.1 PF15785.3;SMG1;
TRINITY_DN12602_c0_g1	220	TRINITY_DN12602_c0_g1_i1	-	-	-	-	-	-	-	-	-	-
TRINITY_DN12606_c0_g1	295	TRINITY_DN12606_c0_g1_i1	PREDICTED: germin-like protein 8-14 [Musa acuminata subsp. malaccensis]	GER5	Germin-like protein 8-14 OS=Oryza sativa subsp. japonica GN=GER5 PE=1 SV=1	GO:0005618(cell wall);GO:0033609(oxalate metabolic process);GO:0046564(oxalate decarboxylase activity)	ENOG410YB6M(germin-like protein)	-	-	-	-	B9S5Q9.1 PF00190.20;Cupin_1;
TRINITY_DN12606_c0_g2	211	TRINITY_DN12606_c0_g2_i1	PREDICTED: auxin-binding protein ABP20-like [Elaeis guineensis]	ABP20	Auxin-binding protein ABP20 OS=Prunus persica GN=ABP20 PE=2 SV=1	GO:0005618(cell wall);GO:0033609(oxalate metabolic process);GO:0046564(oxalate decarboxylase activity)	ENOG410YB6M(germin-like protein)	-	-	-	-	A0A067KFX6.1 PF00190.20;Cupin_1;
TRINITY_DN1260_c0_g1	227	TRINITY_DN1260_c0_g1_i1	-	-	-	-	-	-	-	-	-	-
TRINITY_DN1261_c0_g1	221	TRINITY_DN1261_c0_g1_i1	-	-	-	-	-	-	-	-	-	-
TRINITY_DN12638_c0_g1	211	TRINITY_DN12638_c0_g1_i1	-	-	-	-	-	-	-	-	-	-
TRINITY_DN12651_c0_g1	251	TRINITY_DN12651_c0_g1_i1	-	JUNB	Transcription factor jun-B OS=Bos taurus GN=JUNB PE=2 SV=1	GO:0000122(negative regulation of transcription from RNA polymerase II promoter);GO:0000790(nuclear chromatin);GO:0000978(RNA polymerase II core promoter proximal region sequence-specific DNA binding);GO:0000981(RNA polymerase II transcription factor activity, sequence-specific DNA binding);GO:0001077(transcriptional activator activity, RNA polymerase II core promoter proximal region sequence-spe…	-	-	-	-	-	G3TZP5.1 PF00170.19;bZIP_1;
TRINITY_DN12668_c0_g1	208	TRINITY_DN12668_c0_g1_i1	-	-	-	GO:0003674(molecular_function);GO:0005575(cellular_component);GO:0008150(biological_process)	COG0666(Ankyrin Repeat)	-	-	-	-	K3VFU0.1 PF12796.5;Ank_2;
TRINITY_DN12670_c0_g1	327	TRINITY_DN12670_c0_g1_i1	-	LMNA	Prelamin-A/C OS=Homo sapiens GN=LMNA PE=1 SV=1	GO:0005198(structural molecule activity);GO:0005882(intermediate filament)	ENOG410Y2H6(Lamin A C)	-	-	-	-	F7A5P3.1 PF00038.19;Filament;
TRINITY_DN12673_c0_g1	233	TRINITY_DN12673_c0_g1_i1	-	-	-	-	-	-	-	-	-	-
TRINITY_DN12674_c0_g1	236	TRINITY_DN12674_c0_g1_i1	-	yaeI	Phosphodiesterase YaeI OS=Escherichia coli (strain K12) GN=yaeI PE=3 SV=2	GO:0008152(metabolic process);GO:0016787(hydrolase activity);GO:0046872(metal ion binding)	COG1408(metallophosphoesterase)	-	-	-	-	K9XI87.1 PF00149.26;Metallophos;
TRINITY_DN12708_c0_g1	263	TRINITY_DN12708_c0_g1_i1	-	-	-	GO:0000027(ribosomal large subunit assembly);GO:0002181(cytoplasmic translation);GO:0003723(RNA binding);GO:0003735(structural constituent of ribosome);GO:0005730(nucleolus);GO:0009267(cellular response to starvation);GO:0009986(cell surface);GO:0016020(membrane);GO:0022625(cytosolic large ribosomal subunit);GO:0036170(filamentous growth of a population of unicellular organisms in response to sta…	COG2163((ribosomal) protein)	-	-	-	-	-
TRINITY_DN1270_c0_g1	204	TRINITY_DN1270_c0_g1_i1	-	-	-	-	-	-	-	-	-	-
TRINITY_DN12731_c0_g1	207	TRINITY_DN12731_c0_g1_i1	-	-	-	-	-	-	-	-	-	-
TRINITY_DN12761_c0_g1	461	TRINITY_DN12761_c0_g1_i1	-	-	-	-	-	-	-	-	-	-
TRINITY_DN12786_c0_g1	234	TRINITY_DN12786_c0_g1_i1	-	-	-	GO:0005310(dicarboxylic acid transmembrane transporter activity);GO:0005739(mitochondrion);GO:0005886(plasma membrane);GO:0006835(dicarboxylic acid transport);GO:0006849(plasma membrane pyruvate transport);GO:0015355(secondary active monocarboxylate transmembrane transporter activity);GO:0016021(integral component of membrane);GO:0035879(plasma membrane lactate transport);GO:0097079(selenite:prot…	ENOG410XSSD(Transporter)	-	-	-	-	S3CRF9.1 PF00083.22;Sugar_tr;
TRINITY_DN12791_c0_g1	207	TRINITY_DN12791_c0_g1_i1	-	-	-	-	-	-	-	-	-	-
TRINITY_DN12791_c0_g2	235	TRINITY_DN12791_c0_g2_i1	-	-	-	-	-	-	-	-	-	-
TRINITY_DN12801_c0_g1	257	TRINITY_DN12801_c0_g1_i1	-	-	-	-	-	-	-	-	-	-
TRINITY_DN12807_c0_g1	235	TRINITY_DN12807_c0_g1_i1	-	-	-	-	-	-	-	-	-	-
TRINITY_DN12808_c0_g1	215	TRINITY_DN12808_c0_g1_i1	-	-	-	-	-	-	-	-	-	-
TRINITY_DN12808_c0_g2	204	TRINITY_DN12808_c0_g2_i1	-	-	-	-	-	-	-	-	-	-
TRINITY_DN1280_c0_g1	209	TRINITY_DN1280_c0_g1_i1	-	asp-6	Aspartic protease 6 OS=Caenorhabditis elegans GN=asp-6 PE=3 SV=1	GO:0004190(aspartic-type endopeptidase activity);GO:0005737(cytoplasm);GO:0006508(proteolysis);GO:0008233(peptidase activity);GO:0016787(hydrolase activity);GO:0030163(protein catabolic process);GO:0098591(external side of apical plasma membrane)	ENOG410XNV7(aspartic)	-	-	-	-	A0A0N4WJ89.1 PF00026.21;Asp;
TRINITY_DN1282_c0_g1	229	TRINITY_DN1282_c0_g1_i1	-	-	-	-	-	-	-	-	-	-
TRINITY_DN12838_c0_g1	215	TRINITY_DN12838_c0_g1_i1	-	-	-	-	-	-	-	-	-	-
TRINITY_DN12844_c0_g1	256	TRINITY_DN12844_c0_g1_i1	hypothetical protein M569_10959 [Genlisea aurea]	acbA	Acyl-CoA-binding protein OS=Dictyostelium discoideum GN=acbA PE=1 SV=1	GO:0000062(fatty-acyl-CoA binding);GO:0004860(protein kinase inhibitor activity);GO:0005576(extracellular region);GO:0005615(extracellular space);GO:0005938(cell cortex);GO:0006469(negative regulation of protein kinase activity);GO:0006810(transport);GO:0006974(cellular response to DNA damage stimulus);GO:0007275(multicellular organism development);GO:0008289(lipid binding);GO:0009736(cytokinin-a…	COG4281(Acyl-CoA binding domain containing)	-	-	-	-	Q5FXM5.1 PF00887.17;ACBP;
TRINITY_DN1284_c0_g1	245	TRINITY_DN1284_c0_g1_i1	-	-	-	-	-	-	-	-	-	-
TRINITY_DN12850_c0_g1	262	TRINITY_DN12850_c0_g1_i1	-	LAMB2	Laminin subunit beta-2 OS=Homo sapiens GN=LAMB2 PE=1 SV=2	GO:0005178(integrin binding);GO:0005198(structural molecule activity);GO:0005576(extracellular region);GO:0005604(basement membrane);GO:0005605(basal lamina);GO:0005608(laminin-3 complex);GO:0007155(cell adhesion);GO:0007411(axon guidance);GO:0007528(neuromuscular junction development);GO:0007601(visual perception);GO:0014002(astrocyte development);GO:0014044(Schwann cell development);GO:0030198(…	ENOG410XPEG(laminin beta)	-	-	-	-	P15800.1 PF00055.15;Laminin_N;
TRINITY_DN12853_c0_g2	246	TRINITY_DN12853_c0_g2_i1	unknown [Lotus japonicus]	CSRP1	Cysteine and glycine-rich protein 1 OS=Homo sapiens GN=CSRP1 PE=1 SV=3	GO:0008270(zinc ion binding)	ENOG4111F3Y(Cysteine and glycine-rich protein 1)	-	-	-	-	J9NYN2.1 PF00412.20;LIM;
TRINITY_DN12879_c0_g1	213	TRINITY_DN12879_c0_g1_i1	Putative elongation of fatty acids protein 1 [Anthurium amnicola]	SPAC1B2.03c	Putative elongation of fatty acids protein 1 OS=Schizosaccharomyces pombe (strain 972 / ATCC 24843) GN=SPAC1B2.03c PE=1 SV=1	GO:0005783(endoplasmic reticulum);GO:0005789(endoplasmic reticulum membrane);GO:0009922(fatty acid elongase activity);GO:0019368(fatty acid elongation, unsaturated fatty acid);GO:0030148(sphingolipid biosynthetic process);GO:0030176(integral component of endoplasmic reticulum membrane)	ENOG410XRWT(elongation of very long chain fatty acids protein)	K10246	fatty acid elongase 3	EC:2.3.1.199	ccp01212(Fatty acid metabolism);ccp00062(Fatty acid elongation);ccp01040(Biosynthesis of unsaturated fatty acids)	G4TFM7.1 PF01151.16;ELO;
TRINITY_DN12887_c0_g2	207	TRINITY_DN12887_c0_g2_i1	-	-	-	-	-	-	-	-	-	-
TRINITY_DN12889_c0_g1	243	TRINITY_DN12889_c0_g1_i1	-	-	-	-	-	-	-	-	-	-
TRINITY_DN12892_c0_g1	227	TRINITY_DN12892_c0_g1_i1	-	-	-	-	-	-	-	-	-	-
TRINITY_DN1289_c0_g1	246	TRINITY_DN1289_c0_g1_i1	-	-	-	-	-	-	-	-	-	-
TRINITY_DN12916_c0_g1	205	TRINITY_DN12916_c0_g1_i1	-	-	-	-	-	-	-	-	-	-
TRINITY_DN12918_c0_g1	245	TRINITY_DN12918_c0_g1_i1	-	-	-	GO:0003674(molecular_function);GO:0005575(cellular_component);GO:0008150(biological_process)	ENOG410XNTF(Casein kinase II beta 2 subunit)	-	-	-	-	-
TRINITY_DN1291_c0_g1	221	TRINITY_DN1291_c0_g1_i1	-	-	-	-	-	-	-	-	-	-
TRINITY_DN12932_c0_g1	212	TRINITY_DN12932_c0_g1_i1	PREDICTED: beta-glucosidase 12-like [Elaeis guineensis]	BGLU17	Beta-glucosidase 17 OS=Arabidopsis thaliana GN=BGLU17 PE=2 SV=1	GO:0008422(beta-glucosidase activity);GO:0009651(response to salt stress);GO:0009725(response to hormone);GO:0019762(glucosinolate catabolic process)	COG2723(beta-glucosidase)	K01188	beta-glucosidase	EC:3.2.1.21	egu00500(Starch and sucrose metabolism);egu00460(Cyanoamino acid metabolism);egu00940(Phenylpropanoid biosynthesis)	M0TZQ3.1 PF00232.16;Glyco_hydro_1;
TRINITY_DN12934_c0_g1	352	TRINITY_DN12934_c0_g1_i1	-	-	-	-	-	-	-	-	-	-
TRINITY_DN12939_c0_g1	207	TRINITY_DN12939_c0_g1_i1	-	-	-	-	-	-	-	-	-	-
TRINITY_DN12955_c0_g1	230	TRINITY_DN12955_c0_g1_i1	-	-	-	-	-	-	-	-	-	-
TRINITY_DN12960_c0_g1	261	TRINITY_DN12960_c0_g1_i1	myosin XI, partial [Closterium peracerosum-strigosum-littorale complex]	MYH9	Myosin-9 OS=Canis lupus familiaris GN=MYH9 PE=2 SV=1	GO:0000146(microfilament motor activity);GO:0000212(meiotic spindle organization);GO:0000910(cytokinesis);GO:0001525(angiogenesis);GO:0001701(in utero embryonic development);GO:0001725(stress fiber);GO:0001726(ruffle);GO:0001768(establishment of T cell polarity);GO:0001772(immunological synapse);GO:0001931(uropod);GO:0005524(ATP binding);GO:0005819(spindle);GO:0005826(actomyosin contractile ring)…	COG5022(myosin heavy chain)	-	-	-	-	W5QBQ9.1 PF00063.19;Myosin_head;
TRINITY_DN12962_c0_g1	202	TRINITY_DN12962_c0_g1_i1	-	-	-	-	-	-	-	-	-	-
TRINITY_DN13002_c0_g1	219	TRINITY_DN13002_c0_g1_i1	-	-	-	-	-	-	-	-	-	-
TRINITY_DN13012_c0_g1	298	TRINITY_DN13012_c0_g1_i1	PREDICTED: HMG1/2-like protein [Solanum lycopersicum]	-	HMG1/2-like protein OS=Ipomoea nil PE=2 SV=1	GO:0000785(chromatin);GO:0003677(DNA binding);GO:0003682(chromatin binding);GO:0003700(transcription factor activity, sequence-specific DNA binding);GO:0005634(nucleus);GO:0005829(cytosol);GO:0006333(chromatin assembly or disassembly);GO:0030527(structural constituent of chromatin)	COG5648(high mobility group)	K10802	high mobility group protein B1	-	sly03410(Base excision repair)	K4BAE0.1 PF00505.17;HMG_box;
TRINITY_DN1302_c0_g1	246	TRINITY_DN1302_c0_g1_i1	-	-	-	-	-	-	-	-	-	-
TRINITY_DN13038_c0_g1	206	TRINITY_DN13038_c0_g1_i1	-	-	-	-	-	-	-	-	-	-
TRINITY_DN13054_c0_g1	217	TRINITY_DN13054_c0_g1_i1	-	-	-	-	-	-	-	-	-	-
TRINITY_DN13056_c0_g1	229	TRINITY_DN13056_c0_g1_i1	-	cdc3	Profilin OS=Schizosaccharomyces pombe (strain 972 / ATCC 24843) GN=cdc3 PE=1 SV=1	GO:0003785(actin monomer binding);GO:0005938(cell cortex);GO:0015629(actin cytoskeleton);GO:0042989(sequestering of actin monomers)	ENOG41126PD(Binds to actin and affects the structure of the cytoskeleton. At high concentrations, profilin prevents the polymerization of actin, whereas it enhances it at low concentrations (By)	-	-	-	-	K1WDZ7.1 PF00235.17;Profilin;
TRINITY_DN1307_c0_g1	224	TRINITY_DN1307_c0_g1_i1	-	-	-	-	-	-	-	-	-	-
TRINITY_DN13081_c0_g2	210	TRINITY_DN13081_c0_g2_i1	-	-	-	-	-	-	-	-	-	-
TRINITY_DN13085_c0_g1	217	TRINITY_DN13085_c0_g1_i1	-	-	-	-	-	-	-	-	-	-
TRINITY_DN1310_c0_g1	236	TRINITY_DN1310_c0_g1_i1	-	-	-	-	-	-	-	-	-	-
TRINITY_DN1312_c0_g1	246	TRINITY_DN1312_c0_g1_i1	-	-	-	-	-	-	-	-	-	-
TRINITY_DN1312_c0_g2	250	TRINITY_DN1312_c0_g2_i1	-	-	-	-	-	-	-	-	-	-
TRINITY_DN13137_c0_g1	493	TRINITY_DN13137_c0_g1_i1	-	-	-	-	-	-	-	-	-	-
TRINITY_DN13139_c0_g1	233	TRINITY_DN13139_c0_g1_i1	-	-	-	-	-	-	-	-	-	-
TRINITY_DN13141_c0_g1	244	TRINITY_DN13141_c0_g1_i1	-	-	-	-	-	-	-	-	-	-
TRINITY_DN1314_c0_g1	229	TRINITY_DN1314_c0_g1_i1	-	acpA	Acetate permease A OS=Emericella nidulans (strain FGSC A4 / ATCC 38163 / CBS 112.46 / NRRL 194 / M139) GN=acpA PE=2 SV=1	GO:0005886(plasma membrane);GO:0006847(plasma membrane acetate transport);GO:0015123(acetate transmembrane transporter activity)	COG1584(gpr1 fun34 YaaH family protein)	-	-	-	-	C7ZF78.1 PF01184.17;Grp1_Fun34_YaaH;
TRINITY_DN13159_c0_g1	277	TRINITY_DN13159_c0_g1_i1	-	-	-	-	-	-	-	-	-	-
TRINITY_DN13162_c0_g1	285	TRINITY_DN13162_c0_g1_i1	PREDICTED: probable aspartyl protease At4g16563 [Solanum lycopersicum]	-	-	GO:0004190(aspartic-type endopeptidase activity);GO:0006508(proteolysis);GO:0030163(protein catabolic process)	ENOG410XNV7(aspartic)	-	-	-	-	-
TRINITY_DN1316_c0_g1	667	TRINITY_DN1316_c0_g1_i1;TRINITY_DN1316_c0_g1_i2	-	PTGDS	Prostaglandin-H2 D-isomerase OS=Homo sapiens GN=PTGDS PE=1 SV=1	GO:0001516(prostaglandin biosynthetic process);GO:0004667(prostaglandin-D synthase activity);GO:0005215(transporter activity);GO:0005501(retinoid binding);GO:0005504(fatty acid binding);GO:0005515(protein binding);GO:0005576(extracellular region);GO:0005615(extracellular space);GO:0005789(endoplasmic reticulum membrane);GO:0005791(rough endoplasmic reticulum);GO:0005794(Golgi apparatus);GO:000681…	ENOG4111YRI(Catalyzes the conversion of PGH2 to PGD2, a prostaglandin involved in smooth muscle contraction relaxation and a potent inhibitor of platelet aggregation. Involved in a variety of CNS functions, such as sedation, NREM sleep and PGE2-induced allodynia, and may have an anti-apoptotic role in oligodendrocytes. Binds small non-substrate lipophilic molecules, including biliverdin, bilirubi…	-	-	-	-	G1RBR0.1 PF00061.21;Lipocalin;
TRINITY_DN13179_c0_g1	205	TRINITY_DN13179_c0_g1_i1	-	-	-	-	-	-	-	-	-	-
TRINITY_DN13182_c0_g1	230	TRINITY_DN13182_c0_g1_i1	-	-	-	-	-	-	-	-	-	G4T9G9.1 PF07470.11;Glyco_hydro_88;
TRINITY_DN131_c0_g1	216	TRINITY_DN131_c0_g1_i1	-	-	-	-	-	-	-	-	-	-
TRINITY_DN13210_c0_g1	213	TRINITY_DN13210_c0_g1_i1	Arginase [Anthurium amnicola]	aga-1	Arginase OS=Neurospora crassa (strain ATCC 24698 / 74-OR23-1A / CBS 708.71 / DSM 1257 / FGSC 987) GN=aga-1 PE=1 SV=3	GO:0004053(arginase activity);GO:0005634(nucleus);GO:0005829(cytosol);GO:0006525(arginine metabolic process);GO:0008270(zinc ion binding);GO:0010121(arginine catabolic process to proline via ornithine);GO:0019547(arginine catabolic process to ornithine);GO:0030145(manganese ion binding);GO:0030448(hyphal growth);GO:0043332(mating projection tip);GO:0090368(regulation of ornithine metabolic proces…	COG0010(hydrolase activity, acting on carbon-nitrogen (but not peptide) bonds, in linear amidines)	-	-	-	-	B7G627.1 PF00491.19;Arginase;
TRINITY_DN13215_c0_g1	239	TRINITY_DN13215_c0_g1_i1	hypothetical protein OsI_12472 [Oryza sativa Indica Group]	CYP71Z6	Ent-isokaurene C2-hydroxylase OS=Oryza sativa subsp. japonica GN=CYP71Z6 PE=1 SV=1	GO:0016020(membrane);GO:0016709(oxidoreductase activity, acting on paired donors, with incorporation or reduction of molecular oxygen, NAD(P)H as one donor, and incorporation of one atom of oxygen);GO:0044550(secondary metabolite biosynthetic process)	COG2124(Cytochrome p450)	K16083	ent-isokaurene C2-hydroxylase	EC:1.14.13.143	osa00904(Diterpenoid biosynthesis)	A0A059A0Y3.1 PF00067.20;p450;
TRINITY_DN13217_c0_g1	252	TRINITY_DN13217_c0_g1_i1	Cathepsin B, partial [Noccaea caerulescens]	CTSB	Cathepsin B OS=Homo sapiens GN=CTSB PE=1 SV=3	GO:0002224(toll-like receptor signaling pathway);GO:0004197(cysteine-type endopeptidase activity);GO:0004252(serine-type endopeptidase activity);GO:0005515(protein binding);GO:0005518(collagen binding);GO:0005576(extracellular region);GO:0005615(extracellular space);GO:0005622(intracellular);GO:0005730(nucleolus);GO:0005739(mitochondrion);GO:0005764(lysosome);GO:0005901(caveola);GO:0006508(proteo…	COG4870(cathepsin)	-	-	-	-	G1RYK8.1 PF00112.21;Peptidase_C1;
TRINITY_DN13222_c0_g1	273	TRINITY_DN13222_c0_g1_i1	-	HIF1A	Hypoxia-inducible factor 1-alpha OS=Bos mutus grunniens GN=HIF1A PE=2 SV=1	GO:0001076(transcription factor activity, RNA polymerase II transcription factor binding);GO:0001077(transcriptional activator activity, RNA polymerase II core promoter proximal region sequence-specific binding);GO:0001525(angiogenesis);GO:0001755(neural crest cell migration);GO:0001837(epithelial to mesenchymal transition);GO:0001892(embryonic placenta development);GO:0001922(B-1 B cell homeosta…	ENOG410YK57(pas domain protein)	-	-	-	-	-
TRINITY_DN13241_c0_g1	203	TRINITY_DN13241_c0_g1_i1	-	-	-	-	-	-	-	-	-	-
TRINITY_DN13247_c0_g1	215	TRINITY_DN13247_c0_g1_i1	-	-	-	-	-	-	-	-	-	-
TRINITY_DN1325_c0_g1	217	TRINITY_DN1325_c0_g1_i1	-	-	-	-	-	-	-	-	-	-
TRINITY_DN13263_c0_g1	493	TRINITY_DN13263_c0_g1_i1	PREDICTED: serpin-ZX-like isoform X1 [Juglans regia]	SERPINB3	Serpin B3 OS=Homo sapiens GN=SERPINB3 PE=1 SV=2	GO:0001618(virus receptor activity);GO:0002020(protease binding);GO:0004867(serine-type endopeptidase inhibitor activity);GO:0004869(cysteine-type endopeptidase inhibitor activity);GO:0005615(extracellular space);GO:0005634(nucleus);GO:0005737(cytoplasm);GO:0008284(positive regulation of cell proliferation);GO:0010466(negative regulation of peptidase activity);GO:0010718(positive regulation of ep…	COG4826(serine-type endopeptidase inhibitor activity)	K14297	nuclear pore complex protein Nup98-Nup96	-	fve03013(RNA transport)	G1RC52.1 PF00079.18;Serpin;
TRINITY_DN13265_c0_g2	213	TRINITY_DN13265_c0_g2_i1	-	-	-	-	-	-	-	-	-	-
TRINITY_DN13271_c0_g1	202	TRINITY_DN13271_c0_g1_i1	-	-	-	-	-	-	-	-	-	-
TRINITY_DN13279_c0_g1	217	TRINITY_DN13279_c0_g1_i1	PREDICTED: LOW QUALITY PROTEIN: serine/threonine-protein kinase UCN-like [Elaeis guineensis]	UCNL	Serine/threonine-protein kinase UCNL OS=Arabidopsis thaliana GN=UCNL PE=2 SV=1	GO:0004674(protein serine/threonine kinase activity);GO:0005634(nucleus);GO:0005737(cytoplasm);GO:0005886(plasma membrane);GO:0035556(intracellular signal transduction)	ENOG410XQ0C(serine threonine-protein kinase)	-	-	-	-	C5YIU3.1 PF00069.23;Pkinase;
TRINITY_DN1327_c0_g1	202	TRINITY_DN1327_c0_g1_i1	-	-	-	-	-	-	-	-	-	-
TRINITY_DN13286_c0_g1	207	TRINITY_DN13286_c0_g1_i1	-	-	-	-	-	-	-	-	-	-
TRINITY_DN13291_c0_g1	208	TRINITY_DN13291_c0_g1_i1	-	-	-	-	-	-	-	-	-	-
TRINITY_DN13298_c0_g1	231	TRINITY_DN13298_c0_g1_i1	-	-	-	-	-	-	-	-	-	-
TRINITY_DN13310_c0_g1	205	TRINITY_DN13310_c0_g1_i1	-	-	-	-	-	-	-	-	-	-
TRINITY_DN1331_c0_g1	209	TRINITY_DN1331_c0_g1_i1	-	-	-	-	-	-	-	-	-	-
TRINITY_DN13328_c0_g1	206	TRINITY_DN13328_c0_g1_i1	-	-	-	-	-	-	-	-	-	-
TRINITY_DN1332_c0_g1	723	TRINITY_DN1332_c0_g1_i1;TRINITY_DN1332_c0_g1_i2	-	-	-	-	-	-	-	-	-	-
TRINITY_DN13338_c0_g1	224	TRINITY_DN13338_c0_g1_i1	-	MORC3	MORC family CW-type zinc finger protein 3 OS=Homo sapiens GN=MORC3 PE=1 SV=3	GO:0003723(RNA binding);GO:0005654(nucleoplasm);GO:0006468(protein phosphorylation);GO:0007569(cell aging);GO:0008270(zinc ion binding);GO:0009791(post-embryonic development);GO:0016032(viral process);GO:0016363(nuclear matrix);GO:0016605(PML body);GO:0018105(peptidyl-serine phosphorylation);GO:0048147(negative regulation of fibroblast proliferation);GO:0050821(protein stabilization);GO:0051457(m…	ENOG411033B(MORC family CW-type zinc finger)	-	-	-	-	-
TRINITY_DN1333_c0_g1	205	TRINITY_DN1333_c0_g1_i1	ribosomal protein S2 component of cytosolic 80S ribosome and 40S small subunit [Coccomyxa subellipsoidea C-169]	RpS2	40S ribosomal protein S2 OS=Drosophila melanogaster GN=RpS2 PE=1 SV=2	GO:0003735(structural constituent of ribosome);GO:0006412(translation);GO:0022627(cytosolic small ribosomal subunit)	COG0098(Located at the back of the 30S subunit body where it stabilizes the conformation of the head with respect to the body (By similarity))	K02981	small subunit ribosomal protein S2e	-	csl03010(Ribosome)	-
TRINITY_DN13346_c0_g1	205	TRINITY_DN13346_c0_g1_i1	-	-	-	-	-	-	-	-	-	-
TRINITY_DN13349_c0_g1	202	TRINITY_DN13349_c0_g1_i1	PREDICTED: AAA-ATPase At2g46620-like [Phoenix dactylifera]	At2g46620	AAA-ATPase At2g46620 OS=Arabidopsis thaliana GN=At2g46620 PE=2 SV=1	GO:0005524(ATP binding);GO:0005886(plasma membrane);GO:0016021(integral component of membrane);GO:0016887(ATPase activity)	COG0465(Acts as a processive, ATP-dependent zinc metallopeptidase for both cytoplasmic and membrane proteins. Plays a role in the quality control of integral membrane proteins (By similarity))	-	-	-	-	-
TRINITY_DN13357_c0_g1	227	TRINITY_DN13357_c0_g1_i1	PREDICTED: branched-chain-amino-acid aminotransferase 3, chloroplastic-like [Musa acuminata subsp. malaccensis]	apf4	Aminotransferase apf4 OS=Gibberella fujikuroi (strain CBS 195.34 / IMI 58289 / NRRL A-6831) GN=apf4 PE=1 SV=1	GO:0004084(branched-chain-amino-acid transaminase activity);GO:0005575(cellular_component);GO:0009082(branched-chain amino acid biosynthetic process)	COG0115(brancheD-chain amino acid aminotransferase)	K00826	branched-chain amino acid aminotransferase	EC:2.6.1.42	gsl01210(2-Oxocarboxylic acid metabolism);gsl01230(Biosynthesis of amino acids);gsl00270(Cysteine and methionine metabolism);gsl00280(Valine, leucine and isoleucine degradation);gsl00290(Valine, leucine and isoleucine biosynthesis);gsl00770(Pantothenate and CoA biosynthesis)	H0EDK3.1 PF01063.17;Aminotran_4;
TRINITY_DN13386_c0_g1	219	TRINITY_DN13386_c0_g1_i1	-	-	-	-	-	-	-	-	-	-
TRINITY_DN1338_c0_g1	213	TRINITY_DN1338_c0_g1_i1	-	-	-	-	-	-	-	-	-	-
TRINITY_DN13416_c0_g1	241	TRINITY_DN13416_c0_g1_i1	-	-	-	-	-	-	-	-	-	-
TRINITY_DN13425_c0_g1	238	TRINITY_DN13425_c0_g1_i1	-	EPHX1	Epoxide hydrolase 1 OS=Homo sapiens GN=EPHX1 PE=1 SV=1	GO:0004301(epoxide hydrolase activity);GO:0005789(endoplasmic reticulum membrane);GO:0006805(xenobiotic metabolic process);GO:0009636(response to toxic substance);GO:0014070(response to organic cyclic compound);GO:0016021(integral component of membrane);GO:0019439(aromatic compound catabolic process);GO:0033961(cis-stilbene-oxide hydrolase activity)	COG0596(Alpha beta hydrolase)	-	-	-	-	B1AQP9.1 PF06441.10;EHN;
TRINITY_DN13433_c0_g1	222	TRINITY_DN13433_c0_g1_i1	-	COL6A2	Collagen alpha-2(VI) chain OS=Homo sapiens GN=COL6A2 PE=1 SV=4	GO:0005515(protein binding);GO:0005576(extracellular region);GO:0005578(proteinaceous extracellular matrix);GO:0005581(collagen trimer);GO:0005615(extracellular space);GO:0005788(endoplasmic reticulum lumen);GO:0007155(cell adhesion);GO:0009749(response to glucose);GO:0030198(extracellular matrix organization);GO:0030574(collagen catabolic process);GO:0031012(extracellular matrix);GO:0042383(sarc…	ENOG410XT53(Collagen, type VI, alpha 2)	-	-	-	-	G7P042.1 PF00092.26;VWA;
TRINITY_DN1343_c0_g1	360	TRINITY_DN1343_c0_g1_i1	PREDICTED: probable calcium-binding protein CML41 [Elaeis guineensis]	CML2	Putative calmodulin-like protein 2 OS=Oryza sativa subsp. japonica GN=CML2 PE=3 SV=2	GO:0005509(calcium ion binding)	COG5126(Calcium-binding protein)	K13448	calcium-binding protein CML	-	egu04626(Plant-pathogen interaction)	B9MXT3.1 PF13499.4;EF-hand_7;
TRINITY_DN13440_c0_g1	214	TRINITY_DN13440_c0_g1_i1	-	-	-	-	-	-	-	-	-	-
TRINITY_DN13460_c0_g1	203	TRINITY_DN13460_c0_g1_i1	-	-	-	-	-	-	-	-	-	-
TRINITY_DN13465_c0_g1	212	TRINITY_DN13465_c0_g1_i1	PREDICTED: GTP-binding protein SAR1A-like [Nelumbo nucifera]	SAR1A	GTP-binding protein SAR1A OS=Arabidopsis thaliana GN=SAR1A PE=2 SV=1	GO:0005525(GTP binding);GO:0005737(cytoplasm);GO:0005783(endoplasmic reticulum);GO:0005794(Golgi apparatus);GO:0005829(cytosol);GO:0006886(intracellular protein transport);GO:0007264(small GTPase mediated signal transduction);GO:0016192(vesicle-mediated transport)	ENOG410YIKI(Small GTPase component of the coat protein complex II (COPII) which promotes the formation of transport vesicles from the endoplasmic reticulum (ER). The coat has two main functions, the physical deformation of the endoplasmic reticulum membrane into vesicles and the selection of cargo molecules. SAR1 controls the coat assembly in a stepwise manner. Activated SAR1-GTP binds to membran…	K07953	GTP-binding protein SAR1	EC:3.6.5.-	nnu04141(Protein processing in endoplasmic reticulum)	G4YYI5.1 PF00025.19;Arf;
TRINITY_DN13471_c0_g1	201	TRINITY_DN13471_c0_g1_i1	-	-	-	-	-	-	-	-	-	-
TRINITY_DN13472_c0_g1	262	TRINITY_DN13472_c0_g1_i1	-	-	-	-	-	-	-	-	-	-
TRINITY_DN13475_c0_g1	218	TRINITY_DN13475_c0_g1_i1	-	-	-	-	-	-	-	-	-	-
TRINITY_DN1350_c0_g1	202	TRINITY_DN1350_c0_g1_i1	-	-	-	-	-	-	-	-	-	-
TRINITY_DN13521_c0_g1	216	TRINITY_DN13521_c0_g1_i1	-	-	-	-	-	-	-	-	-	-
TRINITY_DN13528_c0_g2	252	TRINITY_DN13528_c0_g2_i1	PREDICTED: gibberellin 3-beta-dioxygenase 4 isoform X4 [Phoenix dactylifera]	At5g51310	Gibberellin 20-oxidase-like protein OS=Arabidopsis thaliana GN=At5g51310 PE=2 SV=1	GO:0051213(dioxygenase activity)	COG3491(2OGFe(II) oxygenase)	K04125	gibberellin 2-oxidase	EC:1.14.11.13	pvu00904(Diterpenoid biosynthesis)	B9R9V9.1 PF14226.4;DIOX_N;
TRINITY_DN13537_c0_g1	221	TRINITY_DN13537_c0_g1_i1	Eukaryotic translation initiation factor 3 subunit A [Anthurium amnicola]	Eif3a	Eukaryotic translation initiation factor 3 subunit A OS=Mus musculus GN=Eif3a PE=1 SV=5	GO:0001732(formation of cytoplasmic translation initiation complex);GO:0003743(translation initiation factor activity);GO:0005515(protein binding);GO:0005634(nucleus);GO:0005730(nucleolus);GO:0005737(cytoplasm);GO:0005852(eukaryotic translation initiation factor 3 complex);GO:0005856(cytoskeleton);GO:0005874(microtubule);GO:0006412(translation);GO:0006413(translational initiation);GO:0016020(memb…	ENOG410XQ37(Component of the eukaryotic translation initiation factor 3 (eIF-3) complex, which is involved in protein synthesis and, together with other initiation factors, stimulates binding of mRNA and methionyl-tRNAi to the 40S ribosome (By similarity))	-	-	-	-	G1LTU8.1 PF01399.25;PCI;
TRINITY_DN13538_c0_g1	204	TRINITY_DN13538_c0_g1_i1	-	-	-	-	-	-	-	-	-	-
TRINITY_DN1353_c0_g1	218	TRINITY_DN1353_c0_g1_i1	-	-	-	-	-	-	-	-	-	-
TRINITY_DN13540_c0_g1	210	TRINITY_DN13540_c0_g1_i1	-	-	-	-	-	-	-	-	-	-
TRINITY_DN13552_c0_g1	215	TRINITY_DN13552_c0_g1_i1	hypothetical protein VOLCADRAFT_80613 [Volvox carteri f. nagariensis]	-	-	GO:0005634(nucleus);GO:0005739(mitochondrion);GO:0043504(mitochondrial DNA repair)	COG2761(DSBA oxidoreductase)	-	-	-	-	A0A068RWR4.1 PF01323.18;DSBA;
TRINITY_DN13553_c0_g1	225	TRINITY_DN13553_c0_g1_i1	-	-	-	-	-	-	-	-	-	-
TRINITY_DN13558_c0_g1	206	TRINITY_DN13558_c0_g1_i1	-	proA	Alkaline serine exoprotease A OS=Vibrio alginolyticus GN=proA PE=3 SV=1	GO:0004252(serine-type endopeptidase activity)	COG1404(peptidase (S8 and S53, subtilisin, kexin, sedolisin)	-	-	-	-	A0A058ZFF8.1 PF00082.20;Peptidase_S8;
TRINITY_DN13567_c0_g1	732	TRINITY_DN13567_c0_g1_i1	PREDICTED: probable galactinol--sucrose galactosyltransferase 6 isoform X1 [Solanum lycopersicum]	RFS6	Probable galactinol--sucrose galactosyltransferase 6 OS=Arabidopsis thaliana GN=RFS6 PE=2 SV=2	GO:0005737(cytoplasm);GO:0006979(response to oxidative stress);GO:0009506(plasmodesma);GO:0016757(transferase activity, transferring glycosyl groups);GO:0034484(raffinose catabolic process);GO:0047274(galactinol-sucrose galactosyltransferase activity);GO:0052692(raffinose alpha-galactosidase activity);GO:0080167(response to karrikin)	ENOG410YBU9(raffinose synthase)	K06617	raffinose synthase	EC:2.4.1.82	sly00052(Galactose metabolism)	M1D1P3.1 PF05691.10;Raffinose_syn;
TRINITY_DN13574_c0_g1	224	TRINITY_DN13574_c0_g1_i1	-	-	-	-	-	-	-	-	-	-
TRINITY_DN13574_c0_g2	252	TRINITY_DN13574_c0_g2_i1	Glutamine synthetase [Anthurium amnicola]	GLNA	Glutamine synthetase OS=Suillus bovinus GN=GLNA PE=3 SV=1	GO:0000166(nucleotide binding);GO:0003824(catalytic activity);GO:0004356(glutamate-ammonia ligase activity);GO:0005524(ATP binding);GO:0006542(glutamine biosynthetic process);GO:0006807(nitrogen compound metabolic process);GO:0016874(ligase activity)	COG0174(glutamine synthetase)	K01915	glutamine synthetase	EC:6.3.1.2	bdi01230(Biosynthesis of amino acids);bdi00630(Glyoxylate and dicarboxylate metabolism);bdi00910(Nitrogen metabolism);bdi00250(Alanine, aspartate and glutamate metabolism);bdi00220(Arginine biosynthesis)	A0A015K7J0.1 PF00120.22;Gln-synt_C;
TRINITY_DN1357_c0_g1	215	TRINITY_DN1357_c0_g1_i1	-	-	-	-	-	-	-	-	-	-
TRINITY_DN13582_c0_g1	226	TRINITY_DN13582_c0_g1_i1	-	-	-	-	-	-	-	-	-	-
TRINITY_DN1358_c0_g1	234	TRINITY_DN1358_c0_g1_i1	elongation factor 1-gamma, partial [Panax ginseng]	-	Elongation factor 1-gamma OS=Prunus avium PE=2 SV=1	GO:0003746(translation elongation factor activity);GO:0004364(glutathione transferase activity);GO:0005634(nucleus);GO:0005737(cytoplasm);GO:0006749(glutathione metabolic process)	COG0625(glutathione Stransferase)	-	-	-	-	K4C455.1 PF00043.23;GST_C;
TRINITY_DN1358_c0_g2	248	TRINITY_DN1358_c0_g2_i1	PREDICTED: elongation factor 1-gamma-like [Daucus carota subsp. sativus]	Os02g0220500	Elongation factor 1-gamma 2 OS=Oryza sativa subsp. japonica GN=Os02g0220500 PE=2 SV=2	GO:0003746(translation elongation factor activity);GO:0004364(glutathione transferase activity);GO:0005634(nucleus);GO:0005737(cytoplasm);GO:0006749(glutathione metabolic process)	COG0625(glutathione Stransferase)	-	-	-	-	K7UQT7.1 PF00043.23;GST_C;
TRINITY_DN13599_c0_g1	204	TRINITY_DN13599_c0_g1_i1	-	-	-	-	-	-	-	-	-	-
TRINITY_DN13599_c1_g1	204	TRINITY_DN13599_c1_g1_i1	-	-	-	-	ENOG411006X(RTA1 domain protein)	-	-	-	-	-
TRINITY_DN13607_c0_g1	242	TRINITY_DN13607_c0_g1_i1	-	-	-	-	-	-	-	-	-	-
TRINITY_DN1360_c0_g1	220	TRINITY_DN1360_c0_g1_i1	-	-	-	-	-	-	-	-	-	-
TRINITY_DN13611_c0_g1	228	TRINITY_DN13611_c0_g1_i1	-	-	-	-	-	-	-	-	-	-
TRINITY_DN13620_c0_g1	246	TRINITY_DN13620_c0_g1_i1	Cytochrome c oxidase polypeptide 5, mitochondrial, partial [Anthurium amnicola]	cya-4	Cytochrome c oxidase polypeptide 5, mitochondrial OS=Neurospora crassa (strain ATCC 24698 / 74-OR23-1A / CBS 708.71 / DSM 1257 / FGSC 987) GN=cya-4 PE=3 SV=2	GO:0004129(cytochrome-c oxidase activity);GO:0005751(mitochondrial respiratory chain complex IV);GO:0006123(mitochondrial electron transport, cytochrome c to oxygen)	ENOG4111T97(Cytochrome c oxidase subunit)	-	-	-	-	G4TY74.1 PF02936.12;COX4;
TRINITY_DN1362_c0_g1	202	TRINITY_DN1362_c0_g1_i1	-	-	-	-	-	-	-	-	-	-
TRINITY_DN13636_c0_g1	204	TRINITY_DN13636_c0_g1_i1	-	-	-	-	-	-	-	-	-	-
TRINITY_DN1363_c0_g1	453	TRINITY_DN1363_c0_g1_i1;TRINITY_DN1363_c0_g1_i2	PREDICTED: uncharacterized protein LOC105048118 [Elaeis guineensis]	-	-	-	ENOG41115UD(NA)	-	-	-	-	-
TRINITY_DN13640_c0_g1	241	TRINITY_DN13640_c0_g1_i1	-	-	-	-	-	-	-	-	-	-
TRINITY_DN13641_c0_g1	209	TRINITY_DN13641_c0_g1_i1	-	-	-	-	-	-	-	-	-	-
TRINITY_DN13650_c0_g2	271	TRINITY_DN13650_c0_g2_i1	-	-	-	-	-	-	-	-	-	-
TRINITY_DN13659_c0_g1	219	TRINITY_DN13659_c0_g1_i1	-	-	-	-	-	-	-	-	-	-
TRINITY_DN13666_c0_g1	202	TRINITY_DN13666_c0_g1_i1	-	-	-	-	-	-	-	-	-	-
TRINITY_DN1367_c0_g1	245	TRINITY_DN1367_c0_g1_i1	-	-	-	-	-	-	-	-	-	-
TRINITY_DN13684_c0_g1	216	TRINITY_DN13684_c0_g1_i1	Guanine nucleotide-binding protein subunit beta [Anthurium amnicola]	GNB1	Guanine nucleotide-binding protein G(I)/G(S)/G(T) subunit beta-1 OS=Bos taurus GN=GNB1 PE=1 SV=3	GO:0000750(pheromone-dependent signal transduction involved in conjugation with cellular fusion);GO:0000753(cell morphogenesis involved in conjugation with cellular fusion);GO:0000909(sporocarp development involved in sexual reproduction);GO:0001403(invasive growth in response to glucose limitation);GO:0004871(signal transducer activity);GO:0005834(heterotrimeric G-protein complex);GO:0005937(mat…	ENOG410XQUX(guanine nucleotide binding protein (G protein), beta)	-	-	-	-	A0A0G4ILG1.1 PF00400.30;WD40;
TRINITY_DN13689_c0_g1	243	TRINITY_DN13689_c0_g1_i1	-	-	-	-	-	-	-	-	-	-
TRINITY_DN13693_c0_g1	202	TRINITY_DN13693_c0_g1_i1	-	-	-	-	-	-	-	-	-	-
TRINITY_DN13694_c0_g1	222	TRINITY_DN13694_c0_g1_i1	-	-	-	-	-	-	-	-	-	-
TRINITY_DN13701_c0_g1	225	TRINITY_DN13701_c0_g1_i1	-	-	-	-	-	-	-	-	-	-
TRINITY_DN13711_c0_g2	223	TRINITY_DN13711_c0_g2_i1	-	-	-	GO:0001731(formation of translation preinitiation complex);GO:0002181(cytoplasmic translation);GO:0003743(translation initiation factor activity);GO:0005844(polysome);GO:0016281(eukaryotic translation initiation factor 4F complex);GO:0033592(RNA strand annealing activity);GO:0034057(RNA strand-exchange activity);GO:0043024(ribosomal small subunit binding);GO:0097010(eukaryotic translation initiat…	COG0724(Rna-binding protein)	-	-	-	-	-
TRINITY_DN13733_c0_g2	201	TRINITY_DN13733_c0_g2_i1	-	-	-	-	-	-	-	-	-	-
TRINITY_DN13754_c0_g1	208	TRINITY_DN13754_c0_g1_i1	-	-	-	-	-	-	-	-	-	-
TRINITY_DN13760_c0_g1	235	TRINITY_DN13760_c0_g1_i1	-	DST	Dystonin OS=Homo sapiens GN=DST PE=1 SV=4	GO:0003779(actin binding);GO:0005509(calcium ion binding);GO:0005856(cytoskeleton);GO:0007010(cytoskeleton organization);GO:0007050(cell cycle arrest)	ENOG410XP41(Microtubule-actin cross-linking factor 1)	-	-	-	-	-
TRINITY_DN13761_c0_g2	206	TRINITY_DN13761_c0_g2_i1	-	-	-	-	-	-	-	-	-	-
TRINITY_DN13771_c0_g1	215	TRINITY_DN13771_c0_g1_i1	-	-	-	-	ENOG41112E0(NA)	-	-	-	-	-
TRINITY_DN13775_c0_g1	218	TRINITY_DN13775_c0_g1_i1	-	-	-	-	-	-	-	-	-	-
TRINITY_DN13777_c0_g1	216	TRINITY_DN13777_c0_g1_i1	-	-	-	-	-	-	-	-	-	-
TRINITY_DN13788_c0_g1	201	TRINITY_DN13788_c0_g1_i1	-	-	-	-	-	-	-	-	-	-
TRINITY_DN13807_c0_g1	213	TRINITY_DN13807_c0_g1_i1	PREDICTED: LOW QUALITY PROTEIN: delta(3,5)-Delta(2,4)-dienoyl-CoA isomerase, mitochondrial-like [Elaeis guineensis]	-	-	-	ENOG410XTHX(Enoyl-CoA hydratase)	K12663	Delta(3,5)-Delta(2,4)-dienoyl-CoA isomerase	EC:5.3.3.-	egu04146(Peroxisome)	-
TRINITY_DN13820_c0_g1	213	TRINITY_DN13820_c0_g1_i1	-	B18P24.060	Succinate dehydrogenase [ubiquinone] cytochrome b small subunit, mitochondrial OS=Neurospora crassa (strain ATCC 24698 / 74-OR23-1A / CBS 708.71 / DSM 1257 / FGSC 987) GN=B18P24.060 PE=3 SV=1	GO:0000104(succinate dehydrogenase activity);GO:0005740(mitochondrial envelope);GO:0006099(tricarboxylic acid cycle)	ENOG4111RTW(succinate dehydrogenase)	-	-	-	-	-
TRINITY_DN13846_c0_g1	240	TRINITY_DN13846_c0_g1_i1	-	-	-	-	-	-	-	-	-	-
TRINITY_DN13866_c0_g2	284	TRINITY_DN13866_c0_g2_i1	-	-	-	-	-	-	-	-	-	-
TRINITY_DN13880_c0_g1	209	TRINITY_DN13880_c0_g1_i1	-	-	-	-	-	-	-	-	-	-
TRINITY_DN1388_c0_g1	207	TRINITY_DN1388_c0_g1_i1	-	-	-	-	-	-	-	-	-	-
TRINITY_DN13915_c0_g1	317	TRINITY_DN13915_c0_g1_i1	-	-	-	-	-	-	-	-	-	-
TRINITY_DN1393_c0_g1	218	TRINITY_DN1393_c0_g1_i1	-	-	-	-	-	-	-	-	-	-
TRINITY_DN13940_c0_g1	265	TRINITY_DN13940_c0_g1_i1	-	NUP153	Nuclear pore complex protein Nup153 OS=Homo sapiens GN=NUP153 PE=1 SV=2	GO:0003682(chromatin binding);GO:0003690(double-stranded DNA binding);GO:0005487(nucleocytoplasmic transporter activity);GO:0005515(protein binding);GO:0005642(annulate lamellae);GO:0005643(nuclear pore);GO:0005654(nucleoplasm);GO:0005730(nucleolus);GO:0005737(cytoplasm);GO:0006406(mRNA export from nucleus);GO:0006409(tRNA export from nucleus);GO:0007067(mitotic nuclear division);GO:0007077(mitot…	ENOG41107SV(Nucleoporin 153kDa)	-	-	-	-	G1L1N5.1 PF10599.7;Nup_retrotrp_bd;
TRINITY_DN1394_c0_g1	209	TRINITY_DN1394_c0_g1_i1	-	-	-	-	-	-	-	-	-	-
TRINITY_DN13951_c0_g1	235	TRINITY_DN13951_c0_g1_i1	-	-	-	GO:0003674(molecular_function);GO:0005575(cellular_component);GO:0008150(biological_process)	ENOG410YZFP(NA)	-	-	-	-	Q2HF19.1 PF14273.4;DUF4360;
TRINITY_DN13986_c0_g1	212	TRINITY_DN13986_c0_g1_i1	-	-	-	-	-	-	-	-	-	-
TRINITY_DN13_c0_g1	207	TRINITY_DN13_c0_g1_i1	-	-	-	-	-	-	-	-	-	-
TRINITY_DN14009_c0_g1	208	TRINITY_DN14009_c0_g1_i1	-	-	-	-	-	-	-	-	-	-
TRINITY_DN14012_c0_g1	209	TRINITY_DN14012_c0_g1_i1	PREDICTED: GTP-binding protein BRASSINAZOLE INSENSITIVE PALE GREEN 2, chloroplastic [Phoenix dactylifera]	-	-	GO:0003924(GTPase activity);GO:0005739(mitochondrion);GO:0042254(ribosome biogenesis)	COG1161(Required for a late step of 50S ribosomal subunit assembly. Has GTPase activity (By similarity))	-	-	-	-	-
TRINITY_DN14015_c0_g1	234	TRINITY_DN14015_c0_g1_i1	-	-	-	-	-	-	-	-	-	-
TRINITY_DN14017_c0_g1	221	TRINITY_DN14017_c0_g1_i1	-	-	-	-	-	-	-	-	-	-
TRINITY_DN14019_c0_g1	207	TRINITY_DN14019_c0_g1_i1	-	-	-	-	-	-	-	-	-	-
TRINITY_DN14035_c0_g1	408	TRINITY_DN14035_c0_g1_i1	-	-	-	-	-	-	-	-	-	-
TRINITY_DN14038_c0_g1	202	TRINITY_DN14038_c0_g1_i1	-	-	-	-	-	-	-	-	-	-
TRINITY_DN14040_c0_g1	234	TRINITY_DN14040_c0_g1_i1	-	-	-	-	-	-	-	-	-	-
TRINITY_DN14045_c0_g1	215	TRINITY_DN14045_c0_g1_i1	-	-	-	GO:0001411(hyphal tip);GO:0005089(Rho guanyl-nucleotide exchange factor activity);GO:0005543(phospholipid binding);GO:0005634(nucleus);GO:0005829(cytosol);GO:0030010(establishment of cell polarity);GO:0030100(regulation of endocytosis);GO:0030448(hyphal growth);GO:0031139(positive regulation of conjugation with cellular fusion);GO:0032005(signal transduction involved in conjugation with cellular …	ENOG410YBER(nucleotide exchange factor)	-	-	-	-	W9CW28.1 PF00564.22;PB1;
TRINITY_DN14048_c0_g2	230	TRINITY_DN14048_c0_g2_i1	Adenosine kinase 2, partial [Anthurium amnicola]	ADK	Adenosine kinase OS=Schizophyllum commune GN=ADK PE=2 SV=1	GO:0004001(adenosine kinase activity);GO:0004747(ribokinase activity);GO:0005634(nucleus);GO:0005829(cytosol);GO:0006014(D-ribose metabolic process);GO:0006144(purine nucleobase metabolic process);GO:0006166(purine ribonucleoside salvage);GO:0008906(inosine kinase activity);GO:0035690(cellular response to drug);GO:0043173(nucleotide salvage)	COG0524(pfkb domain protein)	K00856	adenosine kinase	EC:2.7.1.20	mis00230(Purine metabolism)	H0EID5.1 PF00294.22;PfkB;
TRINITY_DN14057_c0_g1	204	TRINITY_DN14057_c0_g1_i1	-	-	-	-	-	-	-	-	-	-
TRINITY_DN14058_c0_g1	216	TRINITY_DN14058_c0_g1_i1	-	CYP2C9	Cytochrome P450 2C9 OS=Homo sapiens GN=CYP2C9 PE=1 SV=3	GO:0001567(cholesterol 25-hydroxylase activity);GO:0004497(monooxygenase activity);GO:0005506(iron ion binding);GO:0005789(endoplasmic reticulum membrane);GO:0006805(xenobiotic metabolic process);GO:0008144(drug binding);GO:0008202(steroid metabolic process);GO:0008392(arachidonic acid epoxygenase activity);GO:0008395(steroid hydroxylase activity);GO:0016098(monoterpenoid metabolic process);GO:00…	COG2124(Cytochrome p450)	-	-	-	-	A0A096P5Q6.1 PF00067.20;p450;
TRINITY_DN14063_c0_g1	220	TRINITY_DN14063_c0_g1_i1	-	-	-	-	-	-	-	-	-	-
TRINITY_DN14064_c0_g1	397	TRINITY_DN14064_c0_g1_i1	PREDICTED: glycine-rich protein 2-like [Brachypodium distachyon]	GRP-2	Glycine-rich protein 2 OS=Nicotiana sylvestris GN=GRP-2 PE=2 SV=1	GO:0003676(nucleic acid binding);GO:0003677(DNA binding);GO:0003723(RNA binding);GO:0005634(nucleus);GO:0005730(nucleolus);GO:0005829(cytosol);GO:0006355(regulation of transcription, DNA-templated);GO:0008270(zinc ion binding);GO:0009409(response to cold);GO:0009793(embryo development ending in seed dormancy);GO:0010154(fruit development)	COG1278(Cold shock protein)	K14310	nuclear pore complex protein Nup205	-	bpg03013(RNA transport)	I1HWJ1.1 PF00313.20;CSD;
TRINITY_DN14068_c0_g1	208	TRINITY_DN14068_c0_g1_i1	-	-	-	-	-	-	-	-	-	-
TRINITY_DN14073_c0_g2	225	TRINITY_DN14073_c0_g2_i1	-	-	-	-	-	-	-	-	-	-
TRINITY_DN14074_c0_g1	207	TRINITY_DN14074_c0_g1_i1	-	-	-	-	-	-	-	-	-	-
TRINITY_DN14086_c0_g1	201	TRINITY_DN14086_c0_g1_i1	Carnitine O-acetyltransferase, mitochondrial [Anthurium amnicola]	CAT2	Carnitine O-acetyltransferase, mitochondrial OS=Candida tropicalis GN=CAT2 PE=3 SV=1	GO:0004092(carnitine O-acetyltransferase activity);GO:0005739(mitochondrion);GO:0005777(peroxisome);GO:0006084(acetyl-CoA metabolic process);GO:0006635(fatty acid beta-oxidation);GO:0006853(carnitine shuttle);GO:0009062(fatty acid catabolic process);GO:0009437(carnitine metabolic process);GO:0009514(glyoxysome);GO:0015976(carbon utilization);GO:0044011(single-species biofilm formation on inanimat…	ENOG410XNZ9(carnitine)	-	-	-	-	W3XAF8.1 PF00755.18;Carn_acyltransf;
TRINITY_DN14101_c0_g1	213	TRINITY_DN14101_c0_g1_i1	-	-	-	-	-	-	-	-	-	-
TRINITY_DN14102_c0_g1	204	TRINITY_DN14102_c0_g1_i1	Phosphoglycerate kinase 2, partial [Anthurium amnicola]	PGK1	Phosphoglycerate kinase 1 OS=Macropus eugenii GN=PGK1 PE=2 SV=2	GO:0004618(phosphoglycerate kinase activity);GO:0005524(ATP binding);GO:0005737(cytoplasm);GO:0006096(glycolytic process);GO:0007268(chemical synaptic transmission);GO:0007520(myoblast fusion);GO:0007525(somatic muscle development);GO:0016310(phosphorylation);GO:0030018(Z disc);GO:0031430(M band);GO:0046716(muscle cell cellular homeostasis)	COG0126(phosphoglycerate kinase)	K00927	phosphoglycerate kinase	EC:2.7.2.3	gsl01200(Carbon metabolism);gsl01230(Biosynthesis of amino acids);gsl00010(Glycolysis / Gluconeogenesis);gsl00710(Carbon fixation in photosynthetic organisms)	X6LAJ5.1 PF00162.17;PGK;
TRINITY_DN14114_c0_g1	219	TRINITY_DN14114_c0_g1_i1	-	-	-	-	-	-	-	-	-	-
TRINITY_DN14116_c0_g2	201	TRINITY_DN14116_c0_g2_i1	-	-	-	-	COG0431(Nadph-dependent fmn reductase)	-	-	-	-	D3VI49.1 PF03358.13;FMN_red;
TRINITY_DN14123_c0_g1	202	TRINITY_DN14123_c0_g1_i1	-	-	-	-	-	-	-	-	-	-
TRINITY_DN14125_c0_g2	265	TRINITY_DN14125_c0_g2_i1	predicted protein [Micromonas commoda]	MAPK1	Mitogen-activated protein kinase 1 OS=Bos taurus GN=MAPK1 PE=2 SV=3	GO:0001784(phosphotyrosine binding);GO:0004707(MAP kinase activity);GO:0005524(ATP binding);GO:0005654(nucleoplasm);GO:0005739(mitochondrion);GO:0005829(cytosol);GO:0006974(cellular response to DNA damage stimulus);GO:0008353(RNA polymerase II carboxy-terminal domain kinase activity);GO:0010800(positive regulation of peptidyl-threonine phosphorylation);GO:0015630(microtubule cytoskeleton);GO:0018…	ENOG410XNY0(Mitogen-activated protein kinase)	K14512	mitogen-activated protein kinase 6	EC:2.7.11.24	cre04075(Plant hormone signal transduction)	F1MI27.2 PF00069.23;Pkinase;
TRINITY_DN1413_c0_g1	254	TRINITY_DN1413_c0_g1_i1	-	-	-	-	-	-	-	-	-	-
TRINITY_DN14145_c0_g1	209	TRINITY_DN14145_c0_g1_i1	-	-	-	-	-	-	-	-	-	-
TRINITY_DN14146_c0_g1	216	TRINITY_DN14146_c0_g1_i1	-	-	-	-	-	-	-	-	-	-
TRINITY_DN14147_c0_g1	274	TRINITY_DN14147_c0_g1_i1	-	-	-	-	-	-	-	-	-	-
TRINITY_DN14169_c0_g1	208	TRINITY_DN14169_c0_g1_i1	-	-	-	-	-	-	-	-	-	-
TRINITY_DN14191_c0_g1	223	TRINITY_DN14191_c0_g1_i1	-	-	-	-	-	-	-	-	-	-
TRINITY_DN14195_c0_g1	229	TRINITY_DN14195_c0_g1_i1;TRINITY_DN14195_c0_g1_i2	Os02g0131700 [Oryza sativa Japonica Group]	-	-	GO:0000166(nucleotide binding);GO:0003676(nucleic acid binding);GO:0003723(RNA binding);GO:0005622(intracellular);GO:0005623(cell);GO:0006810(transport);GO:0006913(nucleocytoplasmic transport)	COG1914(H( )-stimulated, divalent metal cation uptake system (By similarity))	-	-	-	-	Q6ZG86.1 PF02136.18;NTF2;
TRINITY_DN14199_c0_g1	240	TRINITY_DN14199_c0_g1_i1	-	-	-	-	-	-	-	-	-	-
TRINITY_DN14204_c0_g1	415	TRINITY_DN14204_c0_g1_i1;TRINITY_DN14204_c0_g1_i2	-	-	-	-	-	-	-	-	-	-
TRINITY_DN14205_c0_g1	220	TRINITY_DN14205_c0_g1_i1	predicted protein [Hordeum vulgare subsp. vulgare]	-	Delta(12) fatty acid desaturase OS=Mortierella alpina PE=1 SV=2	GO:0005575(cellular_component);GO:0006636(unsaturated fatty acid biosynthetic process);GO:0016720(delta12-fatty acid dehydrogenase activity);GO:0043936(asexual sporulation resulting in formation of a cellular spore)	COG3239(linoleoyl-CoA desaturase activity)	K10256	omega-6 fatty acid desaturase / acyl-lipid omega-6 desaturase (Delta-12 desaturase)	EC:1.14.19.6 1.14.19.22	ccp01212(Fatty acid metabolism);ccp01040(Biosynthesis of unsaturated fatty acids)	K2MKS4.1 PF00487.22;FA_desaturase;
TRINITY_DN14211_c0_g1	222	TRINITY_DN14211_c0_g1_i1	-	-	-	-	-	-	-	-	-	-
TRINITY_DN14219_c0_g1	220	TRINITY_DN14219_c0_g1_i1	-	-	-	-	-	-	-	-	-	-
TRINITY_DN14220_c0_g1	201	TRINITY_DN14220_c0_g1_i1	-	-	-	-	-	-	-	-	-	-
TRINITY_DN14221_c0_g1	203	TRINITY_DN14221_c0_g1_i1	hypothetical protein H632_c39p1 [Helicosporidium sp. ATCC 50920]	UQCRFS1	Cytochrome b-c1 complex subunit Rieske, mitochondrial OS=Gorilla gorilla gorilla GN=UQCRFS1 PE=3 SV=1	GO:0005750(mitochondrial respiratory chain complex III);GO:0005759(mitochondrial matrix);GO:0005886(plasma membrane);GO:0006122(mitochondrial electron transport, ubiquinol to cytochrome c);GO:0008121(ubiquinol-cytochrome-c reductase activity);GO:0009060(aerobic respiration);GO:0040009(regulation of growth rate);GO:0048315(conidium formation)	COG0723(Component of the ubiquinol-cytochrome c reductase complex (complex III or cytochrome b-c1 complex), which is a respiratory chain that generates an electrochemical potential coupled to ATP synthesis (By similarity))	K00411	ubiquinol-cytochrome c reductase iron-sulfur subunit	EC:1.10.2.2	apro00190(Oxidative phosphorylation)	-
TRINITY_DN14222_c0_g1	220	TRINITY_DN14222_c0_g1_i1	-	-	-	-	-	-	-	-	-	-
TRINITY_DN14227_c0_g2	222	TRINITY_DN14227_c0_g2_i1	PREDICTED: uncharacterized protein LOC105977287 [Erythranthe guttata]	-	-	-	-	-	-	-	-	-
TRINITY_DN14232_c0_g1	217	TRINITY_DN14232_c0_g1_i1	UBC-like protein [Coccomyxa subellipsoidea C-169]	UEV1B	Ubiquitin-conjugating enzyme E2 variant 1B OS=Arabidopsis thaliana GN=UEV1B PE=1 SV=1	GO:0005634(nucleus);GO:0005737(cytoplasm);GO:0006301(postreplication repair);GO:0031625(ubiquitin protein ligase binding);GO:0061630(ubiquitin protein ligase activity);GO:0070534(protein K63-linked ubiquitination)	ENOG4111MDW(ubiquitin-conjugating enzyme)	-	-	-	-	A0A067NIU1.1 PF00179.24;UQ_con;
TRINITY_DN14242_c0_g1	269	TRINITY_DN14242_c0_g1_i1	Zinc finger protein 382 [Aegilops tauschii]	-	-	-	-	-	-	-	-	-
TRINITY_DN14247_c0_g2	249	TRINITY_DN14247_c0_g2_i1	-	-	-	-	-	-	-	-	-	-
TRINITY_DN14252_c0_g1	300	TRINITY_DN14252_c0_g1_i1	Protein of unknown function DUF4228 [Cynara cardunculus var. scolymus]	-	-	GO:0003674(molecular_function);GO:0005739(mitochondrion);GO:0008150(biological_process)	ENOG410YHQZ(expressed protein)	-	-	-	-	-
TRINITY_DN14269_c0_g1	285	TRINITY_DN14269_c0_g1_i1	PREDICTED: U-box domain-containing protein 4-like [Phoenix dactylifera]	-	-	GO:0005739(mitochondrion)	ENOG410XRTN(U-box domain-containing protein)	K14431	transcription factor TGA	-	aly04075(Plant hormone signal transduction)	-
TRINITY_DN14276_c0_g1	435	TRINITY_DN14276_c0_g1_i1	-	-	-	-	-	-	-	-	-	-
TRINITY_DN14284_c0_g1	255	TRINITY_DN14284_c0_g1_i1	-	ABLIM1	Actin-binding LIM protein 1 OS=Homo sapiens GN=ABLIM1 PE=1 SV=3	GO:0003779(actin binding);GO:0007010(cytoskeleton organization);GO:0008270(zinc ion binding)	ENOG410XRPY(Actin binding LIM protein)	-	-	-	-	L5K0U6.1 PF16182.3;AbLIM_anchor;
TRINITY_DN14287_c0_g1	250	TRINITY_DN14287_c0_g1_i1	-	-	-	-	-	-	-	-	-	-
TRINITY_DN14302_c0_g1	352	TRINITY_DN14302_c0_g1_i1	PREDICTED: peptide-N4-(N-acetyl-beta-glucosaminyl)asparagine amidase A-like [Phoenix dactylifera]	-	-	GO:0004853(uroporphyrinogen decarboxylase activity);GO:0005829(cytosol);GO:0006783(heme biosynthetic process)	ENOG410XR8Z(Peptide-N(4)-(N-acetyl-beta-glucosaminyl)asparagine amidase)	-	-	-	-	-
TRINITY_DN14304_c0_g1	1590	TRINITY_DN14304_c0_g1_i1;TRINITY_DN14304_c0_g1_i2;TRINITY_DN14304_c0_g1_i3	-	-	-	-	-	-	-	-	-	-
TRINITY_DN1430_c0_g1	208	TRINITY_DN1430_c0_g1_i1	60S acidic ribosomal protein P0, partial [Noccaea caerulescens]	RpLP0	60S acidic ribosomal protein P0 OS=Drosophila melanogaster GN=RpLP0 PE=1 SV=1	GO:0000027(ribosomal large subunit assembly);GO:0002181(cytoplasmic translation);GO:0003735(structural constituent of ribosome);GO:0006414(translational elongation);GO:0022625(cytosolic large ribosomal subunit);GO:0030686(90S preribosome);GO:0030687(preribosome, large subunit precursor);GO:0070180(large ribosomal subunit rRNA binding)	COG0244(50s ribosomal protein L10)	K02941	large subunit ribosomal protein LP0	-	cmo03010(Ribosome)	M5GG71.1 PF00466.18;Ribosomal_L10;
TRINITY_DN14311_c0_g1	209	TRINITY_DN14311_c0_g1_i1	hypothetical protein ZEAMMB73_032109 [Zea mays]	RD21C	Probable cysteine protease RD21C OS=Arabidopsis thaliana GN=RD21C PE=1 SV=1	GO:0004197(cysteine-type endopeptidase activity);GO:0005615(extracellular space);GO:0005764(lysosome);GO:0051603(proteolysis involved in cellular protein catabolic process)	COG4870(cathepsin)	K01365	cathepsin L	EC:3.4.22.15	jcu04145(Phagosome)	F2TXF2.1 PF00112.21;Peptidase_C1;
TRINITY_DN14314_c0_g1	223	TRINITY_DN14314_c0_g1_i1	-	-	-	-	-	-	-	-	-	-
TRINITY_DN14317_c0_g1	356	TRINITY_DN14317_c0_g1_i1	PREDICTED: UDP-glucuronate 4-epimerase 1-like [Phoenix dactylifera]	GAE1	UDP-glucuronate 4-epimerase 1 OS=Arabidopsis thaliana GN=GAE1 PE=1 SV=1	GO:0003824(catalytic activity);GO:0005768(endosome);GO:0005794(Golgi apparatus);GO:0005802(trans-Golgi network);GO:0009225(nucleotide-sugar metabolic process);GO:0016021(integral component of membrane);GO:0032580(Golgi cisterna membrane);GO:0033481(galacturonate biosynthetic process);GO:0050378(UDP-glucuronate 4-epimerase activity);GO:0050829(defense response to Gram-negative bacterium);GO:005083…	COG0451(Nad-dependent epimerase dehydratase)	K08679	UDP-glucuronate 4-epimerase	EC:5.1.3.6	pda00500(Starch and sucrose metabolism);pda00520(Amino sugar and nucleotide sugar metabolism)	-
TRINITY_DN14322_c0_g2	205	TRINITY_DN14322_c0_g2_i1	-	-	-	-	-	-	-	-	-	-
TRINITY_DN14327_c0_g1	234	TRINITY_DN14327_c0_g1_i1	-	-	-	-	-	-	-	-	-	-
TRINITY_DN14329_c0_g1	216	TRINITY_DN14329_c0_g1_i1;TRINITY_DN14329_c0_g1_i2	-	-	-	-	-	-	-	-	-	-
TRINITY_DN1432_c0_g1	244	TRINITY_DN1432_c0_g1_i1	-	PDR15	ATP-dependent permease PDR15 OS=Saccharomyces cerevisiae (strain ATCC 204508 / S288c) GN=PDR15 PE=1 SV=1	GO:0005886(plasma membrane);GO:0008559(xenobiotic-transporting ATPase activity);GO:0016021(integral component of membrane);GO:0035690(cellular response to drug)	COG0842((ABC) transporter)	-	-	-	-	A0A0G4L9C2.1 PF00005.25;ABC_tran;
TRINITY_DN14341_c0_g1	1996	TRINITY_DN14341_c0_g1_i1	PREDICTED: BSD domain-containing protein 1-like [Musa acuminata subsp. malaccensis]	-	-	GO:0003674(molecular_function);GO:0008150(biological_process);GO:0009507(chloroplast)	ENOG4110FD4(BSD domain containing 1)	-	-	-	-	M0TN03.1 PF03909.15;BSD;
TRINITY_DN14346_c0_g1	229	TRINITY_DN14346_c0_g1_i1	predicted protein [Hordeum vulgare subsp. vulgare]	atp-1	ATP synthase subunit alpha, mitochondrial OS=Neurospora crassa (strain ATCC 24698 / 74-OR23-1A / CBS 708.71 / DSM 1257 / FGSC 987) GN=atp-1 PE=3 SV=1	GO:0000166(nucleotide binding);GO:0005524(ATP binding);GO:0006754(ATP biosynthetic process);GO:0006810(transport);GO:0006811(ion transport);GO:0015986(ATP synthesis coupled proton transport);GO:0015991(ATP hydrolysis coupled proton transport);GO:0015992(proton transport);GO:0016820(hydrolase activity, acting on acid anhydrides, catalyzing transmembrane movement of substances);GO:0033178(proton-tr…	COG0056(Produces ATP from ADP in the presence of a proton gradient across the membrane. The alpha chain is a regulatory subunit (By similarity))	K02132	F-type H+-transporting ATPase subunit alpha	-	mpp00190(Oxidative phosphorylation)	-
TRINITY_DN14351_c0_g1	210	TRINITY_DN14351_c0_g1_i1	-	PYR4	Orotidine 5'-phosphate decarboxylase OS=Acremonium chrysogenum GN=PYR4 PE=3 SV=1	GO:0005575(cellular_component)	COG0284(Catalyzes the decarboxylation of orotidine 5'- monophosphate (OMP) to uridine 5'-monophosphate (UMP) (By similarity))	-	-	-	-	S3E3B1.1 PF00215.22;OMPdecase;
TRINITY_DN14373_c0_g1	793	TRINITY_DN14373_c0_g1_i1	PREDICTED: 15 kDa selenoprotein [Elaeis guineensis]	-	-	GO:0008150(biological_process);GO:0008430(selenium binding)	ENOG4111MSS(selenium binding)	-	-	-	-	U5DCT9.1 PF08806.9;Sep15_SelM;
TRINITY_DN14375_c0_g1	210	TRINITY_DN14375_c0_g1_i1	predicted protein [Hordeum vulgare subsp. vulgare]	NOP58	Nucleolar protein 58 OS=Homo sapiens GN=NOP58 PE=1 SV=1	GO:0000154(rRNA modification);GO:0001094(TFIID-class transcription factor binding);GO:0005737(cytoplasm);GO:0015030(Cajal body);GO:0016020(membrane);GO:0030515(snoRNA binding);GO:0031428(box C/D snoRNP complex);GO:0032040(small-subunit processome);GO:0044822(poly(A) RNA binding);GO:0048254(snoRNA localization);GO:0051117(ATPase binding);GO:0070761(pre-snoRNP complex)	COG1498(Nucleolar protein)	K14565	nucleolar protein 58	-	mtr03008(Ribosome biogenesis in eukaryotes)	L0PBB7.1 PF01798.16;Nop;
TRINITY_DN14387_c0_g1	908	TRINITY_DN14387_c0_g1_i1	PREDICTED: zinc finger A20 and AN1 domain-containing stress-associated protein 6-like [Elaeis guineensis]	SAP6	Zinc finger A20 and AN1 domain-containing stress-associated protein 6 OS=Oryza sativa subsp. japonica GN=SAP6 PE=2 SV=1	GO:0003677(DNA binding);GO:0005634(nucleus);GO:0008150(biological_process);GO:0008270(zinc ion binding)	ENOG4111UWC(zinc finger)	-	-	-	-	A0A0A0LZP0.1 PF01428.14;zf-AN1;
TRINITY_DN14414_c0_g1	213	TRINITY_DN14414_c0_g1_i1	-	-	-	-	-	-	-	-	-	-
TRINITY_DN14415_c0_g1	779	TRINITY_DN14415_c0_g1_i1	PREDICTED: cysteine-rich repeat secretory protein 38-like [Musa acuminata subsp. malaccensis]	CRRSP38	Cysteine-rich repeat secretory protein 38 OS=Arabidopsis thaliana GN=CRRSP38 PE=2 SV=1	GO:0003674(molecular_function);GO:0005576(extracellular region);GO:0005618(cell wall);GO:0005773(vacuole);GO:0009737(response to abscisic acid)	ENOG410YIB0(cysteine-rich repeat secretory protein)	-	-	-	-	M0SRK7.1 PF01657.15;Stress-antifung;
TRINITY_DN14416_c0_g1	220	TRINITY_DN14416_c0_g1_i1	-	-	-	-	-	-	-	-	-	-
TRINITY_DN14423_c0_g1	224	TRINITY_DN14423_c0_g1_i1	-	-	-	-	-	-	-	-	-	-
TRINITY_DN14424_c0_g1	679	TRINITY_DN14424_c0_g1_i1	-	FRM2	Fatty acid repression mutant protein 2 OS=Saccharomyces cerevisiae (strain ATCC 204508 / S288c) GN=FRM2 PE=1 SV=2	GO:0005575(cellular_component);GO:0008150(biological_process);GO:0016491(oxidoreductase activity)	COG3560(Nitroreductase)	-	-	-	-	C7YSP1.1 PF00881.22;Nitroreductase;
TRINITY_DN14438_c0_g1	643	TRINITY_DN14438_c0_g1_i1	PREDICTED: 4-hydroxyphenylpyruvate dioxygenase-like [Solanum lycopersicum]	-	4-hydroxyphenylpyruvate dioxygenase OS=Plectranthus scutellarioides PE=2 SV=1	GO:0003868(4-hydroxyphenylpyruvate dioxygenase activity);GO:0006559(L-phenylalanine catabolic process);GO:0006572(tyrosine catabolic process)	COG3185(4-Hydroxyphenylpyruvate dioxygenase)	K00457	4-hydroxyphenylpyruvate dioxygenase	EC:1.13.11.27	sly00350(Tyrosine metabolism);sly00360(Phenylalanine metabolism);sly00130(Ubiquinone and other terpenoid-quinone biosynthesis)	K4CER3.1 PF00903.23;Glyoxalase;
TRINITY_DN14445_c0_g1	205	TRINITY_DN14445_c0_g1_i1	PREDICTED: uncharacterized protein LOC105768768 [Gossypium raimondii]	-	-	GO:0003674(molecular_function);GO:0005634(nucleus);GO:0008150(biological_process)	ENOG410YVRG(Pfam:DUF584)	-	-	-	-	A0A0D2S397.1 PF04520.11;Senescence_reg;
TRINITY_DN14445_c0_g2	256	TRINITY_DN14445_c0_g2_i1	-	-	-	-	-	-	-	-	-	-
TRINITY_DN14446_c0_g1	228	TRINITY_DN14446_c0_g1_i1	-	tim17	Mitochondrial import inner membrane translocase subunit tim17 OS=Neurospora crassa (strain ATCC 24698 / 74-OR23-1A / CBS 708.71 / DSM 1257 / FGSC 987) GN=tim17 PE=2 SV=1	GO:0005744(mitochondrial inner membrane presequence translocase complex);GO:0015266(protein channel activity);GO:0030150(protein import into mitochondrial matrix);GO:0031305(integral component of mitochondrial inner membrane)	COG5596(mitochondrial import inner membrane translocase, subunit)	-	-	-	-	-
TRINITY_DN14447_c0_g1	240	TRINITY_DN14447_c0_g1_i1	-	-	-	-	-	-	-	-	-	-
TRINITY_DN1444_c0_g1	236	TRINITY_DN1444_c0_g1_i1	-	-	-	-	-	-	-	-	-	-
TRINITY_DN14459_c0_g1	216	TRINITY_DN14459_c0_g1_i1	TPA: beta-hexosaminidase [Zea mays]	HEXB	Beta-hexosaminidase subunit beta OS=Sus scrofa GN=HEXB PE=1 SV=2	GO:0005576(extracellular region);GO:0005975(carbohydrate metabolic process);GO:0006046(N-acetylglucosamine catabolic process);GO:0009405(pathogenesis);GO:0016231(beta-N-acetylglucosaminidase activity);GO:0030287(cell wall-bounded periplasmic space)	COG3525(ec 3.2.1.52)	K12373	hexosaminidase	EC:3.2.1.52	zma00520(Amino sugar and nucleotide sugar metabolism);zma00531(Glycosaminoglycan degradation);zma00603(Glycosphingolipid biosynthesis - globo series);zma00604(Glycosphingolipid biosynthesis - ganglio series);zma00511(Other glycan degradation)	A0A0A1N3V5.1 PF00728.20;Glyco_hydro_20;
TRINITY_DN1445_c0_g1	218	TRINITY_DN1445_c0_g1_i1	-	-	-	-	-	-	-	-	-	-
TRINITY_DN14464_c0_g1	225	TRINITY_DN14464_c0_g1_i1	-	-	-	-	-	-	-	-	-	-
TRINITY_DN14465_c0_g1	219	TRINITY_DN14465_c0_g1_i1	unnamed protein product [Coffea canephora]	10HGO	8-hydroxygeraniol dehydrogenase OS=Catharanthus roseus GN=10HGO PE=1 SV=1	GO:0005737(cytoplasm);GO:0008270(zinc ion binding);GO:0009617(response to bacterium);GO:0009809(lignin biosynthetic process);GO:0045551(cinnamyl-alcohol dehydrogenase activity);GO:0046029(mannitol dehydrogenase activity);GO:0047681(aryl-alcohol dehydrogenase (NADP+) activity);GO:0052747(sinapyl alcohol dehydrogenase activity);GO:0055114(oxidation-reduction process)	COG1064(alcohol dehydrogenase)	K00083	cinnamyl-alcohol dehydrogenase	EC:1.1.1.195	sly00940(Phenylpropanoid biosynthesis)	A0A078ISW8.1 PF08240.10;ADH_N;
TRINITY_DN14467_c0_g1	208	TRINITY_DN14467_c0_g1_i1	-	-	-	-	-	-	-	-	-	-
TRINITY_DN14470_c0_g1	201	TRINITY_DN14470_c0_g1_i1	-	-	-	-	-	-	-	-	-	-
TRINITY_DN14473_c0_g1	230	TRINITY_DN14473_c0_g1_i1	-	-	-	-	-	-	-	-	-	-
TRINITY_DN14475_c0_g1	289	TRINITY_DN14475_c0_g1_i1	Putative enoyl reductase C646.07c, partial [Anthurium amnicola]	TECR	Very-long-chain enoyl-CoA reductase OS=Homo sapiens GN=TECR PE=1 SV=1	GO:0005515(protein binding);GO:0005634(nucleus);GO:0005783(endoplasmic reticulum);GO:0005789(endoplasmic reticulum membrane);GO:0017099(very-long-chain-acyl-CoA dehydrogenase activity);GO:0030176(integral component of endoplasmic reticulum membrane);GO:0030497(fatty acid elongation);GO:0035338(long-chain fatty-acyl-CoA biosynthetic process);GO:0042761(very long-chain fatty acid biosynthetic proce…	ENOG410XR2S(Trans-2,3-enoyl-CoA)	-	-	-	-	-
TRINITY_DN1447_c0_g1	221	TRINITY_DN1447_c0_g1_i1	-	-	-	-	-	-	-	-	-	-
TRINITY_DN14501_c0_g1	219	TRINITY_DN14501_c0_g1_i1	-	-	-	GO:0003674(molecular_function);GO:0008150(biological_process)	COG3975(peptidase m61)	-	-	-	-	-
TRINITY_DN14511_c0_g1	202	TRINITY_DN14511_c0_g1_i1	-	-	-	-	-	-	-	-	-	-
TRINITY_DN14532_c0_g1	215	TRINITY_DN14532_c0_g1_i1	-	-	-	-	-	-	-	-	-	-
TRINITY_DN14532_c0_g2	260	TRINITY_DN14532_c0_g2_i1	-	-	-	-	-	-	-	-	-	-
TRINITY_DN14534_c0_g1	245	TRINITY_DN14534_c0_g1_i1	-	-	-	GO:0003674(molecular_function);GO:0005575(cellular_component);GO:0008150(biological_process)	ENOG410ZQF3(Conserved hypothetical, protein)	-	-	-	-	W9X7Z6.1 PF11885.6;DUF3405;
TRINITY_DN14544_c0_g1	213	TRINITY_DN14544_c0_g1_i1	-	-	-	-	-	-	-	-	-	-
TRINITY_DN14561_c0_g1	222	TRINITY_DN14561_c0_g1_i1	-	-	-	-	-	-	-	-	-	-
TRINITY_DN14563_c0_g1	223	TRINITY_DN14563_c0_g1_i1	-	-	-	-	-	-	-	-	-	-
TRINITY_DN14567_c0_g1	511	TRINITY_DN14567_c0_g1_i1	PREDICTED: hydrophobic protein OSR8-like [Phoenix dactylifera]	OSR8	Hydrophobic protein OSR8 OS=Oryza sativa subsp. japonica GN=OSR8 PE=3 SV=1	GO:0005576(extracellular region);GO:0016021(integral component of membrane)	COG0401(hydrophobic protein)	-	-	-	-	W5I7A3.1 PF01679.15;Pmp3;
TRINITY_DN14568_c0_g1	624	TRINITY_DN14568_c0_g1_i1	PREDICTED: uncharacterized protein LOC103704226 [Phoenix dactylifera]	-	-	GO:0003674(molecular_function);GO:0008150(biological_process);GO:0009507(chloroplast);GO:0016021(integral component of membrane)	ENOG4112AX7(Protein of unknown function (DUF751))	-	-	-	-	G7JMV6.1 PF05421.9;DUF751;
TRINITY_DN14583_c0_g1	330	TRINITY_DN14583_c0_g1_i1	PREDICTED: patatin-like protein 1 [Solanum lycopersicum]	PLP1	Patatin-like protein 1 OS=Oryza sativa subsp. indica GN=PLP1 PE=3 SV=1	GO:0004620(phospholipase activity);GO:0005737(cytoplasm);GO:0016020(membrane);GO:0047372(acylglycerol lipase activity)	COG3621(Patatin group)	-	-	-	-	V7CPZ2.1 PF01734.20;Patatin;
TRINITY_DN14589_c0_g1	201	TRINITY_DN14589_c0_g1_i1	-	HIPK1	Homeodomain-interacting protein kinase 1 OS=Homo sapiens GN=HIPK1 PE=1 SV=1	GO:0004672(protein kinase activity);GO:0005524(ATP binding);GO:0005737(cytoplasm);GO:0006468(protein phosphorylation);GO:0007224(smoothened signaling pathway);GO:0008284(positive regulation of cell proliferation);GO:0009952(anterior/posterior pattern specification);GO:0010803(regulation of tumor necrosis factor-mediated signaling pathway);GO:0010842(retina layer formation);GO:0016605(PML body);GO…	ENOG410XPET(dual-specificity tyrosine-(Y)-phosphorylation regulated kinase)	-	-	-	-	-
TRINITY_DN14590_c0_g1	561	TRINITY_DN14590_c0_g1_i1	-	DSC2	Desmocollin-2 OS=Homo sapiens GN=DSC2 PE=1 SV=1	GO:0005509(calcium ion binding);GO:0005515(protein binding);GO:0005886(plasma membrane);GO:0005913(cell-cell adherens junction);GO:0007155(cell adhesion);GO:0007156(homophilic cell adhesion via plasma membrane adhesion molecules);GO:0009267(cellular response to starvation);GO:0014704(intercalated disc);GO:0016021(integral component of membrane);GO:0030057(desmosome);GO:0031410(cytoplasmic vesicle…	ENOG410XQHI(Cadherins are calcium dependent cell adhesion proteins (By similarity))	-	-	-	-	F6UVP2.1 PF01049.15;Cadherin_C;
TRINITY_DN14592_c0_g1	235	TRINITY_DN14592_c0_g1_i1	-	-	-	-	-	-	-	-	-	-
TRINITY_DN14597_c0_g1	210	TRINITY_DN14597_c0_g1_i1	-	-	-	-	-	-	-	-	-	-
TRINITY_DN14601_c0_g1	223	TRINITY_DN14601_c0_g1_i1	predicted protein, partial [Micromonas pusilla CCMP1545]	Os05g0576300	Zinc finger CCCH domain-containing protein 39 OS=Oryza sativa subsp. japonica GN=Os05g0576300 PE=2 SV=1	GO:0046872(metal ion binding)	COG5063(zinc finger)	-	-	-	-	Q54MG5.2 PF00642.22;zf-CCCH;
TRINITY_DN14616_c0_g1	205	TRINITY_DN14616_c0_g1_i1	-	-	-	-	ENOG410XZ1J(TIR domain)	-	-	-	-	-
TRINITY_DN14641_c0_g1	204	TRINITY_DN14641_c0_g1_i1	-	-	-	-	-	-	-	-	-	-
TRINITY_DN14641_c0_g2	201	TRINITY_DN14641_c0_g2_i1	-	-	-	-	-	-	-	-	-	-
TRINITY_DN14665_c0_g2	203	TRINITY_DN14665_c0_g2_i1	-	-	-	-	-	-	-	-	-	-
TRINITY_DN14684_c0_g1	239	TRINITY_DN14684_c0_g1_i1	-	-	-	-	-	-	-	-	-	-
TRINITY_DN14686_c0_g1	227	TRINITY_DN14686_c0_g1_i1	-	-	-	GO:0003674(molecular_function);GO:0005575(cellular_component);GO:0008150(biological_process)	ENOG410Y917(NA)	-	-	-	-	-
TRINITY_DN1469_c0_g1	291	TRINITY_DN1469_c0_g1_i1	PREDICTED: probable LRR receptor-like serine/threonine-protein kinase At2g16250 [Elaeis guineensis]	At2g16250	Probable LRR receptor-like serine/threonine-protein kinase At2g16250 OS=Arabidopsis thaliana GN=At2g16250 PE=2 SV=1	GO:0004674(protein serine/threonine kinase activity);GO:0005524(ATP binding);GO:0005886(plasma membrane);GO:0006468(protein phosphorylation);GO:0007169(transmembrane receptor protein tyrosine kinase signaling pathway);GO:0009505(plant-type cell wall);GO:0009506(plasmodesma);GO:0016021(integral component of membrane)	ENOG410XZUP(LRR receptor-like serine threonine-protein kinase)	-	-	-	-	-
TRINITY_DN14700_c0_g1	219	TRINITY_DN14700_c0_g1_i1	-	tif35	Eukaryotic translation initiation factor 3 subunit G OS=Botryotinia fuckeliana (strain B05.10) GN=tif35 PE=3 SV=1	GO:0005575(cellular_component);GO:0008150(biological_process)	ENOG410Y3CW(Component of the eukaryotic translation initiation factor 3 (eIF-3) complex)	-	-	-	-	K1WSI8.1 PF12353.6;eIF3g;
TRINITY_DN14713_c0_g1	785	TRINITY_DN14713_c0_g1_i1	PREDICTED: RING-H2 finger protein ATL56-like [Elaeis guineensis]	ATL14	RING-H2 finger protein ATL14 OS=Arabidopsis thaliana GN=ATL14 PE=2 SV=1	GO:0043161(proteasome-mediated ubiquitin-dependent protein catabolic process);GO:0061630(ubiquitin protein ligase activity)	ENOG41121N2(zinc ion binding)	-	-	-	-	A0A0D3E7Q7.1 PF13639.4;zf-RING_2;
TRINITY_DN14716_c0_g1	286	TRINITY_DN14716_c0_g1_i1;TRINITY_DN14716_c0_g1_i2	-	-	-	-	-	-	-	-	-	-
TRINITY_DN14729_c0_g1	216	TRINITY_DN14729_c0_g1_i1	-	-	-	-	-	-	-	-	-	-
TRINITY_DN14729_c0_g2	244	TRINITY_DN14729_c0_g2_i1	-	-	-	GO:0000920(cell separation after cytokinesis);GO:0005886(plasma membrane);GO:0015926(glucosidase activity);GO:0030133(transport vesicle);GO:0030176(integral component of endoplasmic reticulum membrane);GO:0030427(site of polarized growth);GO:0031505(fungal-type cell wall organization)	COG2273(hydrolase family 16)	-	-	-	-	G4TF95.1 PF03935.13;SKN1;
TRINITY_DN14731_c0_g1	233	TRINITY_DN14731_c0_g1_i1	-	-	-	-	-	-	-	-	-	-
TRINITY_DN14739_c0_g1	333	TRINITY_DN14739_c0_g1_i1	-	-	-	-	-	-	-	-	-	-
TRINITY_DN1473_c0_g1	211	TRINITY_DN1473_c0_g1_i1	-	-	-	-	-	-	-	-	-	-
TRINITY_DN14740_c0_g1	215	TRINITY_DN14740_c0_g1_i1	-	-	-	-	-	-	-	-	-	-
TRINITY_DN14745_c0_g1	253	TRINITY_DN14745_c0_g1_i1	-	-	-	-	-	-	-	-	-	-
TRINITY_DN14753_c0_g1	360	TRINITY_DN14753_c0_g1_i1	WRKY transcription factor IId-1 [Solanum lycopersicum]	WRKY11	Probable WRKY transcription factor 11 OS=Arabidopsis thaliana GN=WRKY11 PE=2 SV=2	GO:0003700(transcription factor activity, sequence-specific DNA binding);GO:0005516(calmodulin binding);GO:0005634(nucleus);GO:0006351(transcription, DNA-templated);GO:0006355(regulation of transcription, DNA-templated);GO:0010200(response to chitin);GO:0042742(defense response to bacterium);GO:0043565(sequence-specific DNA binding)	ENOG410YD1E(WRKY transcription factor)	-	-	-	-	M1AKF7.1 PF03106.13;WRKY;
TRINITY_DN14754_c0_g2	271	TRINITY_DN14754_c0_g2_i1	-	-	-	-	-	-	-	-	-	-
TRINITY_DN14762_c0_g1	238	TRINITY_DN14762_c0_g1_i1	-	ERG12	Mevalonate kinase OS=Saccharomyces cerevisiae (strain ATCC 204508 / S288c) GN=ERG12 PE=1 SV=1	GO:0004496(mevalonate kinase activity);GO:0005524(ATP binding);GO:0005634(nucleus);GO:0005829(cytosol);GO:0006696(ergosterol biosynthetic process);GO:0010142(farnesyl diphosphate biosynthetic process, mevalonate pathway);GO:0019287(isopentenyl diphosphate biosynthetic process, mevalonate pathway)	COG1577(mevalonate kinase)	-	-	-	-	A0A094BHT4.1 PF10509.7;GalKase_gal_bdg;
TRINITY_DN14763_c0_g1	275	TRINITY_DN14763_c0_g1_i1;TRINITY_DN14763_c0_g1_i2	-	-	-	-	-	-	-	-	-	-
TRINITY_DN14764_c0_g1	209	TRINITY_DN14764_c0_g1_i1	6-phosphogluconate dehydrogenase, decarboxylating [Anthurium amnicola]	PGD	6-phosphogluconate dehydrogenase, decarboxylating OS=Homo sapiens GN=PGD PE=1 SV=3	GO:0004616(phosphogluconate dehydrogenase (decarboxylating) activity);GO:0006098(pentose-phosphate shunt);GO:0055114(oxidation-reduction process)	COG0362(Catalyzes the oxidative decarboxylation of 6- phosphogluconate to ribulose 5-phosphate and CO(2), with concomitant reduction of NADP to NADPH (By similarity))	K00033	6-phosphogluconate dehydrogenase	EC:1.1.1.44 1.1.1.343	cme01200(Carbon metabolism);cme00030(Pentose phosphate pathway);cme00480(Glutathione metabolism)	K7ELN9.1 PF00393.17;6PGD;
TRINITY_DN14772_c0_g1	226	TRINITY_DN14772_c0_g1_i1	glutathione s-transferase, putative [Ricinus communis]	gst3	Glutathione S-transferase 3 OS=Schizosaccharomyces pombe (strain 972 / ATCC 24843) GN=gst3 PE=1 SV=3	GO:0004364(glutathione transferase activity);GO:0005737(cytoplasm);GO:0006749(glutathione metabolic process)	ENOG410XV35(glutathione Stransferase)	K00799	glutathione S-transferase	EC:2.5.1.18	rcu00480(Glutathione metabolism)	G4TUR3.1 PF02798.18;GST_N;
TRINITY_DN14775_c0_g1	241	TRINITY_DN14775_c0_g1_i1	cAMP-dependent protein kinase regulatory subunit [Anthurium amnicola]	PRKAR2A	cAMP-dependent protein kinase type II-alpha regulatory subunit OS=Homo sapiens GN=PRKAR2A PE=1 SV=2	GO:0003091(renal water homeostasis);GO:0004862(cAMP-dependent protein kinase inhibitor activity);GO:0005515(protein binding);GO:0005737(cytoplasm);GO:0005813(centrosome);GO:0005829(cytosol);GO:0005886(plasma membrane);GO:0005925(focal adhesion);GO:0005952(cAMP-dependent protein kinase complex);GO:0007596(blood coagulation);GO:0008603(cAMP-dependent protein kinase regulator activity);GO:0016020(me…	COG0664(transcriptional regulator, crp fnr family)	-	-	-	-	P12368.3 PF00027.27;cNMP_binding;
TRINITY_DN14780_c0_g1	231	TRINITY_DN14780_c0_g1_i1	-	-	-	-	-	-	-	-	-	-
TRINITY_DN14784_c0_g1	278	TRINITY_DN14784_c0_g1_i1	tubulin alpha-3 chain-like [Gossypium hirsutum]	TUBA1	Tubulin alpha-1 chain OS=Arabidopsis thaliana GN=TUBA1 PE=2 SV=1	GO:0003924(GTPase activity);GO:0005200(structural constituent of cytoskeleton);GO:0005525(GTP binding);GO:0005737(cytoplasm);GO:0005829(cytosol);GO:0005874(microtubule);GO:0005886(plasma membrane);GO:0007017(microtubule-based process);GO:0015630(microtubule cytoskeleton)	COG5023(protein polymerization)	K07374	tubulin alpha	-	gra04145(Phagosome)	X6LSP5.1 PF03953.15;Tubulin_C;
TRINITY_DN14794_c0_g1	238	TRINITY_DN14794_c0_g1_i1	-	-	-	-	ENOG410XS5J(prolyl 4-hydroxylase)	-	-	-	-	-
TRINITY_DN14799_c0_g1	238	TRINITY_DN14799_c0_g1_i1	glucose-6-phosphate dehydrogenase [Klebsormidium flaccidum]	ACG9	Glucose-6-phosphate 1-dehydrogenase, cytoplasmic isoform 1 OS=Arabidopsis thaliana GN=ACG9 PE=2 SV=1	GO:0004345(glucose-6-phosphate dehydrogenase activity);GO:0005737(cytoplasm);GO:0005829(cytosol);GO:0006006(glucose metabolic process);GO:0009051(pentose-phosphate shunt, oxidative branch);GO:0009507(chloroplast);GO:0046686(response to cadmium ion);GO:0050661(NADP binding);GO:0055114(oxidation-reduction process)	COG0364(Glucose-6-phosphate 1-dehydrogenase)	K00036	glucose-6-phosphate 1-dehydrogenase	EC:1.1.1.49 1.1.1.363	ccp01200(Carbon metabolism);ccp00030(Pentose phosphate pathway);ccp00480(Glutathione metabolism)	A0A067CLI6.1 PF02781.14;G6PD_C;
TRINITY_DN14802_c0_g1	202	TRINITY_DN14802_c0_g1_i1	-	-	-	-	-	-	-	-	-	-
TRINITY_DN14811_c0_g1	245	TRINITY_DN14811_c0_g1_i1	PREDICTED: exocyst complex component EXO70B1-like, partial [Musa acuminata subsp. malaccensis]	EXO70B1	Exocyst complex component EXO70B1 OS=Arabidopsis thaliana GN=EXO70B1 PE=1 SV=1	GO:0000145(exocyst);GO:0005634(nucleus);GO:0006887(exocytosis);GO:0006904(vesicle docking involved in exocytosis);GO:0090406(pollen tube)	ENOG410YFZ5(Protein of unknown function (DUF793))	-	-	-	-	-
TRINITY_DN14828_c0_g2	237	TRINITY_DN14828_c0_g2_i1	-	-	-	-	-	-	-	-	-	-
TRINITY_DN14831_c0_g1	214	TRINITY_DN14831_c0_g1_i1	-	-	-	-	ENOG410YKG3(NA)	-	-	-	-	-
TRINITY_DN14839_c0_g1	213	TRINITY_DN14839_c0_g1_i1	PREDICTED: thioredoxin H-type 2-like [Malus domestica]	trxA	Thioredoxin-1 OS=Dictyostelium discoideum GN=trxA PE=1 SV=1	GO:0000103(sulfate assimilation);GO:0005829(cytosol);GO:0005886(plasma membrane);GO:0006457(protein folding);GO:0015035(protein disulfide oxidoreductase activity);GO:0016671(oxidoreductase activity, acting on a sulfur group of donors, disulfide as acceptor);GO:0034599(cellular response to oxidative stress);GO:0045454(cell redox homeostasis);GO:0055114(oxidation-reduction process)	COG0526(Thioredoxin)	-	-	-	-	A0A0M0JMS8.1 PF00085.18;Thioredoxin;
TRINITY_DN1483_c0_g1	215	TRINITY_DN1483_c0_g1_i1	predicted protein [Hordeum vulgare subsp. vulgare]	rps901	40S ribosomal protein S9-A OS=Schizosaccharomyces pombe (strain 972 / ATCC 24843) GN=rps901 PE=1 SV=2	GO:0003735(structural constituent of ribosome);GO:0019843(rRNA binding);GO:0022627(cytosolic small ribosomal subunit);GO:0045903(positive regulation of translational fidelity)	COG0522(One of the primary rRNA binding proteins, it binds directly to 16S rRNA where it nucleates assembly of the body of the 30S subunit (By similarity))	K02997	small subunit ribosomal protein S9e	-	cre03010(Ribosome)	A0A074RP44.1 PF00163.17;Ribosomal_S4;
TRINITY_DN14851_c0_g2	241	TRINITY_DN14851_c0_g2_i1	-	-	-	-	-	-	-	-	-	-
TRINITY_DN14853_c0_g1	227	TRINITY_DN14853_c0_g1_i1	-	-	-	-	-	-	-	-	-	-
TRINITY_DN14856_c0_g2	307	TRINITY_DN14856_c0_g2_i1	-	-	-	-	-	-	-	-	-	-
TRINITY_DN14858_c0_g1	235	TRINITY_DN14858_c0_g1_i1	-	-	-	-	-	-	-	-	-	-
TRINITY_DN14862_c0_g1	225	TRINITY_DN14862_c0_g1_i1	-	-	-	-	-	-	-	-	-	-
TRINITY_DN14864_c0_g1	576	TRINITY_DN14864_c0_g1_i1	PREDICTED: cytochrome c oxidase-assembly factor COX23, mitochondrial [Fragaria vesca subsp. vesca]	-	-	GO:0003674(molecular_function);GO:0005739(mitochondrion);GO:0008150(biological_process)	ENOG4112B0H(coiled-coil-helix-coiled-coil-helix domain containing 7)	-	-	-	-	A0A0D2SYR1.1 PF06747.11;CHCH;
TRINITY_DN1486_c0_g1	274	TRINITY_DN1486_c0_g1_i1	hypothetical protein KK1_027475, partial [Cajanus cajan]	-	-	-	-	-	-	-	-	-
TRINITY_DN14885_c0_g1	258	TRINITY_DN14885_c0_g1_i1	-	-	-	-	-	-	-	-	-	-
TRINITY_DN14887_c0_g1	201	TRINITY_DN14887_c0_g1_i1	-	-	-	GO:0016021(integral component of membrane);GO:0042626(ATPase activity, coupled to transmembrane movement of substances);GO:0055085(transmembrane transport)	COG5265(iron ion homeostasis)	-	-	-	-	-
TRINITY_DN14888_c0_g1	221	TRINITY_DN14888_c0_g1_i1	-	-	-	GO:0000059(protein import into nucleus, docking);GO:0000060(protein import into nucleus, translocation);GO:0005737(cytoplasm);GO:0006607(NLS-bearing protein import into nucleus);GO:0006610(ribosomal protein import into nucleus);GO:0008139(nuclear localization sequence binding);GO:0008565(protein transporter activity);GO:0031965(nuclear membrane);GO:0034399(nuclear periphery)	ENOG410XP2Z(Importin)	-	-	-	-	-
TRINITY_DN14894_c0_g1	209	TRINITY_DN14894_c0_g1_i1	-	-	-	-	-	-	-	-	-	-
TRINITY_DN14895_c0_g1	247	TRINITY_DN14895_c0_g1_i1;TRINITY_DN14895_c0_g1_i2	-	-	-	-	-	-	-	-	-	-
TRINITY_DN14901_c0_g1	202	TRINITY_DN14901_c0_g1_i1	-	-	-	-	-	-	-	-	-	-
TRINITY_DN1492_c0_g1	248	TRINITY_DN1492_c0_g1_i1;TRINITY_DN1492_c0_g1_i2	-	-	-	-	-	-	-	-	-	-
TRINITY_DN14930_c0_g1	216	TRINITY_DN14930_c0_g1_i1	retrotransposon protein, putative, Ty1-copia subclass [Oryza sativa Japonica Group]	-	-	-	ENOG410XS4D(Retrotransposon protein)	K12619	5'-3' exoribonuclease 2	EC:3.1.13.-	obr03008(Ribosome biogenesis in eukaryotes);obr03018(RNA degradation)	Q8LNW7.1 PF00665.24;rve;
TRINITY_DN14942_c0_g2	388	TRINITY_DN14942_c0_g2_i1	-	-	-	-	-	-	-	-	-	-
TRINITY_DN14944_c0_g1	793	TRINITY_DN14944_c0_g1_i1	glucan endo-1,3-beta-glucosidase B precursor [Solanum lycopersicum]	-	Glucan endo-1,3-beta-glucosidase B OS=Solanum lycopersicum PE=2 SV=1	GO:0004553(hydrolase activity, hydrolyzing O-glycosyl compounds);GO:0030247(polysaccharide binding);GO:0046658(anchored component of plasma membrane)	ENOG410YAHP(glucan endo-1-3-beta-glucosidase)	K19893	glucan endo-1,3-beta-glucosidase 5/6	EC:3.2.1.39	cam00500(Starch and sucrose metabolism)	Q9M563.2 PF00332.16;Glyco_hydro_17;
TRINITY_DN14945_c1_g1	242	TRINITY_DN14945_c1_g1_i1	-	-	Carboxypeptidase B OS=Astacus astacus PE=1 SV=1	GO:0004181(metallocarboxypeptidase activity);GO:0005615(extracellular space)	COG2866(metallocarboxypeptidase activity)	-	-	-	-	Q7QFQ6.5 PF00246.22;Peptidase_M14;
TRINITY_DN14949_c0_g1	229	TRINITY_DN14949_c0_g1_i1	-	-	-	-	-	-	-	-	-	-
TRINITY_DN14950_c0_g1	217	TRINITY_DN14950_c0_g1_i1	-	-	-	-	-	-	-	-	-	-
TRINITY_DN14953_c0_g1	235	TRINITY_DN14953_c0_g1_i1	-	-	-	-	-	-	-	-	-	-
TRINITY_DN14956_c0_g1	259	TRINITY_DN14956_c0_g1_i1	PREDICTED: uncharacterized protein LOC101267223 [Solanum lycopersicum]	-	-	-	ENOG4111CSR(NA)	-	-	-	-	K4BNR5.1 PF14009.4;DUF4228;
TRINITY_DN14957_c0_g1	293	TRINITY_DN14957_c0_g1_i1	-	PPP1R12B	Protein phosphatase 1 regulatory subunit 12B OS=Homo sapiens GN=PPP1R12B PE=1 SV=2	GO:0005737(cytoplasm);GO:0005886(plasma membrane);GO:0007165(signal transduction);GO:0015629(actin cytoskeleton);GO:0019208(phosphatase regulator activity);GO:0019901(protein kinase binding);GO:0050790(regulation of catalytic activity)	COG0666(Ankyrin Repeat)	-	-	-	-	F6XR22.1 PF15898.3;PRKG1_interact;
TRINITY_DN14964_c0_g1	204	TRINITY_DN14964_c0_g1_i1	-	-	-	-	-	-	-	-	-	-
TRINITY_DN14980_c0_g1	218	TRINITY_DN14980_c0_g1_i1	-	PALLD	Palladin OS=Homo sapiens GN=PALLD PE=1 SV=3	GO:0003779(actin binding);GO:0016477(cell migration);GO:0030036(actin cytoskeleton organization)	ENOG41103YT(palladin, cytoskeletal associated protein)	-	-	-	-	-
TRINITY_DN14984_c0_g1	225	TRINITY_DN14984_c0_g1_i1	-	-	-	-	-	-	-	-	-	-
TRINITY_DN14985_c0_g1	230	TRINITY_DN14985_c0_g1_i1	-	-	-	-	-	-	-	-	-	-
TRINITY_DN14988_c0_g1	243	TRINITY_DN14988_c0_g1_i1	hypothetical protein CHLNCDRAFT_24985 [Chlorella variabilis]	oac1	Mitochondrial oxaloacetate transport protein OS=Schizosaccharomyces pombe (strain 972 / ATCC 24843) GN=oac1 PE=3 SV=1	GO:0005743(mitochondrial inner membrane);GO:0008272(sulfate transport);GO:0015116(sulfate transmembrane transporter activity);GO:0015131(oxaloacetate transmembrane transporter activity);GO:0015729(oxaloacetate transport);GO:0034658(isopropylmalate transmembrane transporter activity);GO:0034659(isopropylmalate transport);GO:1901239(malonate(1-) transmembrane transporter activity)	ENOG410XS37(Solute carrier family 25 member)	-	-	-	-	Q0UDQ9.1 PF00153.25;Mito_carr;
TRINITY_DN14993_c0_g1	221	TRINITY_DN14993_c0_g1_i1	-	-	-	-	-	-	-	-	-	-
TRINITY_DN14999_c0_g1	230	TRINITY_DN14999_c0_g1_i1	-	SPAC5D6.04	Uncharacterized transporter C5D6.04 OS=Schizosaccharomyces pombe (strain 972 / ATCC 24843) GN=SPAC5D6.04 PE=3 SV=1	GO:0003674(molecular_function);GO:0005783(endoplasmic reticulum);GO:0016021(integral component of membrane);GO:0055085(transmembrane transport)	COG0679(Auxin Efflux Carrier)	-	-	-	-	S3DIM5.1 PF03547.16;Mem_trans;
TRINITY_DN15001_c0_g1	204	TRINITY_DN15001_c0_g1_i1	-	-	-	-	-	-	-	-	-	-
TRINITY_DN15004_c0_g1	212	TRINITY_DN15004_c0_g1_i1	hypothetical protein SELMODRAFT_234573 [Selaginella moellendorffii]	Rsph6a	Radial spoke head protein 6 homolog A OS=Mus musculus GN=Rsph6a PE=1 SV=1	GO:0005622(intracellular)	ENOG410XQP5(cilium axoneme assembly)	-	-	-	-	G5AUY1.1 PF04712.10;Radial_spoke;
TRINITY_DN15007_c0_g1	228	TRINITY_DN15007_c0_g1_i1	-	-	-	-	-	-	-	-	-	-
TRINITY_DN1500_c0_g1	205	TRINITY_DN1500_c0_g1_i1	-	-	-	-	ENOG410ZTYM(neighbor of Brca1 gene 1)	-	-	-	-	-
TRINITY_DN15011_c0_g1	233	TRINITY_DN15011_c0_g1_i1	-	-	-	-	-	-	-	-	-	-
TRINITY_DN15022_c0_g1	204	TRINITY_DN15022_c0_g1_i1	-	-	-	-	-	-	-	-	-	-
TRINITY_DN15025_c0_g1	381	TRINITY_DN15025_c0_g1_i1	-	-	-	-	-	-	-	-	-	-
TRINITY_DN15025_c0_g2	274	TRINITY_DN15025_c0_g2_i1	PREDICTED: zinc finger protein 6-like [Musa acuminata subsp. malaccensis]	LATE	Protein LATE FLOWERING OS=Arabidopsis thaliana GN=LATE PE=2 SV=1	GO:0003700(transcription factor activity, sequence-specific DNA binding);GO:0005634(nucleus);GO:0006351(transcription, DNA-templated);GO:0006355(regulation of transcription, DNA-templated);GO:0009908(flower development);GO:0009910(negative regulation of flower development);GO:0042752(regulation of circadian rhythm);GO:0046872(metal ion binding);GO:0048579(negative regulation of long-day photoperi…	ENOG410Z8PA(Zinc finger protein)	K10773	endonuclease III	EC:4.2.99.18	tcc03410(Base excision repair)	A0A0E0AFV1.1 PF13912.4;zf-C2H2_6;
TRINITY_DN15043_c0_g1	240	TRINITY_DN15043_c0_g1_i1	-	-	-	-	-	-	-	-	-	-
TRINITY_DN15043_c0_g2	228	TRINITY_DN15043_c0_g2_i1	-	-	-	-	-	-	-	-	-	-
TRINITY_DN15059_c0_g1	222	TRINITY_DN15059_c0_g1_i1	-	-	-	-	-	-	-	-	-	-
TRINITY_DN15084_c0_g1	239	TRINITY_DN15084_c0_g1_i1	-	-	-	-	-	-	-	-	-	-
TRINITY_DN15102_c0_g1	229	TRINITY_DN15102_c0_g1_i1	-	-	-	-	-	-	-	-	-	-
TRINITY_DN15107_c0_g1	204	TRINITY_DN15107_c0_g1_i1	-	-	-	-	-	-	-	-	-	-
TRINITY_DN15109_c0_g1	300	TRINITY_DN15109_c0_g1_i1	-	-	-	-	-	-	-	-	-	-
TRINITY_DN15114_c0_g1	212	TRINITY_DN15114_c0_g1_i1	-	-	-	-	-	-	-	-	-	-
TRINITY_DN15115_c0_g1	219	TRINITY_DN15115_c0_g1_i1	-	-	-	-	-	-	-	-	-	-
TRINITY_DN15125_c0_g1	431	TRINITY_DN15125_c0_g1_i1	-	-	-	-	-	-	-	-	-	-
TRINITY_DN15134_c0_g1	262	TRINITY_DN15134_c0_g1_i1	predicted protein [Hordeum vulgare subsp. vulgare]	PIWIL1	Piwi-like protein 1 OS=Homo sapiens GN=PIWIL1 PE=1 SV=1	GO:0003727(single-stranded RNA binding);GO:0003729(mRNA binding);GO:0005515(protein binding);GO:0005634(nucleus);GO:0005737(cytoplasm);GO:0005844(polysome);GO:0005845(mRNA cap binding complex);GO:0006417(regulation of translation);GO:0007275(multicellular organism development);GO:0007286(spermatid development);GO:0019901(protein kinase binding);GO:0031047(gene silencing by RNA);GO:0033391(chromat…	ENOG410XNRH(piwi-like)	-	-	-	-	C3XV22.1 PF02171.15;Piwi;
TRINITY_DN15137_c0_g1	215	TRINITY_DN15137_c0_g1_i1	-	gel2	1,3-beta-glucanosyltransferase gel2 OS=Neosartorya fumigata (strain CEA10 / CBS 144.89 / FGSC A1163) GN=gel2 PE=1 SV=1	GO:0009277(fungal-type cell wall);GO:0031362(anchored component of external side of plasma membrane);GO:0031505(fungal-type cell wall organization);GO:0042124(1,3-beta-glucanosyltransferase activity)	ENOG410XSHQ(1,3-beta-glucanosyltransferase gel2)	-	-	-	-	K1WP25.1 PF03198.12;Glyco_hydro_72;
TRINITY_DN15144_c0_g1	211	TRINITY_DN15144_c0_g1_i1	-	-	-	-	-	-	-	-	-	-
TRINITY_DN15151_c0_g1	223	TRINITY_DN15151_c0_g1_i1	-	-	-	-	-	-	-	-	-	-
TRINITY_DN15174_c0_g2	484	TRINITY_DN15174_c0_g2_i1	40S ribosomal protein S16, partial [Anthurium amnicola]	RPS16	40S ribosomal protein S16 OS=Bos taurus GN=RPS16 PE=2 SV=3	GO:0000462(maturation of SSU-rRNA from tricistronic rRNA transcript (SSU-rRNA, 5.8S rRNA, LSU-rRNA));GO:0003735(structural constituent of ribosome);GO:0006412(translation);GO:0022627(cytosolic small ribosomal subunit)	COG0103(30S ribosomal protein S9)	K02960	small subunit ribosomal protein S16e	-	gra03010(Ribosome)	W5NHJ2.1 PF00380.17;Ribosomal_S9;
TRINITY_DN15188_c0_g1	201	TRINITY_DN15188_c0_g1_i1	-	-	-	-	-	-	-	-	-	-
TRINITY_DN15203_c0_g1	237	TRINITY_DN15203_c0_g1_i1	-	-	-	-	-	-	-	-	-	-
TRINITY_DN15204_c0_g1	205	TRINITY_DN15204_c0_g1_i1	PREDICTED: BTB/POZ and TAZ domain-containing protein 4 [Solanum lycopersicum]	BT4	BTB/POZ and TAZ domain-containing protein 4 OS=Arabidopsis thaliana GN=BT4 PE=1 SV=1	GO:0003712(transcription cofactor activity);GO:0004402(histone acetyltransferase activity);GO:0005516(calmodulin binding);GO:0005634(nucleus);GO:0005737(cytoplasm);GO:0006355(regulation of transcription, DNA-templated);GO:0008270(zinc ion binding);GO:0009409(response to cold);GO:0009733(response to auxin);GO:0009751(response to salicylic acid);GO:0010200(response to chitin);GO:0016567(protein ubi…	COG5076(bromodomain)	K00517	-	-	brp00903(Limonene and pinene degradation);brp00945(Stilbenoid, diarylheptanoid and gingerol biosynthesis)	K4BD42.1 PF02135.14;zf-TAZ;
TRINITY_DN15229_c0_g1	243	TRINITY_DN15229_c0_g1_i1	-	-	-	-	-	-	-	-	-	-
TRINITY_DN15234_c0_g1	288	TRINITY_DN15234_c0_g1_i1	hypothetical protein AXG93_4085s1000 [Marchantia polymorpha subsp. polymorpha]	-	Pathogenesis-related protein PR-1 type OS=Sambucus nigra PE=2 SV=1	GO:0003674(molecular_function);GO:0005575(cellular_component);GO:0008150(biological_process)	COG2340(Scp-like extracellular)	K13449	pathogenesis-related protein 1	-	bdi04075(Plant hormone signal transduction);bdi04626(Plant-pathogen interaction)	C7Z4W8.1 PF00188.24;CAP;
TRINITY_DN15248_c0_g1	210	TRINITY_DN15248_c0_g1_i1	PREDICTED: ABC transporter A family member 1 [Beta vulgaris subsp. vulgaris]	ced-7	ABC transporter ced-7 OS=Caenorhabditis elegans GN=ced-7 PE=1 SV=6	GO:0006869(lipid transport);GO:0042626(ATPase activity, coupled to transmembrane movement of substances);GO:0043231(intracellular membrane-bounded organelle)	COG1131((ABC) transporter)	K05643	ATP-binding cassette, subfamily A (ABC1), member 3	-	bvg02010(ABC transporters)	A0A0J8CMU4.1 PF00005.25;ABC_tran;
TRINITY_DN15249_c0_g1	224	TRINITY_DN15249_c0_g1_i1	DNA-binding protein Pti4 [Solanum lycopersicum]	ERF1	Ethylene-responsive transcription factor 1 OS=Nicotiana tabacum GN=ERF1 PE=2 SV=1	GO:0001944(vasculature development);GO:0003677(DNA binding);GO:0003700(transcription factor activity, sequence-specific DNA binding);GO:0005634(nucleus);GO:0005643(nuclear pore);GO:0006351(transcription, DNA-templated);GO:0006355(regulation of transcription, DNA-templated);GO:0006952(defense response);GO:0009873(ethylene-activated signaling pathway);GO:0010200(response to chitin);GO:0045893(posit…	ENOG410YJV7(Transcription factor)	K13432	pathogenesis-related genes transcriptional activator PTI4	-	sly04626(Plant-pathogen interaction)	A0A059DKG3.1 PF00847.18;AP2;
TRINITY_DN15257_c0_g1	223	TRINITY_DN15257_c0_g1_i1	-	-	-	-	-	-	-	-	-	-
TRINITY_DN15261_c0_g1	239	TRINITY_DN15261_c0_g1_i1	-	-	-	-	-	-	-	-	-	-
TRINITY_DN15269_c0_g1	218	TRINITY_DN15269_c0_g1_i1	-	SFRP4	Secreted frizzled-related protein 4 OS=Homo sapiens GN=SFRP4 PE=1 SV=2	GO:0004930(G-protein coupled receptor activity);GO:0016021(integral component of membrane);GO:0017147(Wnt-protein binding);GO:0035567(non-canonical Wnt signaling pathway);GO:0042813(Wnt-activated receptor activity);GO:0060070(canonical Wnt signaling pathway)	ENOG410XRC8(frizzled family receptor)	-	-	-	-	-
TRINITY_DN15272_c0_g1	217	TRINITY_DN15272_c0_g1_i1	-	-	-	-	-	-	-	-	-	-
TRINITY_DN15277_c0_g1	230	TRINITY_DN15277_c0_g1_i1	-	-	-	-	-	-	-	-	-	-
TRINITY_DN15284_c0_g1	210	TRINITY_DN15284_c0_g1_i1	-	-	-	-	-	-	-	-	-	-
TRINITY_DN15287_c0_g1	755	TRINITY_DN15287_c0_g1_i1	PREDICTED: peroxiredoxin Q, chloroplastic-like [Phoenix dactylifera]	PRXQ	Peroxiredoxin Q, chloroplastic OS=Populus jackii GN=PRXQ PE=1 SV=1	GO:0005575(cellular_component);GO:0008150(biological_process);GO:0016020(membrane);GO:0016021(integral component of membrane);GO:0016209(antioxidant activity);GO:0016491(oxidoreductase activity);GO:0044351(macropinocytosis);GO:0055114(oxidation-reduction process)	COG1225(alkyl hydroperoxide reductase Thiol specific antioxidant Mal allergen)	K00026	malate dehydrogenase	EC:1.1.1.37	gmx01200(Carbon metabolism);gmx00020(Citrate cycle (TCA cycle));gmx00620(Pyruvate metabolism);gmx00630(Glyoxylate and dicarboxylate metabolism);gmx00710(Carbon fixation in photosynthetic organisms);gmx00270(Cysteine and methionine metabolism)	M0UCA4.1 PF00578.19;AhpC-TSA;
TRINITY_DN15289_c0_g1	236	TRINITY_DN15289_c0_g1_i1	PREDICTED: sphingolipid delta(4)-desaturase DES1-like [Eucalyptus grandis]	DEGS1	Sphingolipid delta(4)-desaturase DES1 OS=Homo sapiens GN=DEGS1 PE=1 SV=1	GO:0016021(integral component of membrane);GO:0042284(sphingolipid delta-4 desaturase activity);GO:0046513(ceramide biosynthetic process);GO:0055114(oxidation-reduction process)	ENOG410XQVT(sphingolipid delta-4 desaturase activity)	K04712	sphingolipid Delta-4 desaturase	EC:1.14.-.-	egr00600(Sphingolipid metabolism)	O15121.1 PF00487.22;FA_desaturase;
TRINITY_DN15295_c1_g1	220	TRINITY_DN15295_c1_g1_i1	-	C9orf85	Uncharacterized protein C9orf85 OS=Homo sapiens GN=C9orf85 PE=1 SV=1	GO:0048741(skeletal muscle fiber development)	ENOG410YY0X(NA)	-	-	-	-	E9PR47.1 PF04430.12;DUF498;
TRINITY_DN15295_c1_g2	239	TRINITY_DN15295_c1_g2_i1	-	PKP2	Plakophilin-2 OS=Homo sapiens GN=PKP2 PE=1 SV=2	GO:0005813(centrosome);GO:0051297(centrosome organization)	COG5048(Zinc finger protein)	-	-	-	-	G1QN48.1 PF00217.17;ATP-gua_Ptrans;
TRINITY_DN15303_c0_g1	222	TRINITY_DN15303_c0_g1_i1	Meiotically up-regulated gene 89 protein [Anthurium amnicola]	-	-	GO:0004012(phospholipid-translocating ATPase activity);GO:0005783(endoplasmic reticulum);GO:0005886(plasma membrane);GO:0007166(cell surface receptor signaling pathway);GO:0035690(cellular response to drug);GO:0044088(regulation of vacuole organization);GO:0045332(phospholipid translocation);GO:1990531(Lem3p-Dnf1p complex)	COG5035(Cell cycle control protein)	-	-	-	-	K1Y6U0.1 PF03381.13;CDC50;
TRINITY_DN15316_c0_g1	222	TRINITY_DN15316_c0_g1_i1	Transcription factor elt-1 [Anthurium amnicola]	asd-4	GATA type zinc finger protein asd-4 OS=Neurospora crassa (strain ATCC 24698 / 74-OR23-1A / CBS 708.71 / DSM 1257 / FGSC 987) GN=asd-4 PE=1 SV=1	GO:0000977(RNA polymerase II regulatory region sequence-specific DNA binding);GO:0001085(RNA polymerase II transcription factor binding);GO:0001228(transcriptional activator activity, RNA polymerase II transcription regulatory region sequence-specific binding);GO:0003682(chromatin binding);GO:0005634(nucleus);GO:0005667(transcription factor complex);GO:0030154(cell differentiation)	COG5641(Transcription factor)	-	-	-	-	A0A068RS25.1 PF00320.25;GATA;
TRINITY_DN15320_c0_g1	202	TRINITY_DN15320_c0_g1_i1	-	-	-	-	-	-	-	-	-	-
TRINITY_DN15335_c0_g1	202	TRINITY_DN15335_c0_g1_i1	-	-	-	-	-	-	-	-	-	-
TRINITY_DN15358_c0_g1	210	TRINITY_DN15358_c0_g1_i1	-	-	-	-	-	-	-	-	-	-
TRINITY_DN15364_c0_g1	230	TRINITY_DN15364_c0_g1_i1	-	-	-	-	ENOG410YX1H(NA)	-	-	-	-	-
TRINITY_DN15376_c0_g1	232	TRINITY_DN15376_c0_g1_i1	-	-	-	-	-	-	-	-	-	-
TRINITY_DN15384_c0_g1	204	TRINITY_DN15384_c0_g1_i1	-	-	-	-	-	-	-	-	-	-
TRINITY_DN15397_c0_g1	365	TRINITY_DN15397_c0_g1_i1	-	COL6A1	Collagen alpha-1(VI) chain OS=Homo sapiens GN=COL6A1 PE=1 SV=3	GO:0001649(osteoblast differentiation);GO:0005576(extracellular region);GO:0005589(collagen type VI trimer);GO:0005765(lysosomal membrane);GO:0005788(endoplasmic reticulum lumen);GO:0007155(cell adhesion);GO:0016020(membrane);GO:0030198(extracellular matrix organization);GO:0030574(collagen catabolic process);GO:0031012(extracellular matrix);GO:0035987(endodermal cell differentiation);GO:0042383(…	ENOG410ZQTS(collagen, type VI, alpha 1)	-	-	-	-	L5JYK8.1 PF00092.26;VWA;
TRINITY_DN15398_c0_g1	211	TRINITY_DN15398_c0_g1_i1	-	-	-	-	-	-	-	-	-	-
TRINITY_DN15411_c0_g1	213	TRINITY_DN15411_c0_g1_i1	-	-	-	-	-	-	-	-	-	-
TRINITY_DN15412_c0_g1	218	TRINITY_DN15412_c0_g1_i1	hypothetical protein VITISV_043915 [Vitis vinifera]	-	-	-	-	-	-	-	-	-
TRINITY_DN15419_c0_g1	257	TRINITY_DN15419_c0_g1_i1	predicted protein [Physcomitrella patens]	Mbar_A1914	NAD(P)H dehydrogenase (quinone) OS=Methanosarcina barkeri (strain Fusaro / DSM 804) GN=Mbar_A1914 PE=3 SV=1	GO:0003955(NAD(P)H dehydrogenase (quinone) activity);GO:0005737(cytoplasm);GO:0005886(plasma membrane);GO:0010181(FMN binding);GO:0045892(negative regulation of transcription, DNA-templated);GO:0055114(oxidation-reduction process)	COG0655(Nadph-dependent fmn reductase)	K03809	NAD(P)H dehydrogenase (quinone)	EC:1.6.5.2	ppp00130(Ubiquinone and other terpenoid-quinone biosynthesis)	A9U3P8.1 PF03358.13;FMN_red;
TRINITY_DN1541_c0_g1	202	TRINITY_DN1541_c0_g1_i1	-	-	-	-	-	-	-	-	-	-
TRINITY_DN1542_c0_g1	608	TRINITY_DN1542_c0_g1_i1;TRINITY_DN1542_c0_g1_i2	PREDICTED: gibberellin-regulated protein 3-like [Musa acuminata subsp. malaccensis]	GASA11	Gibberellin-regulated protein 11 OS=Arabidopsis thaliana GN=GASA11 PE=3 SV=1	GO:0003674(molecular_function);GO:0005576(extracellular region);GO:0009739(response to gibberellin);GO:0009740(gibberellic acid mediated signaling pathway)	ENOG410YSXZ(Gibberellin regulated protein)	-	-	-	-	V4TJF6.1 PF02704.12;GASA;
TRINITY_DN15440_c0_g1	214	TRINITY_DN15440_c0_g1_i1	Serine/threonine-protein phosphatase PP-X isozyme 2 [Ananas comosus]	ppp4c	Serine/threonine-protein phosphatase 4 catalytic subunit OS=Dictyostelium discoideum GN=ppp4c PE=1 SV=1	GO:0004721(phosphoprotein phosphatase activity);GO:0004722(protein serine/threonine phosphatase activity);GO:0005515(protein binding);GO:0005634(nucleus);GO:0005737(cytoplasm);GO:0016787(hydrolase activity);GO:0030289(protein phosphatase 4 complex);GO:0031156(regulation of sorocarp development);GO:0046872(metal ion binding);GO:0050920(regulation of chemotaxis)	COG0639(serine threonine-protein phosphatase)	K04382	serine/threonine-protein phosphatase 2A catalytic subunit	EC:3.1.3.16	ppp03015(mRNA surveillance pathway)	B7Q8U3.1 PF00149.26;Metallophos;
TRINITY_DN15441_c0_g1	220	TRINITY_DN15441_c0_g1_i1	-	-	-	-	-	-	-	-	-	-
TRINITY_DN15442_c0_g1	407	TRINITY_DN15442_c0_g1_i1	Histone-lysine N-methyltransferase SETDB1-B [Anthurium amnicola]	-	-	GO:0003674(molecular_function);GO:0008150(biological_process);GO:0009507(chloroplast)	ENOG410YIH1(expressed protein)	-	-	-	-	M0TAH8.1 PF14009.4;DUF4228;
TRINITY_DN15443_c0_g1	209	TRINITY_DN15443_c0_g1_i1	-	-	-	-	-	-	-	-	-	-
TRINITY_DN15446_c0_g1	205	TRINITY_DN15446_c0_g1_i1	PREDICTED: uncharacterized protein LOC108661169 [Theobroma cacao]	-	-	-	-	-	-	-	-	-
TRINITY_DN15458_c0_g2	257	TRINITY_DN15458_c0_g2_i1	-	-	-	-	-	-	-	-	-	-
TRINITY_DN15461_c0_g1	265	TRINITY_DN15461_c0_g1_i1	-	-	-	GO:0003674(molecular_function);GO:0005575(cellular_component);GO:0008150(biological_process)	ENOG411251J(Conserved hypothetical, protein)	-	-	-	-	-
TRINITY_DN1546_c0_g1	257	TRINITY_DN1546_c0_g1_i1	-	-	-	GO:0005575(cellular_component);GO:0007165(signal transduction)	COG0699(Dynamin family)	-	-	-	-	Q2HEY3.1 PF01031.18;Dynamin_M;
TRINITY_DN15474_c0_g1	218	TRINITY_DN15474_c0_g1_i1	-	-	-	-	-	-	-	-	-	-
TRINITY_DN15487_c0_g1	209	TRINITY_DN15487_c0_g1_i1	-	-	-	-	-	-	-	-	-	-
TRINITY_DN1548_c0_g1	204	TRINITY_DN1548_c0_g1_i1	-	-	-	-	-	-	-	-	-	-
TRINITY_DN15492_c0_g1	223	TRINITY_DN15492_c0_g1_i1	hypothetical protein Ccrd_000262 [Cynara cardunculus var. scolymus]	Ald	Fructose-bisphosphate aldolase OS=Drosophila melanogaster GN=Ald PE=1 SV=5	GO:0004332(fructose-bisphosphate aldolase activity);GO:0005829(cytosol);GO:0006096(glycolytic process);GO:0007095(mitotic G2 DNA damage checkpoint);GO:0007498(mesoderm development);GO:0030018(Z disc);GO:0031430(M band)	COG3588(fructose-bisphosphate aldolase)	K01623	fructose-bisphosphate aldolase, class I	EC:4.1.2.13	fve01200(Carbon metabolism);fve01230(Biosynthesis of amino acids);fve00010(Glycolysis / Gluconeogenesis);fve00030(Pentose phosphate pathway);fve00051(Fructose and mannose metabolism);fve00710(Carbon fixation in photosynthetic organisms)	E9GJ13.1 PF00274.17;Glycolytic;
TRINITY_DN15496_c0_g1	615	TRINITY_DN15496_c0_g1_i1	PREDICTED: arginine-glutamic acid dipeptide repeats protein [Elaeis guineensis]	-	-	-	-	-	-	-	-	-
TRINITY_DN15498_c0_g1	228	TRINITY_DN15498_c0_g1_i1	-	-	-	-	-	-	-	-	-	-
TRINITY_DN15512_c0_g1	216	TRINITY_DN15512_c0_g1_i1	-	-	-	-	-	-	-	-	-	-
TRINITY_DN15513_c0_g1	226	TRINITY_DN15513_c0_g1_i1	-	-	-	-	-	-	-	-	-	-
TRINITY_DN15523_c0_g1	334	TRINITY_DN15523_c0_g1_i1	peroxidase cevi16, partial [Solanum lycopersicum]	PNC2	Cationic peroxidase 2 OS=Arachis hypogaea GN=PNC2 PE=2 SV=1	GO:0004601(peroxidase activity);GO:0009505(plant-type cell wall);GO:0009664(plant-type cell wall organization)	ENOG4111ADF(Cationic peroxidase)	K00430	peroxidase	EC:1.11.1.7	sly00940(Phenylpropanoid biosynthesis)	M1AY17.1 PF00141.21;peroxidase;
TRINITY_DN15523_c0_g2	326	TRINITY_DN15523_c0_g2_i1	peroxidase precursor [Solanum lycopersicum]	poxN1	Peroxidase N1 OS=Nicotiana tabacum GN=poxN1 PE=1 SV=1	GO:0004601(peroxidase activity);GO:0009505(plant-type cell wall);GO:0009664(plant-type cell wall organization)	ENOG4111ADF(Cationic peroxidase)	K00430	peroxidase	EC:1.11.1.7	sly00940(Phenylpropanoid biosynthesis)	M1AY17.1 PF00141.21;peroxidase;
TRINITY_DN1553_c0_g1	545	TRINITY_DN1553_c0_g1_i1	hypothetical protein H632_c1609p0 [Helicosporidium sp. ATCC 50920]	GRXC8	Glutaredoxin-C8 OS=Oryza sativa subsp. japonica GN=GRXC8 PE=2 SV=2	GO:0005623(cell);GO:0009055(electron carrier activity);GO:0015035(protein disulfide oxidoreductase activity);GO:0045454(cell redox homeostasis);GO:0055114(oxidation-reduction process)	COG0695(Glutaredoxin)	K05907	adenylyl-sulfate reductase (glutathione)	EC:1.8.4.9	ccp00920(Sulfur metabolism)	A0A059LJ56.1 PF00462.22;Glutaredoxin;
TRINITY_DN15549_c0_g1	252	TRINITY_DN15549_c0_g1_i1	Paramyosin, long form [Anthurium amnicola]	-	Paramyosin OS=Mytilus galloprovincialis PE=2 SV=1	-	COG5022(myosin heavy chain)	-	-	-	-	T1ECZ8.1 PF01576.17;Myosin_tail_1;
TRINITY_DN1557_c0_g1	202	TRINITY_DN1557_c0_g1_i1	-	-	-	-	-	-	-	-	-	-
TRINITY_DN15582_c0_g1	221	TRINITY_DN15582_c0_g1_i1	-	-	Uncharacterized 21.2 kDa protein OS=Botryotinia fuckeliana PE=2 SV=1	GO:0003674(molecular_function);GO:0005575(cellular_component);GO:0008150(biological_process)	COG3805(dopa 4,5-dioxygenase)	-	-	-	-	G2YC34.1 PF08883.9;DOPA_dioxygen;
TRINITY_DN15587_c0_g1	245	TRINITY_DN15587_c0_g1_i1	-	grpe	GrpE protein homolog, mitochondrial OS=Neurospora crassa (strain ATCC 24698 / 74-OR23-1A / CBS 708.71 / DSM 1257 / FGSC 987) GN=grpe PE=3 SV=1	-	COG0576(Participates actively in the response to hyperosmotic and heat shock by preventing the aggregation of stress-denatured proteins, in association with DnaK and GrpE. It is the nucleotide exchange factor for DnaK and may function as a thermosensor. Unfolded proteins bind initially to DnaJ)	-	-	-	-	C7YHU4.1 PF01025.17;GrpE;
TRINITY_DN15597_c0_g1	1043	TRINITY_DN15597_c0_g1_i1	apocytochrome b (mitochondrion) [Entransia fimbriata]	MT-CYB	Cytochrome b OS=Lumbricus terrestris GN=MT-CYB PE=3 SV=1	GO:0005743(mitochondrial inner membrane);GO:0006122(mitochondrial electron transport, ubiquinol to cytochrome c);GO:0008121(ubiquinol-cytochrome-c reductase activity);GO:0009055(electron carrier activity);GO:0045275(respiratory chain complex III);GO:0046872(metal ion binding);GO:1902600(hydrogen ion transmembrane transport)	COG1290(Component of the ubiquinol-cytochrome c reductase complex (complex III or cytochrome b-c1 complex), which is a respiratory chain that generates an electrochemical potential coupled to ATP synthesis (By similarity))	K00412	ubiquinol-cytochrome c reductase cytochrome b subunit	-	ppp00190(Oxidative phosphorylation)	A1YIP5.1 PF00033.17;Cytochrome_B;
TRINITY_DN15600_c0_g1	209	TRINITY_DN15600_c0_g1_i1	-	-	-	-	-	-	-	-	-	-
TRINITY_DN15602_c0_g1	238	TRINITY_DN15602_c0_g1_i1	-	-	-	-	-	-	-	-	-	-
TRINITY_DN15604_c0_g1	356	TRINITY_DN15604_c0_g1_i1	-	-	-	-	-	-	-	-	-	-
TRINITY_DN15609_c0_g1	212	TRINITY_DN15609_c0_g1_i1	-	-	-	-	-	-	-	-	-	-
TRINITY_DN15633_c0_g1	229	TRINITY_DN15633_c0_g1_i1	ATP-dependent RNA helicase uap56 [Anthurium amnicola]	SUB2	ATP-dependent RNA helicase SUB2 OS=Chaetomium globosum (strain ATCC 6205 / CBS 148.51 / DSM 1962 / NBRC 6347 / NRRL 1970) GN=SUB2 PE=3 SV=1	GO:0000398(mRNA splicing, via spliceosome);GO:0004004(ATP-dependent RNA helicase activity);GO:0005681(spliceosomal complex);GO:0006406(mRNA export from nucleus);GO:0006974(cellular response to DNA damage stimulus);GO:0010468(regulation of gene expression);GO:0010501(RNA secondary structure unwinding)	COG0513(purine NTP-dependent helicase activity)	K12812	ATP-dependent RNA helicase UAP56/SUB2	EC:3.6.4.13	mus03040(Spliceosome);mus03013(RNA transport);mus03015(mRNA surveillance pathway)	A0A094F2F0.1 PF00270.27;DEAD;
TRINITY_DN15640_c0_g1	204	TRINITY_DN15640_c0_g1_i1	-	-	-	-	-	-	-	-	-	-
TRINITY_DN15645_c0_g1	211	TRINITY_DN15645_c0_g1_i1	-	-	-	-	-	-	-	-	-	-
TRINITY_DN15650_c0_g1	221	TRINITY_DN15650_c0_g1_i1	unknown [Zea mays]	tigA	Protein disulfide-isomerase tigA OS=Aspergillus niger GN=tigA PE=2 SV=1	GO:0003756(protein disulfide isomerase activity);GO:0005783(endoplasmic reticulum);GO:0006457(protein folding);GO:0034976(response to endoplasmic reticulum stress)	COG0526(Thioredoxin)	K09584	protein disulfide-isomerase A6	EC:5.3.4.1	zma04141(Protein processing in endoplasmic reticulum)	M7U3C1.1 PF00085.18;Thioredoxin;
TRINITY_DN1566_c0_g1	233	TRINITY_DN1566_c0_g1_i1	-	-	-	-	-	-	-	-	-	-
TRINITY_DN15676_c0_g1	258	TRINITY_DN15676_c0_g1_i1	-	ETS2	Protein C-ets-2 OS=Homo sapiens GN=ETS2 PE=1 SV=1	GO:0000122(negative regulation of transcription from RNA polymerase II promoter);GO:0000978(RNA polymerase II core promoter proximal region sequence-specific DNA binding);GO:0001078(transcriptional repressor activity, RNA polymerase II core promoter proximal region sequence-specific binding);GO:0001501(skeletal system development);GO:0001712(ectodermal cell fate commitment);GO:0003677(DNA binding…	ENOG410Z0ZF(ets variant)	-	-	-	-	-
TRINITY_DN1568_c0_g1	204	TRINITY_DN1568_c0_g1_i1	-	-	-	-	-	-	-	-	-	-
TRINITY_DN15695_c0_g1	217	TRINITY_DN15695_c0_g1_i1	-	-	-	-	-	-	-	-	-	-
TRINITY_DN15703_c0_g1	212	TRINITY_DN15703_c0_g1_i1	-	-	-	-	-	-	-	-	-	-
TRINITY_DN15714_c0_g1	316	TRINITY_DN15714_c0_g1_i1	PREDICTED: uncharacterized protein LOC108206786 [Daucus carota subsp. sativus]	PLAT1	PLAT domain-containing protein 1 OS=Arabidopsis thaliana GN=PLAT1 PE=1 SV=1	GO:0003674(molecular_function);GO:0005576(extracellular region);GO:0005773(vacuole);GO:0005774(vacuolar membrane);GO:0005829(cytosol);GO:0005886(plasma membrane);GO:0008150(biological_process);GO:0009507(chloroplast);GO:0009535(chloroplast thylakoid membrane);GO:0009579(thylakoid)	ENOG410ZKR3(wound stress protein)	-	-	-	-	G7J3U5.1 PF01477.21;PLAT;
TRINITY_DN15715_c0_g1	211	TRINITY_DN15715_c0_g1_i1	-	-	-	-	-	-	-	-	-	-
TRINITY_DN15742_c0_g1	219	TRINITY_DN15742_c0_g1_i1	-	-	-	-	-	-	-	-	-	-
TRINITY_DN15769_c0_g1	205	TRINITY_DN15769_c0_g1_i1	-	-	-	-	-	-	-	-	-	-
TRINITY_DN15772_c0_g1	211	TRINITY_DN15772_c0_g1_i1	-	-	-	-	-	-	-	-	-	-
TRINITY_DN15773_c0_g1	217	TRINITY_DN15773_c0_g1_i1	-	IDS	Iduronate 2-sulfatase OS=Homo sapiens GN=IDS PE=1 SV=1	GO:0008152(metabolic process);GO:0008484(sulfuric ester hydrolase activity)	COG3119(Sulfatase)	-	-	-	-	G3QVJ5.1 PF00884.21;Sulfatase;
TRINITY_DN15776_c0_g1	251	TRINITY_DN15776_c0_g1_i1	-	-	-	-	-	-	-	-	-	-
TRINITY_DN1577_c0_g1	222	TRINITY_DN1577_c0_g1_i1	-	-	-	-	-	-	-	-	-	-
TRINITY_DN15783_c0_g1	202	TRINITY_DN15783_c0_g1_i1	-	-	-	-	-	-	-	-	-	-
TRINITY_DN15784_c0_g1	213	TRINITY_DN15784_c0_g1_i1	-	-	-	-	-	-	-	-	-	-
TRINITY_DN1578_c0_g1	209	TRINITY_DN1578_c0_g1_i1	-	-	-	-	-	-	-	-	-	-
TRINITY_DN15792_c0_g1	213	TRINITY_DN15792_c0_g1_i1	-	-	-	-	-	-	-	-	-	-
TRINITY_DN15804_c0_g1	215	TRINITY_DN15804_c0_g1_i1	-	-	-	-	-	-	-	-	-	-
TRINITY_DN15805_c0_g1	203	TRINITY_DN15805_c0_g1_i1	-	-	-	-	-	-	-	-	-	-
TRINITY_DN15810_c0_g1	218	TRINITY_DN15810_c0_g1_i1	-	-	-	-	-	-	-	-	-	-
TRINITY_DN15814_c0_g1	235	TRINITY_DN15814_c0_g1_i1	ATP-citrate synthase [Anthurium amnicola]	ACLY	ATP-citrate synthase OS=Bos taurus GN=ACLY PE=2 SV=1	GO:0003878(ATP citrate synthase activity);GO:0005524(ATP binding);GO:0005654(nucleoplasm);GO:0005737(cytoplasm);GO:0005886(plasma membrane);GO:0006085(acetyl-CoA biosynthetic process);GO:0006101(citrate metabolic process);GO:0008610(lipid biosynthetic process);GO:0046872(metal ion binding);GO:0048037(cofactor binding);GO:0070062(extracellular exosome)	COG0045(Succinyl-CoA synthetase subunit beta);COG0074(Succinyl-CoA ligase ADP-forming subunit alpha);COG0372(citrate synthase)	-	-	-	-	G1PJD1.1 PF16114.3;Citrate_bind;
TRINITY_DN15815_c0_g1	207	TRINITY_DN15815_c0_g1_i1	-	-	-	GO:0003674(molecular_function);GO:0008150(biological_process)	COG5594(transmembrane protein 63C)	-	-	-	-	K1Y8L2.1 PF12621.6;PHM7_ext;
TRINITY_DN15826_c0_g1	229	TRINITY_DN15826_c0_g1_i1	PREDICTED: uncharacterized protein At1g66480-like [Solanum lycopersicum]	-	-	-	ENOG410YM8H(NA)	-	-	-	-	K4BWZ5.1 PF14009.4;DUF4228;
TRINITY_DN15863_c0_g1	208	TRINITY_DN15863_c0_g1_i1	elongation factor Tu, mitochondrial [Dorcoceras hygrometricum]	tuf1	Elongation factor Tu OS=Anaeromyxobacter sp. (strain Fw109-5) GN=tuf1 PE=3 SV=1	GO:0003746(translation elongation factor activity);GO:0003924(GTPase activity);GO:0005622(intracellular);GO:0006414(translational elongation)	COG0050(This protein promotes the GTP-dependent binding of aminoacyl-tRNA to the A-site of ribosomes during protein biosynthesis (By similarity))	-	-	-	-	K2A3B9.1 PF00009.25;GTP_EFTU;
TRINITY_DN15866_c0_g1	268	TRINITY_DN15866_c0_g1_i1	-	-	-	-	-	-	-	-	-	-
TRINITY_DN1586_c0_g1	207	TRINITY_DN1586_c0_g1_i1	-	-	-	-	-	-	-	-	-	-
TRINITY_DN15881_c0_g1	247	TRINITY_DN15881_c0_g1_i1	predicted protein [Physcomitrella patens]	IMPDH1	Inosine-5'-monophosphate dehydrogenase 1 OS=Bos taurus GN=IMPDH1 PE=2 SV=2	GO:0000166(nucleotide binding);GO:0003938(IMP dehydrogenase activity);GO:0005634(nucleus);GO:0005737(cytoplasm);GO:0006177(GMP biosynthetic process);GO:0046872(metal ion binding);GO:0055114(oxidation-reduction process)	COG0516(Catalyzes the conversion of inosine 5'-phosphate (IMP) to xanthosine 5'-phosphate (XMP), the first committed and rate- limiting step in the de novo synthesis of guanine nucleotides, and therefore plays an important role in the regulation of cell growth (By similarity))	K00088	IMP dehydrogenase	EC:1.1.1.205	ppp00230(Purine metabolism)	A0A0G4IRD7.1 PF00478.23;IMPDH;
TRINITY_DN158_c0_g1	224	TRINITY_DN158_c0_g1_i1	-	-	-	GO:0001819(positive regulation of cytokine production);GO:0003841(1-acylglycerol-3-phosphate O-acyltransferase activity);GO:0005783(endoplasmic reticulum);GO:0006654(phosphatidic acid biosynthetic process);GO:0016021(integral component of membrane);GO:0046474(glycerophospholipid biosynthetic process)	COG0204(Acyltransferase)	-	-	-	-	-
TRINITY_DN15912_c0_g1	493	TRINITY_DN15912_c0_g1_i1	-	-	-	-	-	-	-	-	-	-
TRINITY_DN15914_c0_g1	211	TRINITY_DN15914_c0_g1_i1	-	-	-	-	-	-	-	-	-	-
TRINITY_DN15916_c0_g1	212	TRINITY_DN15916_c0_g1_i1	-	-	-	-	-	-	-	-	-	-
TRINITY_DN15924_c0_g1	213	TRINITY_DN15924_c0_g1_i1	-	-	-	-	-	-	-	-	-	-
TRINITY_DN1592_c0_g1	208	TRINITY_DN1592_c0_g1_i1	-	-	-	-	-	-	-	-	-	-
TRINITY_DN15940_c0_g1	1787	TRINITY_DN15940_c0_g1_i1	putative glycosidase crf2 [Anthurium amnicola]	crf1	Probable glycosidase crf1 OS=Neosartorya fumigata (strain ATCC MYA-4609 / Af293 / CBS 101355 / FGSC A1100) GN=crf1 PE=1 SV=2	GO:0004553(hydrolase activity, hydrolyzing O-glycosyl compounds);GO:0005576(extracellular region);GO:0005975(carbohydrate metabolic process);GO:0009986(cell surface);GO:0016798(hydrolase activity, acting on glycosyl bonds);GO:0030445(yeast-form cell wall);GO:0030446(hyphal cell wall);GO:0031505(fungal-type cell wall organization);GO:0046658(anchored component of plasma membrane)	COG2273(hydrolase family 16)	-	-	-	-	M7UGX3.1 PF00722.19;Glyco_hydro_16;
TRINITY_DN15957_c0_g1	207	TRINITY_DN15957_c0_g1_i1	-	-	-	-	-	-	-	-	-	-
TRINITY_DN15958_c0_g1	204	TRINITY_DN15958_c0_g1_i1	ATP synthase subunit delta, mitochondrial, partial [Anthurium amnicola]	des	ATP synthase subunit delta, mitochondrial OS=Neurospora crassa (strain ATCC 24698 / 74-OR23-1A / CBS 708.71 / DSM 1257 / FGSC 987) GN=des PE=3 SV=2	GO:0000275(mitochondrial proton-transporting ATP synthase complex, catalytic core F(1));GO:0015986(ATP synthesis coupled proton transport);GO:0046933(proton-transporting ATP synthase activity, rotational mechanism)	COG0355(Produces ATP from ADP in the presence of a proton gradient across the membrane (By similarity))	K02134	F-type H+-transporting ATPase subunit delta	-	mpp00190(Oxidative phosphorylation)	G2YH36.1 PF02823.14;ATP-synt_DE_N;
TRINITY_DN15959_c0_g1	230	TRINITY_DN15959_c0_g1_i1	Chitin synthase 1, partial [Anthurium amnicola]	CHS2	Chitin synthase 2 OS=Rhizopus oligosporus GN=CHS2 PE=3 SV=1	GO:0000916(actomyosin contractile ring contraction);GO:0004100(chitin synthase activity);GO:0005935(cellular bud neck);GO:0006038(cell wall chitin biosynthetic process);GO:0009405(pathogenesis);GO:0030428(cell septum);GO:0030448(hyphal growth);GO:0031505(fungal-type cell wall organization);GO:0043936(asexual sporulation resulting in formation of a cellular spore);GO:0048315(conidium formation);GO…	COG1215(Glycosyl transferase, family 2)	-	-	-	-	I1CFF9.1 PF08407.9;Chitin_synth_1N;
TRINITY_DN15978_c0_g1	221	TRINITY_DN15978_c0_g1_i1	-	-	-	-	-	-	-	-	-	-
TRINITY_DN15979_c0_g1	213	TRINITY_DN15979_c0_g1_i1	Nuclear transcription factor Y subunit B-8 [Anthurium amnicola]	hap3	Transcriptional activator hap3 OS=Schizosaccharomyces pombe (strain 972 / ATCC 24843) GN=hap3 PE=3 SV=1	GO:0003677(DNA binding);GO:0003700(transcription factor activity, sequence-specific DNA binding);GO:0006109(regulation of carbohydrate metabolic process);GO:0006351(transcription, DNA-templated);GO:0006355(regulation of transcription, DNA-templated);GO:0016584(nucleosome positioning);GO:0016602(CCAAT-binding factor complex);GO:0043565(sequence-specific DNA binding);GO:0044212(transcription regula…	COG2036(Core component of nucleosome. Nucleosomes wrap and compact DNA into chromatin, limiting DNA accessibility to the cellular machineries which require DNA as a template. Histones thereby play a central role in transcription regulation, DNA repair, DNA replication and chromosomal stability. DNA accessibility is regulated via a complex set of post-translational modifications of histones, also …	-	-	-	-	G1X6N5.1 PF00808.21;CBFD_NFYB_HMF;
TRINITY_DN15987_c0_g1	226	TRINITY_DN15987_c0_g1_i1	-	-	-	-	-	-	-	-	-	-
TRINITY_DN15993_c0_g1	202	TRINITY_DN15993_c0_g1_i1	hypothetical protein SORBIDRAFT_05g026650 [Sorghum bicolor]	-	Bowman-Birk type trypsin inhibitor OS=Triticum aestivum PE=1 SV=1	-	-	-	-	-	-	C5Y7Y4.1 PF00228.18;Bowman-Birk_leg;
TRINITY_DN16010_c0_g1	203	TRINITY_DN16010_c0_g1_i1	-	-	-	-	-	-	-	-	-	-
TRINITY_DN1603_c0_g1	260	TRINITY_DN1603_c0_g1_i1	-	-	-	-	-	-	-	-	-	-
TRINITY_DN16044_c0_g1	207	TRINITY_DN16044_c0_g1_i1	arginine decarboxylase, partial [Daucus carota]	-	Arginine decarboxylase OS=Glycine max PE=2 SV=1	GO:0008792(arginine decarboxylase activity);GO:0033388(putrescine biosynthetic process from arginine)	COG1166(Catalyzes the biosynthesis of agmatine from arginine (By similarity))	K01583	arginine decarboxylase	EC:4.1.1.19	jcu00330(Arginine and proline metabolism)	M7YZR5.1 PF00278.20;Orn_DAP_Arg_deC;
TRINITY_DN16047_c0_g1	275	TRINITY_DN16047_c0_g1_i1	-	-	-	-	-	-	-	-	-	-
TRINITY_DN16072_c0_g1	227	TRINITY_DN16072_c0_g1_i1	-	-	-	-	-	-	-	-	-	-
TRINITY_DN16085_c0_g1	312	TRINITY_DN16085_c0_g1_i1	-	-	-	-	-	-	-	-	-	-
TRINITY_DN1609_c0_g1	307	TRINITY_DN1609_c0_g1_i1	PREDICTED: protein BPS1, chloroplastic-like [Nicotiana sylvestris]	-	-	-	ENOG4111ACI(NA)	-	-	-	-	-
TRINITY_DN1610_c0_g1	274	TRINITY_DN1610_c0_g1_i1	-	PTPN14	Tyrosine-protein phosphatase non-receptor type 14 OS=Homo sapiens GN=PTPN14 PE=1 SV=2	GO:0001946(lymphangiogenesis);GO:0003712(transcription cofactor activity);GO:0004725(protein tyrosine phosphatase activity);GO:0005515(protein binding);GO:0005634(nucleus);GO:0005654(nucleoplasm);GO:0005737(cytoplasm);GO:0005856(cytoskeleton);GO:0006351(transcription, DNA-templated);GO:0006355(regulation of transcription, DNA-templated);GO:0006470(protein dephosphorylation);GO:0008285(negative re…	COG5599(protein tyrosine phosphatase)	-	-	-	-	M3WUZ1.1 PF09380.8;FERM_C;
TRINITY_DN16111_c0_g1	210	TRINITY_DN16111_c0_g1_i1	-	-	-	-	-	-	-	-	-	-
TRINITY_DN16123_c0_g1	220	TRINITY_DN16123_c0_g1_i1	-	-	-	-	-	-	-	-	-	-
TRINITY_DN16124_c0_g1	208	TRINITY_DN16124_c0_g1_i1	-	-	-	-	-	-	-	-	-	-
TRINITY_DN16125_c0_g1	226	TRINITY_DN16125_c0_g1_i1	predicted protein [Physcomitrella patens]	SERPINE1	Plasminogen activator inhibitor 1 OS=Homo sapiens GN=SERPINE1 PE=1 SV=1	GO:0001300(chronological cell aging);GO:0001525(angiogenesis);GO:0002020(protease binding);GO:0002576(platelet degranulation);GO:0004867(serine-type endopeptidase inhibitor activity);GO:0005102(receptor binding);GO:0005515(protein binding);GO:0005576(extracellular region);GO:0005615(extracellular space);GO:0005886(plasma membrane);GO:0007623(circadian rhythm);GO:0010469(regulation of receptor act…	COG4826(serine-type endopeptidase inhibitor activity)	-	-	-	-	G7P138.1 PF00079.18;Serpin;
TRINITY_DN16133_c0_g1	233	TRINITY_DN16133_c0_g1_i1	-	-	-	-	-	-	-	-	-	-
TRINITY_DN16135_c0_g1	215	TRINITY_DN16135_c0_g1_i1	-	YNL134C	Uncharacterized protein YNL134C OS=Saccharomyces cerevisiae (strain ATCC 204508 / S288c) GN=YNL134C PE=1 SV=1	GO:0005575(cellular_component);GO:0008270(zinc ion binding);GO:0016491(oxidoreductase activity);GO:0055114(oxidation-reduction process)	COG0604(alcohol dehydrogenase)	-	-	-	-	A0A093Z4G5.1 PF08240.10;ADH_N;
TRINITY_DN16148_c0_g1	214	TRINITY_DN16148_c0_g1_i1	-	-	-	-	-	-	-	-	-	-
TRINITY_DN16150_c0_g1	224	TRINITY_DN16150_c0_g1_i1	-	-	-	-	-	-	-	-	-	-
TRINITY_DN16154_c0_g1	210	TRINITY_DN16154_c0_g1_i1	predicted protein [Hordeum vulgare subsp. vulgare]	cof1	Cofilin OS=Schizosaccharomyces pombe (strain 972 / ATCC 24843) GN=cof1 PE=1 SV=1	GO:0003779(actin binding);GO:0015629(actin cytoskeleton);GO:0016363(nuclear matrix);GO:0030042(actin filament depolymerization);GO:0030479(actin cortical patch);GO:0032153(cell division site);GO:0051286(cell tip);GO:1903477(mitotic contractile ring actin filament bundle assembly)	ENOG41122P5(actin-depolymerizing factor)	-	-	-	-	I1CFA0.1 PF00241.18;Cofilin_ADF;
TRINITY_DN16157_c0_g1	241	TRINITY_DN16157_c0_g1_i1	-	IL6ST	Interleukin-6 receptor subunit beta OS=Homo sapiens GN=IL6ST PE=1 SV=2	GO:0002675(positive regulation of acute inflammatory response);GO:0002821(positive regulation of adaptive immune response);GO:0004897(ciliary neurotrophic factor receptor activity);GO:0004915(interleukin-6 receptor activity);GO:0004921(interleukin-11 receptor activity);GO:0004923(leukemia inhibitory factor receptor activity);GO:0004924(oncostatin-M receptor activity);GO:0005127(ciliary neurotroph…	ENOG410YNQ4(interleukin 6 signal transducer (gp130, oncostatin M receptor))	-	-	-	-	F7FXB6.1 PF06328.9;Lep_receptor_Ig;
TRINITY_DN16159_c0_g1	229	TRINITY_DN16159_c0_g1_i1	Nicotinamide mononucleotide adenylyltransferase 1 [Auxenochlorella protothecoides]	RpL28	60S ribosomal protein L28 OS=Spodoptera frugiperda GN=RpL28 PE=2 SV=1	GO:0003735(structural constituent of ribosome);GO:0006412(translation);GO:0022625(cytosolic large ribosomal subunit)	ENOG4111T32(protein complex subunit organization)	K06210	nicotinamide mononucleotide adenylyltransferase	EC:2.7.7.1 2.7.7.18	apro00760(Nicotinate and nicotinamide metabolism)	B8P5U6.1 PF01778.15;Ribosomal_L28e;
TRINITY_DN16174_c0_g1	218	TRINITY_DN16174_c0_g1_i1	-	ytm1	Ribosome biogenesis protein ytm1 OS=Botryotinia fuckeliana (strain B05.10) GN=ytm1 PE=3 SV=1	GO:0003674(molecular_function);GO:0009267(cellular response to starvation);GO:0030687(preribosome, large subunit precursor);GO:0036170(filamentous growth of a population of unicellular organisms in response to starvation);GO:0036180(filamentous growth of a population of unicellular organisms in response to biotic stimulus);GO:0042273(ribosomal large subunit biogenesis);GO:0051276(chromosome organ…	ENOG410XPW5(Component of the NOP7 complex, which is required for maturation of the 25S and 5.8S ribosomal RNAs and formation of the 60S ribosome (By similarity))	-	-	-	-	H1V5N7.1 PF11715.6;Nup160;
TRINITY_DN16175_c0_g1	218	TRINITY_DN16175_c0_g1_i1	-	-	-	-	-	-	-	-	-	-
TRINITY_DN16188_c0_g1	307	TRINITY_DN16188_c0_g1_i1	-	-	-	-	-	-	-	-	-	-
TRINITY_DN16193_c0_g1	222	TRINITY_DN16193_c0_g1_i1	-	-	-	-	-	-	-	-	-	-
TRINITY_DN16204_c0_g1	211	TRINITY_DN16204_c0_g1_i1	PREDICTED: uncharacterized protein LOC102710696 [Oryza brachyantha]	-	-	GO:0003674(molecular_function);GO:0005576(extracellular region);GO:0008150(biological_process);GO:0016021(integral component of membrane)	ENOG410YI9M(AWPM-19-like membrane family protein)	-	-	-	-	I1QA75.1 PF05512.9;AWPM-19;
TRINITY_DN16214_c0_g1	216	TRINITY_DN16214_c0_g1_i1	-	PFKL	ATP-dependent 6-phosphofructokinase, liver type OS=Bos taurus GN=PFKL PE=2 SV=1	GO:0003872(6-phosphofructokinase activity);GO:0005524(ATP binding);GO:0005945(6-phosphofructokinase complex);GO:0006002(fructose 6-phosphate metabolic process);GO:0006096(glycolytic process);GO:0009749(response to glucose);GO:0016020(membrane);GO:0019900(kinase binding);GO:0030388(fructose 1,6-bisphosphate metabolic process);GO:0042802(identical protein binding);GO:0046676(negative regulation of …	COG0205(phosphohexokinase)	-	-	-	-	I3NDY4.1 PF00365.18;PFK;
TRINITY_DN16230_c0_g2	281	TRINITY_DN16230_c0_g2_i1	-	-	-	-	-	-	-	-	-	-
TRINITY_DN16242_c0_g1	205	TRINITY_DN16242_c0_g1_i1	-	-	-	-	-	-	-	-	-	-
TRINITY_DN16244_c0_g1	218	TRINITY_DN16244_c0_g1_i1	-	-	-	-	-	-	-	-	-	-
TRINITY_DN16247_c0_g1	223	TRINITY_DN16247_c0_g1_i1	predicted protein [Ostreococcus lucimarinus CCE9901]	TRMT112	Multifunctional methyltransferase subunit TRM112-like protein OS=Homo sapiens GN=TRMT112 PE=1 SV=1	GO:0005515(protein binding);GO:0005654(nucleoplasm);GO:0005829(cytosol);GO:0006415(translational termination);GO:0008276(protein methyltransferase activity);GO:0018364(peptidyl-glutamine methylation);GO:0030488(tRNA methylation);GO:0031167(rRNA methylation);GO:0032259(methylation);GO:0043234(protein complex);GO:0070062(extracellular exosome);GO:0070476(rRNA (guanine-N7)-methylation)	ENOG4111NTJ(tRNA methyltransferase 11-2 homolog)	-	-	-	-	F7CV76.1 PF03966.14;Trm112p;
TRINITY_DN16262_c0_g1	207	TRINITY_DN16262_c0_g1_i1	-	-	-	GO:0004175(endopeptidase activity);GO:0004252(serine-type endopeptidase activity);GO:0006508(proteolysis);GO:0007417(central nervous system development);GO:0007626(locomotory behavior);GO:0008233(peptidase activity);GO:0008236(serine-type peptidase activity);GO:0008240(tripeptidyl-peptidase activity);GO:0016787(hydrolase activity);GO:0022008(neurogenesis)	COG4934(peptidase)	-	-	-	-	A0A0P7XB55.1 PF00082.20;Peptidase_S8;
TRINITY_DN16264_c0_g1	207	TRINITY_DN16264_c0_g1_i1	-	-	-	-	-	-	-	-	-	-
TRINITY_DN16265_c0_g1	268	TRINITY_DN16265_c0_g1_i1	PREDICTED: uncharacterized protein LOC105056808 [Elaeis guineensis]	MBD8	Methyl-CpG-binding domain-containing protein 8 OS=Arabidopsis thaliana GN=MBD8 PE=2 SV=1	GO:0005634(nucleus);GO:0006351(transcription, DNA-templated);GO:0006355(regulation of transcription, DNA-templated);GO:0008327(methyl-CpG binding)	ENOG410XW64(binding domain) protein)	-	-	-	-	-
TRINITY_DN16273_c0_g1	203	TRINITY_DN16273_c0_g1_i1	putative E3 ubiquitin-protein ligase hulA [Anthurium amnicola]	RSP5	E3 ubiquitin-protein ligase RSP5 OS=Chaetomium thermophilum (strain DSM 1495 / CBS 144.50 / IMI 039719) GN=RSP5 PE=3 SV=2	GO:0004842(ubiquitin-protein transferase activity);GO:0005634(nucleus);GO:0005737(cytoplasm);GO:0042787(protein ubiquitination involved in ubiquitin-dependent protein catabolic process)	COG5021(ubiquitin protein ligase)	-	-	-	-	M7SXU2.1 PF00397.24;WW;
TRINITY_DN16277_c0_g1	350	TRINITY_DN16277_c0_g1_i1	-	-	-	-	-	-	-	-	-	-
TRINITY_DN16279_c0_g1	209	TRINITY_DN16279_c0_g1_i1	-	-	-	-	-	-	-	-	-	-
TRINITY_DN16294_c0_g1	515	TRINITY_DN16294_c0_g1_i1	-	COL6A3	Collagen alpha-3(VI) chain OS=Homo sapiens GN=COL6A3 PE=1 SV=5	GO:0004867(serine-type endopeptidase inhibitor activity);GO:0005615(extracellular space);GO:0010951(negative regulation of endopeptidase activity)	ENOG41103QR(Collagen, type VI, alpha 3)	-	-	-	-	S9XEH5.1 PF00092.26;VWA;
TRINITY_DN16294_c0_g2	446	TRINITY_DN16294_c0_g2_i1;TRINITY_DN16294_c0_g2_i2	-	COL6A3	Collagen alpha-3(VI) chain OS=Homo sapiens GN=COL6A3 PE=1 SV=5	GO:0004867(serine-type endopeptidase inhibitor activity);GO:0005615(extracellular space);GO:0010951(negative regulation of endopeptidase activity)	ENOG41103QR(Collagen, type VI, alpha 3)	-	-	-	-	M3XLW9.1 PF00092.26;VWA;
TRINITY_DN16307_c0_g1	399	TRINITY_DN16307_c0_g1_i1	PREDICTED: lipoxygenase homology domain-containing protein 1-like [Solanum pennellii]	PLAT2	PLAT domain-containing protein 2 OS=Arabidopsis thaliana GN=PLAT2 PE=2 SV=1	GO:0003674(molecular_function);GO:0005576(extracellular region);GO:0008150(biological_process);GO:0009507(chloroplast);GO:0009579(thylakoid);GO:0016020(membrane)	ENOG410ZRUE(Embryo-specific protein 3, (ATS3))	-	-	-	-	M1BE73.1 PF01477.21;PLAT;
TRINITY_DN16333_c0_g1	209	TRINITY_DN16333_c0_g1_i1	-	-	-	-	-	-	-	-	-	-
TRINITY_DN16333_c0_g2	267	TRINITY_DN16333_c0_g2_i1	-	-	-	-	-	-	-	-	-	-
TRINITY_DN16334_c0_g1	252	TRINITY_DN16334_c0_g1_i1	-	-	-	-	-	-	-	-	-	-
TRINITY_DN16339_c0_g1	204	TRINITY_DN16339_c0_g1_i1	-	-	-	-	-	-	-	-	-	-
TRINITY_DN16349_c0_g1	236	TRINITY_DN16349_c0_g1_i1	-	-	-	-	-	-	-	-	-	-
TRINITY_DN16350_c0_g1	206	TRINITY_DN16350_c0_g1_i1	-	-	-	-	-	-	-	-	-	-
TRINITY_DN16353_c0_g1	202	TRINITY_DN16353_c0_g1_i1	-	-	-	-	-	-	-	-	-	-
TRINITY_DN16355_c0_g1	218	TRINITY_DN16355_c0_g1_i1	-	-	-	-	-	-	-	-	-	-
TRINITY_DN16360_c0_g1	267	TRINITY_DN16360_c0_g1_i1	-	-	-	-	-	-	-	-	-	-
TRINITY_DN16377_c0_g1	250	TRINITY_DN16377_c0_g1_i1	PREDICTED: V-type proton ATPase subunit F-like isoform X1 [Phoenix dactylifera]	ATP6V1F	V-type proton ATPase subunit F OS=Homo sapiens GN=ATP6V1F PE=1 SV=2	GO:0005515(protein binding);GO:0005829(cytosol);GO:0008286(insulin receptor signaling pathway);GO:0015078(hydrogen ion transmembrane transporter activity);GO:0015991(ATP hydrolysis coupled proton transport);GO:0015992(proton transport);GO:0016020(membrane);GO:0016469(proton-transporting two-sector ATPase complex);GO:0016471(vacuolar proton-transporting V-type ATPase complex);GO:0033180(proton-tra…	COG1436(Subunit of the peripheral V1 complex of vacuolar ATPase essential for assembly or catalytic function. V-ATPase is responsible for acidifying a variety of intracellular compartments in eukaryotic cells (By similarity))	K02151	V-type H+-transporting ATPase subunit F	-	pda00190(Oxidative phosphorylation);pda04145(Phagosome)	H2PNG6.1 PF01990.15;ATP-synt_F;
TRINITY_DN16381_c0_g1	252	TRINITY_DN16381_c0_g1_i1	-	-	-	-	-	-	-	-	-	-
TRINITY_DN16383_c0_g2	235	TRINITY_DN16383_c0_g2_i1	-	-	-	-	-	-	-	-	-	-
TRINITY_DN16385_c0_g1	214	TRINITY_DN16385_c0_g1_i1	-	-	-	GO:0005886(plasma membrane);GO:0010174(nucleoside transmembrane transporter activity, against a concentration gradient);GO:0015238(drug transmembrane transporter activity);GO:0015293(symporter activity);GO:0015862(uridine transport);GO:0015893(drug transport);GO:0035690(cellular response to drug)	COG1972()-nucleoside)	-	-	-	-	C7YJL8.1 PF01773.18;Nucleos_tra2_N;
TRINITY_DN1638_c0_g1	257	TRINITY_DN1638_c0_g1_i1	PREDICTED: cysteine proteinase inhibitor B-like [Nicotiana tomentosiformis]	-	Cysteine proteinase inhibitor B OS=Helianthus annuus PE=1 SV=1	-	ENOG410YYG2(Cysteine proteinase inhibitor)	-	-	-	-	-
TRINITY_DN16390_c0_g1	203	TRINITY_DN16390_c0_g1_i1	-	-	-	-	-	-	-	-	-	-
TRINITY_DN16396_c0_g1	234	TRINITY_DN16396_c0_g1_i1	Glucosamine-6-phosphate isomerase 1 [Anthurium amnicola]	nagB	Glucosamine-6-phosphate deaminase OS=Bacteroides vulgatus (strain ATCC 8482 / DSM 1447 / JCM 5826 / NBRC 14291 / NCTC 11154) GN=nagB PE=3 SV=1	GO:0005575(cellular_component);GO:0005975(carbohydrate metabolic process);GO:0044271(cellular nitrogen compound biosynthetic process)	COG0363(Catalyzes the reversible isomerization-deamination of glucosamine 6-phosphate (GlcN6P) to form fructose 6-phosphate (Fru6P) and ammonium ion (By similarity))	-	-	-	-	W9CF27.1 PF01182.18;Glucosamine_iso;
TRINITY_DN1639_c0_g1	242	TRINITY_DN1639_c0_g1_i1	NADH-dependent glutamate synthase 1 [Klebsormidium flaccidum]	-	-	-	-	K00264	glutamate synthase (NADPH/NADH)	EC:1.4.1.13 1.4.1.14	apro01230(Biosynthesis of amino acids);apro00910(Nitrogen metabolism);apro00250(Alanine, aspartate and glutamate metabolism)	I0IHP2.1 PF00310.19;GATase_2;
TRINITY_DN16401_c0_g1	222	TRINITY_DN16401_c0_g1_i1	-	-	-	-	-	-	-	-	-	-
TRINITY_DN16406_c0_g1	252	TRINITY_DN16406_c0_g1_i1	-	-	-	-	-	-	-	-	-	-
TRINITY_DN16413_c0_g1	215	TRINITY_DN16413_c0_g1_i1	-	PFDN5	Prefoldin subunit 5 OS=Homo sapiens GN=PFDN5 PE=1 SV=2	GO:0006457(protein folding);GO:0016272(prefoldin complex);GO:0051082(unfolded protein binding)	COG1730(Molecular chaperone capable of stabilizing a range of proteins. Seems to fulfill an ATP-independent, HSP70-like function in archaeal de novo protein folding (By similarity))	-	-	-	-	E9PZ62.1 PF02996.15;Prefoldin;
TRINITY_DN16418_c0_g1	222	TRINITY_DN16418_c0_g1_i1	-	-	-	-	-	-	-	-	-	-
TRINITY_DN16420_c0_g1	206	TRINITY_DN16420_c0_g1_i1	-	-	-	-	-	-	-	-	-	-
TRINITY_DN16423_c0_g1	588	TRINITY_DN16423_c0_g1_i1;TRINITY_DN16423_c0_g1_i2	PGR5 [Erycina pusilla]	PGR5	Protein PROTON GRADIENT REGULATION 5, chloroplastic OS=Arabidopsis thaliana GN=PGR5 PE=1 SV=1	GO:0005515(protein binding);GO:0009055(electron carrier activity);GO:0009414(response to water deprivation);GO:0009507(chloroplast);GO:0009534(chloroplast thylakoid);GO:0009535(chloroplast thylakoid membrane);GO:0009644(response to high light intensity);GO:0009773(photosynthetic electron transport in photosystem I);GO:0010117(photoprotection);GO:0071484(cellular response to light intensity)	ENOG411252E(protein PROTON GRADIENT REGULATION 5)	-	-	-	-	-
TRINITY_DN16435_c0_g1	277	TRINITY_DN16435_c0_g1_i1	-	-	-	-	-	-	-	-	-	-
TRINITY_DN16436_c0_g1	284	TRINITY_DN16436_c0_g1_i1	unknown [Medicago truncatula]	RQCD1	Cell differentiation protein RCD1 homolog OS=Homo sapiens GN=RQCD1 PE=1 SV=1	GO:0000289(nuclear-transcribed mRNA poly(A) tail shortening);GO:0000932(cytoplasmic mRNA processing body);GO:0005515(protein binding);GO:0005634(nucleus);GO:0005829(cytosol);GO:0006351(transcription, DNA-templated);GO:0006355(regulation of transcription, DNA-templated);GO:0006977(DNA damage response, signal transduction by p53 class mediator resulting in cell cycle arrest);GO:0007548(sex differen…	COG5209(cell differentiation protein Rcd1)	K12606	CCR4-NOT transcription complex subunit 9	-	mtr03018(RNA degradation)	H3BDT3.1 PF04078.11;Rcd1;
TRINITY_DN16472_c0_g1	203	TRINITY_DN16472_c0_g1_i1	putative AAA domain-containing protein C24B10.10c, partial [Anthurium amnicola]	MSP1	Protein MSP1 OS=Saccharomyces cerevisiae (strain ATCC 204508 / S288c) GN=MSP1 PE=1 SV=2	GO:0005634(nucleus);GO:0008568(microtubule-severing ATPase activity);GO:0031122(cytoplasmic microtubule organization)	COG0464(Aaa atpase)	K00323	NAD(P) transhydrogenase	EC:1.6.1.2	apro00760(Nicotinate and nicotinamide metabolism)	N4TZG0.1 PF00004.27;AAA;
TRINITY_DN16480_c0_g1	244	TRINITY_DN16480_c0_g1_i1	Multiprotein-bridging factor 1, partial [Anthurium amnicola]	mbf1	Multiprotein-bridging factor 1 OS=Schizosaccharomyces pombe (strain 972 / ATCC 24843) GN=mbf1 PE=3 SV=1	GO:0003713(transcription coactivator activity);GO:0005634(nucleus);GO:0005730(nucleolus);GO:0005829(cytosol);GO:0043565(sequence-specific DNA binding);GO:0045944(positive regulation of transcription from RNA polymerase II promoter)	COG1813(Factor 1)	-	-	-	-	M5FPF2.1 PF08523.8;MBF1;
TRINITY_DN16495_c0_g1	202	TRINITY_DN16495_c0_g1_i1	-	-	-	-	ENOG4111FVP(tumor protein)	-	-	-	-	A0A0L1KJC5.1 PF00838.15;TCTP;
TRINITY_DN16503_c0_g1	215	TRINITY_DN16503_c0_g1_i1	-	-	-	-	-	-	-	-	-	-
TRINITY_DN16508_c0_g1	254	TRINITY_DN16508_c0_g1_i1	-	-	-	-	-	-	-	-	-	-
TRINITY_DN1650_c0_g1	206	TRINITY_DN1650_c0_g1_i1	-	-	-	-	-	-	-	-	-	-
TRINITY_DN16531_c0_g1	229	TRINITY_DN16531_c0_g1_i1	-	-	-	-	-	-	-	-	-	-
TRINITY_DN16554_c0_g1	222	TRINITY_DN16554_c0_g1_i1	-	-	-	-	-	-	-	-	-	-
TRINITY_DN16555_c0_g1	210	TRINITY_DN16555_c0_g1_i1	-	-	-	-	-	-	-	-	-	-
TRINITY_DN16561_c0_g2	206	TRINITY_DN16561_c0_g2_i1	predicted protein, partial [Micromonas commoda]	RTK1	Probable serine/threonine-protein kinase RTK1 OS=Saccharomyces cerevisiae (strain ATCC 204508 / S288c) GN=RTK1 PE=1 SV=1	GO:0004674(protein serine/threonine kinase activity);GO:0005634(nucleus);GO:0005737(cytoplasm);GO:0006468(protein phosphorylation);GO:0035556(intracellular signal transduction)	ENOG410XQ0D(Serine Threonine protein kinase)	K13413	mitogen-activated protein kinase kinase 4/5, plant	EC:2.7.12.2	bna04626(Plant-pathogen interaction)	A0A067PBG2.1 PF00069.23;Pkinase;
TRINITY_DN16563_c0_g1	227	TRINITY_DN16563_c0_g1_i1	-	Pebp1	Phosphatidylethanolamine-binding protein 1 OS=Mus musculus GN=Pebp1 PE=1 SV=3	GO:0000165(MAPK cascade);GO:0000166(nucleotide binding);GO:0001505(regulation of neurotransmitter levels);GO:0001933(negative regulation of protein phosphorylation);GO:0002026(regulation of the force of heart contraction);GO:0004867(serine-type endopeptidase inhibitor activity);GO:0005102(receptor binding);GO:0005524(ATP binding);GO:0005615(extracellular space);GO:0005634(nucleus);GO:0005737(cyto…	COG1881(phosphatidylethanolamine-binding protein)	-	-	-	-	P70296.3 PF01161.18;PBP;
TRINITY_DN16568_c0_g1	210	TRINITY_DN16568_c0_g1_i1	-	-	-	GO:0044351(macropinocytosis)	COG3255(sterol-binding domain protein)	-	-	-	-	L8GM48.1 PF02036.15;SCP2;
TRINITY_DN16574_c0_g2	226	TRINITY_DN16574_c0_g2_i1	-	-	-	-	-	-	-	-	-	-
TRINITY_DN1657_c0_g1	201	TRINITY_DN1657_c0_g1_i1	-	-	-	-	-	-	-	-	-	-
TRINITY_DN16587_c0_g1	244	TRINITY_DN16587_c0_g1_i1	-	-	-	-	-	-	-	-	-	-
TRINITY_DN16591_c0_g1	205	TRINITY_DN16591_c0_g1_i1	Ribosomal protein L15, conserved site [Ostreococcus tauri]	RPL27AC	60S ribosomal protein L27a-3 OS=Arabidopsis thaliana GN=RPL27AC PE=2 SV=2	GO:0003735(structural constituent of ribosome);GO:0022625(cytosolic large ribosomal subunit)	COG0200(Binds to the 23S rRNA (By similarity))	K02900	large subunit ribosomal protein L27Ae	-	ccp03010(Ribosome)	L0PB81.1 PF00828.17;Ribosomal_L27A;
TRINITY_DN16594_c0_g1	282	TRINITY_DN16594_c0_g1_i1	PREDICTED: short-chain dehydrogenase TIC 32, chloroplastic [Vitis vinifera]	RDH13	Retinol dehydrogenase 13 OS=Homo sapiens GN=RDH13 PE=1 SV=2	GO:0005575(cellular_component);GO:0008152(metabolic process);GO:0016491(oxidoreductase activity)	COG1028(Dehydrogenase reductase)	K00218	protochlorophyllide reductase	EC:1.3.1.33	csl00860(Porphyrin and chlorophyll metabolism)	C7YW41.1 PF00106.23;adh_short;
TRINITY_DN16597_c0_g1	227	TRINITY_DN16597_c0_g1_i1	-	-	-	-	-	-	-	-	-	-
TRINITY_DN16617_c0_g1	204	TRINITY_DN16617_c0_g1_i1	-	-	-	-	-	-	-	-	-	-
TRINITY_DN16635_c0_g1	257	TRINITY_DN16635_c0_g1_i1	-	-	-	-	-	-	-	-	-	-
TRINITY_DN16642_c0_g1	245	TRINITY_DN16642_c0_g1_i1	-	-	-	-	-	-	-	-	-	-
TRINITY_DN16643_c0_g1	223	TRINITY_DN16643_c0_g1_i1	-	-	-	-	-	-	-	-	-	-
TRINITY_DN16671_c0_g1	218	TRINITY_DN16671_c0_g1_i1	PREDICTED: probable inorganic phosphate transporter 1-8 [Musa acuminata subsp. malaccensis]	PHT1-5	Probable inorganic phosphate transporter 1-5 OS=Arabidopsis thaliana GN=PHT1-5 PE=2 SV=2	GO:0005887(integral component of plasma membrane);GO:0022891(substrate-specific transmembrane transporter activity)	ENOG410ZVN7(phosphate transporter)	-	-	-	-	F6H8P7.1 PF00083.22;Sugar_tr;
TRINITY_DN16677_c0_g1	231	TRINITY_DN16677_c0_g1_i1	-	-	-	-	-	-	-	-	-	-
TRINITY_DN16680_c0_g1	206	TRINITY_DN16680_c0_g1_i1	-	-	-	-	-	-	-	-	-	-
TRINITY_DN16682_c0_g1	275	TRINITY_DN16682_c0_g1_i1	unnamed protein product [Coffea canephora]	PLAT1	PLAT domain-containing protein 1 OS=Arabidopsis thaliana GN=PLAT1 PE=1 SV=1	GO:0003674(molecular_function);GO:0005576(extracellular region);GO:0005773(vacuole);GO:0005774(vacuolar membrane);GO:0005829(cytosol);GO:0005886(plasma membrane);GO:0008150(biological_process);GO:0009507(chloroplast);GO:0009535(chloroplast thylakoid membrane);GO:0009579(thylakoid)	ENOG410ZKR3(wound stress protein)	-	-	-	-	M1B3I7.1 PF01477.21;PLAT;
TRINITY_DN16686_c0_g1	252	TRINITY_DN16686_c0_g1_i1	-	CD164	Sialomucin core protein 24 OS=Homo sapiens GN=CD164 PE=1 SV=2	GO:0005515(protein binding);GO:0005576(extracellular region);GO:0005764(lysosome);GO:0005765(lysosomal membrane);GO:0005768(endosome);GO:0005886(plasma membrane);GO:0005887(integral component of plasma membrane);GO:0006955(immune response);GO:0007155(cell adhesion);GO:0007157(heterophilic cell-cell adhesion via plasma membrane cell adhesion molecules);GO:0007162(negative regulation of cell adhesi…	ENOG410XVJX(CD164 molecule, sialomucin)	-	-	-	-	G1RPS6.2 PF05283.9;MGC-24;
TRINITY_DN16692_c0_g1	215	TRINITY_DN16692_c0_g1_i1	-	-	-	-	-	-	-	-	-	-
TRINITY_DN16692_c0_g2	204	TRINITY_DN16692_c0_g2_i1	-	-	-	-	-	-	-	-	-	-
TRINITY_DN16699_c0_g1	239	TRINITY_DN16699_c0_g1_i1	PREDICTED: mitochondrial pyruvate carrier 2-like isoform X1 [Nicotiana sylvestris]	MPC4	Mitochondrial pyruvate carrier 4 OS=Arabidopsis thaliana GN=MPC4 PE=3 SV=1	GO:0003674(molecular_function);GO:0008150(biological_process)	ENOG4111UER(mitochondrial pyruvate carrier 2)	-	-	-	-	W9WZC0.1 PF03650.11;MPC;
TRINITY_DN16703_c0_g1	512	TRINITY_DN16703_c0_g1_i1	-	-	-	-	-	-	-	-	-	-
TRINITY_DN16715_c0_g2	266	TRINITY_DN16715_c0_g2_i1	Protein transport protein SEC24 [Anthurium amnicola]	-	-	-	ENOG410ZD02(NA)	-	-	-	-	A8PGL3.1 PF00397.24;WW;
TRINITY_DN1672_c0_g1	207	TRINITY_DN1672_c0_g1_i1	-	-	-	-	-	-	-	-	-	-
TRINITY_DN16735_c0_g1	216	TRINITY_DN16735_c0_g1_i1	-	-	-	-	-	-	-	-	-	-
TRINITY_DN16737_c0_g1	211	TRINITY_DN16737_c0_g1_i1	-	-	-	-	-	-	-	-	-	-
TRINITY_DN16748_c0_g1	222	TRINITY_DN16748_c0_g1_i1	-	-	-	-	-	-	-	-	-	-
TRINITY_DN16752_c0_g1	215	TRINITY_DN16752_c0_g1_i1	-	-	-	-	-	-	-	-	-	-
TRINITY_DN16765_c0_g1	216	TRINITY_DN16765_c0_g1_i1	PREDICTED: branched-chain-amino-acid aminotransferase 2, chloroplastic-like [Solanum tuberosum]	BCAT2	Branched-chain-amino-acid aminotransferase 2, chloroplastic OS=Arabidopsis thaliana GN=BCAT2 PE=1 SV=1	GO:0003824(catalytic activity);GO:0004084(branched-chain-amino-acid transaminase activity);GO:0005737(cytoplasm);GO:0005739(mitochondrion);GO:0009081(branched-chain amino acid metabolic process);GO:0009097(isoleucine biosynthetic process);GO:0009098(leucine biosynthetic process);GO:0009099(valine biosynthetic process);GO:0009507(chloroplast);GO:0052654(L-leucine transaminase activity);GO:0052655(…	COG0115(brancheD-chain amino acid aminotransferase)	K00826	branched-chain amino acid aminotransferase	EC:2.6.1.42	spen01210(2-Oxocarboxylic acid metabolism);spen01230(Biosynthesis of amino acids);spen00270(Cysteine and methionine metabolism);spen00280(Valine, leucine and isoleucine degradation);spen00290(Valine, leucine and isoleucine biosynthesis);spen00770(Pantothenate and CoA biosynthesis)	K4CD19.1 PF01063.17;Aminotran_4;
TRINITY_DN16774_c0_g1	233	TRINITY_DN16774_c0_g1_i1	-	-	-	GO:0003674(molecular_function);GO:0005575(cellular_component);GO:0008150(biological_process)	ENOG4111PKN(conserved hypothetical protein)	-	-	-	-	-
TRINITY_DN16780_c0_g2	201	TRINITY_DN16780_c0_g2_i1	-	-	-	-	-	-	-	-	-	-
TRINITY_DN16783_c0_g1	211	TRINITY_DN16783_c0_g1_i1	-	-	-	-	-	-	-	-	-	-
TRINITY_DN16794_c0_g1	541	TRINITY_DN16794_c0_g1_i1	-	-	-	-	-	-	-	-	-	-
TRINITY_DN16795_c0_g1	232	TRINITY_DN16795_c0_g1_i1	-	TANC1	Protein TANC1 OS=Homo sapiens GN=TANC1 PE=1 SV=3	GO:0007520(myoblast fusion);GO:0008542(visual learning);GO:0014069(postsynaptic density);GO:0030054(cell junction);GO:0030425(dendrite);GO:0043025(neuronal cell body);GO:0043679(axon terminus);GO:0045211(postsynaptic membrane);GO:0097062(dendritic spine maintenance)	COG0666(Ankyrin Repeat)	-	-	-	-	-
TRINITY_DN1679_c0_g1	212	TRINITY_DN1679_c0_g1_i1	-	-	-	-	-	-	-	-	-	-
TRINITY_DN16804_c0_g1	230	TRINITY_DN16804_c0_g1_i1	-	-	-	-	-	-	-	-	-	-
TRINITY_DN16813_c0_g1	278	TRINITY_DN16813_c0_g1_i1	-	-	-	-	-	-	-	-	-	-
TRINITY_DN16819_c0_g1	234	TRINITY_DN16819_c0_g1_i1	PREDICTED: V-type proton ATPase subunit a1 [Oryza brachyantha]	vph-1	V-type proton ATPase subunit a OS=Neurospora crassa (strain ATCC 24698 / 74-OR23-1A / CBS 708.71 / DSM 1257 / FGSC 987) GN=vph-1 PE=3 SV=1	GO:0000220(vacuolar proton-transporting V-type ATPase, V0 domain);GO:0000329(fungal-type vacuole membrane);GO:0005783(endoplasmic reticulum);GO:0005886(plasma membrane);GO:0006461(protein complex assembly);GO:0006797(polyphosphate metabolic process);GO:0006897(endocytosis);GO:0007033(vacuole organization);GO:0007035(vacuolar acidification);GO:0015991(ATP hydrolysis coupled proton transport);GO:00…	COG1269(ATPase 116 kDa subunit)	K02154	V-type H+-transporting ATPase subunit a	-	obr00190(Oxidative phosphorylation);obr04145(Phagosome)	W9W8F5.1 PF01496.17;V_ATPase_I;
TRINITY_DN16825_c0_g1	216	TRINITY_DN16825_c0_g1_i1	putative copia-like retrotransposon protein [Oryza sativa Japonica Group]	-	-	GO:0005739(mitochondrion)	COG2801(Retrotransposon protein)	-	-	-	-	B8AMT3.1 PF07727.12;RVT_2;
TRINITY_DN16829_c0_g1	318	TRINITY_DN16829_c0_g1_i1	proline dehydrogenase [Solanum lycopersicum]	POX2	Proline dehydrogenase 2, mitochondrial OS=Arabidopsis thaliana GN=POX2 PE=2 SV=1	GO:0004657(proline dehydrogenase activity);GO:0005739(mitochondrion);GO:0006537(glutamate biosynthetic process);GO:0006562(proline catabolic process);GO:0006970(response to osmotic stress);GO:0009414(response to water deprivation);GO:0010133(proline catabolic process to glutamate);GO:0055114(oxidation-reduction process)	COG0506(Proline dehydrogenase)	K00318	proline dehydrogenase	EC:1.5.-.-	sly00330(Arginine and proline metabolism)	M1AMK2.1 PF01619.16;Pro_dh;
TRINITY_DN1682_c0_g1	282	TRINITY_DN1682_c0_g1_i1	-	-	-	-	-	-	-	-	-	-
TRINITY_DN16839_c0_g1	248	TRINITY_DN16839_c0_g1_i1	-	-	-	-	-	-	-	-	-	-
TRINITY_DN16843_c0_g1	321	TRINITY_DN16843_c0_g1_i1	unnamed protein product [Triticum aestivum]	At2g36090	Probable F-box protein At1g60180 OS=Arabidopsis thaliana GN=At2g36090 PE=2 SV=1	GO:0008150(biological_process)	ENOG410YK80(F-box protein)	-	-	-	-	-
TRINITY_DN16860_c0_g1	236	TRINITY_DN16860_c0_g1_i1	-	-	-	-	-	-	-	-	-	S3E3V5.1 PF00011.19;HSP20;
TRINITY_DN16867_c0_g1	559	TRINITY_DN16867_c0_g1_i1	PREDICTED: uncharacterized protein LOC103706459 [Phoenix dactylifera]	-	-	-	ENOG41116SP(NA)	-	-	-	-	-
TRINITY_DN16877_c0_g1	785	TRINITY_DN16877_c0_g1_i1	PREDICTED: uncharacterized protein At4g28440-like [Phoenix dactylifera]	At4g28440	Uncharacterized protein At4g28440 OS=Arabidopsis thaliana GN=At4g28440 PE=1 SV=1	GO:0003674(molecular_function);GO:0005634(nucleus);GO:0008150(biological_process)	ENOG4111IKT(DNA-binding protein-related)	K07466	replication factor A1	-	pda03030(DNA replication);pda03420(Nucleotide excision repair);pda03430(Mismatch repair);pda03440(Homologous recombination)	-
TRINITY_DN1687_c0_g1	208	TRINITY_DN1687_c0_g1_i1	-	-	-	-	-	-	-	-	-	-
TRINITY_DN16891_c0_g1	213	TRINITY_DN16891_c0_g1_i1	-	-	-	-	-	-	-	-	-	-
TRINITY_DN168_c0_g1	306	TRINITY_DN168_c0_g1_i1	-	-	-	-	-	-	-	-	-	-
TRINITY_DN16905_c0_g1	306	TRINITY_DN16905_c0_g1_i1	hypothetical protein MTR_0055s0130 [Medicago truncatula]	TAR1	Protein TAR1 OS=Saccharomyces cerevisiae (strain ATCC 204508 / S288c) GN=TAR1 PE=2 SV=1	GO:0003674(molecular_function);GO:0005739(mitochondrion);GO:0043457(regulation of cellular respiration)	ENOG410Y21X(NA)	-	-	-	-	-
TRINITY_DN16906_c0_g1	215	TRINITY_DN16906_c0_g1_i1	-	-	-	-	-	-	-	-	-	-
TRINITY_DN16907_c0_g1	252	TRINITY_DN16907_c0_g1_i1	-	COL14A1	Collagen alpha-1(XIV) chain OS=Homo sapiens GN=COL14A1 PE=1 SV=3	GO:0005201(extracellular matrix structural constituent);GO:0005518(collagen binding);GO:0005576(extracellular region);GO:0005578(proteinaceous extracellular matrix);GO:0005581(collagen trimer);GO:0005596(collagen type XIV trimer);GO:0005615(extracellular space);GO:0005788(endoplasmic reticulum lumen);GO:0016337(single organismal cell-cell adhesion);GO:0030198(extracellular matrix organization);GO…	ENOG410Y01G(collagen, type XIV, alpha 1)	-	-	-	-	M3VWP6.1 PF00041.19;fn3;
TRINITY_DN16913_c0_g1	210	TRINITY_DN16913_c0_g1_i1	-	pkc1	Protein kinase C-like OS=Hypocrea jecorina GN=pkc1 PE=3 SV=1	GO:0000166(nucleotide binding);GO:0004672(protein kinase activity);GO:0004674(protein serine/threonine kinase activity);GO:0004697(protein kinase C activity);GO:0005524(ATP binding);GO:0005634(nucleus);GO:0005737(cytoplasm);GO:0005856(cytoskeleton);GO:0005886(plasma membrane);GO:0005935(cellular bud neck);GO:0006468(protein phosphorylation);GO:0007015(actin filament organization);GO:0007049(cell …	ENOG410XNPH(protein serine/threonine kinase activity)	-	-	-	-	B0CVH0.1 PF00130.20;C1_1;
TRINITY_DN16919_c0_g1	201	TRINITY_DN16919_c0_g1_i1	-	-	-	GO:0005886(plasma membrane);GO:0006847(plasma membrane acetate transport);GO:0015123(acetate transmembrane transporter activity)	ENOG4111H73(GPR1 FUN34 YaaH-class plasma membrane protein)	-	-	-	-	H0ENH9.1 PF01184.17;Grp1_Fun34_YaaH;
TRINITY_DN1691_c0_g1	252	TRINITY_DN1691_c0_g1_i1	-	-	-	-	-	-	-	-	-	-
TRINITY_DN16935_c0_g1	253	TRINITY_DN16935_c0_g1_i1	-	-	-	-	-	-	-	-	-	-
TRINITY_DN1693_c0_g1	261	TRINITY_DN1693_c0_g1_i1	uncharacterized protein LOC100526885 [Glycine max]	CHMP2A	Charged multivesicular body protein 2a OS=Homo sapiens GN=CHMP2A PE=1 SV=1	GO:0000920(cell separation after cytokinesis);GO:0005829(cytosol);GO:0006997(nucleus organization);GO:0007034(vacuolar transport);GO:0007080(mitotic metaphase plate congression);GO:0010324(membrane invagination);GO:0019904(protein domain specific binding);GO:0030117(membrane coat);GO:0031210(phosphatidylcholine binding);GO:0039702(viral budding via host ESCRT complex);GO:0045184(establishment of …	COG5491(Charged multivesicular body protein)	K12191	charged multivesicular body protein 2A	-	gmx04144(Endocytosis)	M0R1T5.1 PF03357.19;Snf7;
TRINITY_DN16944_c0_g1	233	TRINITY_DN16944_c0_g1_i1	-	-	-	-	-	-	-	-	-	-
TRINITY_DN16946_c0_g1	541	TRINITY_DN16946_c0_g1_i1	-	JUP	Junction plakoglobin OS=Homo sapiens GN=JUP PE=1 SV=3	GO:0002159(desmosome assembly);GO:0003713(transcription coactivator activity);GO:0004871(signal transducer activity);GO:0005198(structural molecule activity);GO:0005199(structural constituent of cell wall);GO:0005515(protein binding);GO:0005634(nucleus);GO:0005737(cytoplasm);GO:0005829(cytosol);GO:0005856(cytoskeleton);GO:0005882(intermediate filament);GO:0005886(plasma membrane);GO:0005911(cell-…	COG0035(Catalyzes the conversion of uracil and 5-phospho-alpha- D-ribose 1-diphosphate (PRPP) to UMP and diphosphate (By similarity))	-	-	-	-	H9KWW5.1 PF00514.21;Arm;
TRINITY_DN16946_c0_g2	385	TRINITY_DN16946_c0_g2_i1;TRINITY_DN16946_c0_g2_i2	-	-	-	-	-	-	-	-	-	-
TRINITY_DN16949_c0_g1	249	TRINITY_DN16949_c0_g1_i1	hypothetical protein CICLE_v10010514mg [Citrus clementina]	ALDH	Aldehyde dehydrogenase OS=Enchytraeus buchholzi GN=ALDH PE=2 SV=1	GO:0004029(aldehyde dehydrogenase (NAD) activity)	COG1012(Dehydrogenase)	K12355	coniferyl-aldehyde dehydrogenase	EC:1.2.1.68	cit00940(Phenylpropanoid biosynthesis)	T1JCH5.1 PF00171.20;Aldedh;
TRINITY_DN16952_c0_g1	231	TRINITY_DN16952_c0_g1_i1	-	-	-	-	-	-	-	-	-	-
TRINITY_DN16954_c0_g1	224	TRINITY_DN16954_c0_g1_i1	-	-	-	-	-	-	-	-	-	-
TRINITY_DN16958_c0_g1	237	TRINITY_DN16958_c0_g1_i1	-	-	-	-	-	-	-	-	-	-
TRINITY_DN16964_c0_g1	257	TRINITY_DN16964_c0_g1_i1	-	CTNNB1	Catenin beta-1 OS=Bos taurus GN=CTNNB1 PE=1 SV=1	GO:0000122(negative regulation of transcription from RNA polymerase II promoter);GO:0000578(embryonic axis specification);GO:0000904(cell morphogenesis involved in differentiation);GO:0001102(RNA polymerase II activating transcription factor binding);GO:0001569(patterning of blood vessels);GO:0001658(branching involved in ureteric bud morphogenesis);GO:0001702(gastrulation with mouth forming seco…	COG0035(Catalyzes the conversion of uracil and 5-phospho-alpha- D-ribose 1-diphosphate (PRPP) to UMP and diphosphate (By similarity))	-	-	-	-	B6V8E6.1 PF00514.21;Arm;
TRINITY_DN16965_c0_g3	212	TRINITY_DN16965_c0_g3_i1	-	-	-	-	-	-	-	-	-	-
TRINITY_DN16983_c0_g1	205	TRINITY_DN16983_c0_g1_i1	-	-	-	-	-	-	-	-	-	-
TRINITY_DN16987_c0_g1	222	TRINITY_DN16987_c0_g1_i1	-	-	-	-	ENOG410YC1M(Protein of unknown function (DUF3405))	-	-	-	-	-
TRINITY_DN16989_c0_g1	236	TRINITY_DN16989_c0_g1_i1	-	-	-	GO:0003674(molecular_function);GO:0005575(cellular_component);GO:0046856(phosphatidylinositol dephosphorylation)	COG5411(inositol)	-	-	-	-	-
TRINITY_DN16990_c0_g1	210	TRINITY_DN16990_c0_g1_i1	-	-	-	-	-	-	-	-	-	-
TRINITY_DN169_c0_g1	216	TRINITY_DN169_c0_g1_i1	-	-	-	-	-	-	-	-	-	-
TRINITY_DN16_c0_g1	210	TRINITY_DN16_c0_g1_i1	-	-	-	-	-	-	-	-	-	-
TRINITY_DN17007_c0_g1	1004	TRINITY_DN17007_c0_g1_i1;TRINITY_DN17007_c0_g1_i2	PREDICTED: RNA-binding protein 8A-like [Elaeis guineensis]	rbm8a	RNA-binding protein 8A OS=Danio rerio GN=rbm8a PE=2 SV=1	GO:0000184(nuclear-transcribed mRNA catabolic process, nonsense-mediated decay);GO:0000381(regulation of alternative mRNA splicing, via spliceosome);GO:0003729(mRNA binding);GO:0035145(exon-exon junction complex)	ENOG4111IHM(RNA binding motif protein 8A)	K12876	RNA-binding protein 8A	-	egu03040(Spliceosome);egu03013(RNA transport);egu03015(mRNA surveillance pathway)	M0T583.1 PF00076.20;RRM_1;
TRINITY_DN17010_c0_g2	219	TRINITY_DN17010_c0_g2_i1	-	-	-	-	-	-	-	-	-	-
TRINITY_DN17013_c0_g1	202	TRINITY_DN17013_c0_g1_i1	-	-	-	-	-	-	-	-	-	-
TRINITY_DN17014_c0_g1	239	TRINITY_DN17014_c0_g1_i1	-	-	-	-	-	-	-	-	-	-
TRINITY_DN1701_c0_g1	224	TRINITY_DN1701_c0_g1_i1	-	-	-	GO:0006357(regulation of transcription from RNA polymerase II promoter);GO:0016514(SWI/SNF complex);GO:0044212(transcription regulatory region DNA binding)	ENOG410Z1CU(ARID BRIGHT domain protein (SWI1))	-	-	-	-	-
TRINITY_DN17028_c0_g1	569	TRINITY_DN17028_c0_g1_i1	PREDICTED: uncharacterized protein LOC105057918 [Elaeis guineensis]	-	-	GO:0003674(molecular_function);GO:0008150(biological_process);GO:0016021(integral component of membrane)	ENOG410Y0HG(NA)	-	-	-	-	-
TRINITY_DN17042_c0_g2	253	TRINITY_DN17042_c0_g2_i1	succinate dehydrogenase, putative [Bathycoccus prasinos]	Cyt-b5	Cytochrome b5 OS=Drosophila melanogaster GN=Cyt-b5 PE=2 SV=1	GO:0000062(fatty-acyl-CoA binding);GO:0003995(acyl-CoA dehydrogenase activity);GO:0009055(electron carrier activity);GO:0033539(fatty acid beta-oxidation using acyl-CoA dehydrogenase);GO:0050660(flavin adenine dinucleotide binding);GO:0052890(oxidoreductase activity, acting on the CH-CH group of donors, with a flavin as acceptor);GO:0055088(lipid homeostasis)	COG5274(cytochrome b5)	K10534	nitrate reductase (NAD(P)H)	EC:1.7.1.1 1.7.1.2 1.7.1.3	thj00910(Nitrogen metabolism)	I4YCR5.1 PF00173.26;Cyt-b5;
TRINITY_DN17042_c0_g3	203	TRINITY_DN17042_c0_g3_i1	-	-	-	-	-	-	-	-	-	-
TRINITY_DN17046_c0_g1	268	TRINITY_DN17046_c0_g1_i1	-	-	-	-	-	-	-	-	-	-
TRINITY_DN17071_c0_g1	243	TRINITY_DN17071_c0_g1_i1	-	SSF1	Ribosome biogenesis protein SSF1 OS=Saccharomyces cerevisiae (strain ATCC 204508 / S288c) GN=SSF1 PE=1 SV=1	GO:0000027(ribosomal large subunit assembly);GO:0019843(rRNA binding);GO:0030687(preribosome, large subunit precursor)	ENOG410XRP7(ribosome biogenesis, protein)	-	-	-	-	F9FUZ1.1 PF04427.16;Brix;
TRINITY_DN17077_c0_g1	256	TRINITY_DN17077_c0_g1_i1	-	-	-	-	-	-	-	-	-	-
TRINITY_DN17084_c0_g1	296	TRINITY_DN17084_c0_g1_i1	-	-	-	-	-	-	-	-	-	-
TRINITY_DN17084_c0_g2	206	TRINITY_DN17084_c0_g2_i1	-	-	-	-	-	-	-	-	-	-
TRINITY_DN17089_c0_g1	207	TRINITY_DN17089_c0_g1_i1	-	-	-	-	-	-	-	-	-	-
TRINITY_DN1709_c0_g1	207	TRINITY_DN1709_c0_g1_i1	Superoxide dismutase [Cu-Zn] [Anthurium amnicola]	sodA	Superoxide dismutase [Cu-Zn] OS=Emericella nidulans (strain FGSC A4 / ATCC 38163 / CBS 112.46 / NRRL 194 / M139) GN=sodA PE=1 SV=3	GO:0001320(age-dependent response to reactive oxygen species involved in chronological cell aging);GO:0004784(superoxide dismutase activity);GO:0005576(extracellular region);GO:0005634(nucleus);GO:0005758(mitochondrial intermembrane space);GO:0005829(cytosol);GO:0006801(superoxide metabolic process);GO:0006878(cellular copper ion homeostasis);GO:0006882(cellular zinc ion homeostasis);GO:0007623(c…	COG2032(Destroys radicals which are normally produced within the cells and which are toxic to biological systems (By similarity))	K04565	superoxide dismutase, Cu-Zn family	EC:1.15.1.1	smo04146(Peroxisome)	K1W6A8.1 PF00080.18;Sod_Cu;
TRINITY_DN17104_c0_g1	207	TRINITY_DN17104_c0_g1_i1	-	-	-	-	-	-	-	-	-	-
TRINITY_DN17105_c0_g1	238	TRINITY_DN17105_c0_g1_i1	-	-	-	-	-	-	-	-	-	-
TRINITY_DN17108_c0_g1	235	TRINITY_DN17108_c0_g1_i1	-	-	-	-	-	-	-	-	-	-
TRINITY_DN17118_c0_g1	235	TRINITY_DN17118_c0_g1_i1	-	-	-	-	-	-	-	-	-	-
TRINITY_DN17128_c0_g1	231	TRINITY_DN17128_c0_g1_i1	-	-	-	-	-	-	-	-	-	-
TRINITY_DN17153_c0_g1	215	TRINITY_DN17153_c0_g1_i1	-	-	-	GO:0005575(cellular_component);GO:0043581(mycelium development)	COG5210(TBC1 domain family member)	-	-	-	-	-
TRINITY_DN17167_c0_g1	232	TRINITY_DN17167_c0_g1_i1	-	-	-	-	-	-	-	-	-	-
TRINITY_DN17168_c0_g1	206	TRINITY_DN17168_c0_g1_i1	-	-	-	-	-	-	-	-	-	-
TRINITY_DN17169_c0_g1	233	TRINITY_DN17169_c0_g1_i1	-	-	-	GO:0003674(molecular_function);GO:0005789(endoplasmic reticulum membrane);GO:0005886(plasma membrane);GO:0008150(biological_process)	ENOG4111ZQP(Is probably involved in a pathway contributing to genomic integrity)	-	-	-	-	W9ZIA5.1 PF03896.14;TRAP_alpha;
TRINITY_DN17174_c0_g1	219	TRINITY_DN17174_c0_g1_i1	hypothetical protein g.10056, partial [Auxenochlorella protothecoides]	TIF11	Eukaryotic translation initiation factor 1A OS=Saccharomyces cerevisiae (strain ATCC 204508 / S288c) GN=TIF11 PE=1 SV=1	GO:0003743(translation initiation factor activity);GO:0006413(translational initiation);GO:0016282(eukaryotic 43S preinitiation complex)	COG0361(however, it seems to stimulate more or less all the activities of the other two initiation factors, IF-2 and IF-3 (By similarity))	K03236	translation initiation factor 1A	-	bpg03013(RNA transport)	A0A0G4IHH1.1 PF01176.17;eIF-1a;
TRINITY_DN17181_c0_g1	260	TRINITY_DN17181_c0_g1_i1	-	-	-	-	-	-	-	-	-	-
TRINITY_DN17208_c0_g1	234	TRINITY_DN17208_c0_g1_i1	-	palH	pH-response regulator protein palH/RIM21 OS=Botryotinia fuckeliana (strain B05.10) GN=palH PE=3 SV=2	GO:0005886(plasma membrane);GO:0036177(filamentous growth of a population of unicellular organisms in response to pH);GO:0071467(cellular response to pH)	ENOG410ZR7Q(pH-response regulator protein palH RIM21)	-	-	-	-	-
TRINITY_DN17213_c0_g1	204	TRINITY_DN17213_c0_g1_i1	-	-	-	-	-	-	-	-	-	-
TRINITY_DN17218_c0_g1	221	TRINITY_DN17218_c0_g1_i1	-	-	-	-	-	-	-	-	-	-
TRINITY_DN17219_c0_g1	230	TRINITY_DN17219_c0_g1_i1	-	-	-	-	-	-	-	-	-	-
TRINITY_DN17226_c0_g2	542	TRINITY_DN17226_c0_g2_i1	PREDICTED: transcription factor PCL1-like isoform X1 [Musa acuminata subsp. malaccensis]	LUX	Transcription factor LUX OS=Arabidopsis thaliana GN=LUX PE=1 SV=1	GO:0003677(DNA binding);GO:0003700(transcription factor activity, sequence-specific DNA binding);GO:0005634(nucleus);GO:0006351(transcription, DNA-templated);GO:0006355(regulation of transcription, DNA-templated)	ENOG41125WB(Myb-like DNA-binding domain)	K14491	two-component response regulator ARR-B family	-	mpp04075(Plant hormone signal transduction)	C1MZ06.1 PF00249.29;Myb_DNA-binding;
TRINITY_DN17227_c0_g1	238	TRINITY_DN17227_c0_g1_i1	-	-	-	GO:0003700(transcription factor activity, sequence-specific DNA binding);GO:0006109(regulation of carbohydrate metabolic process);GO:0006351(transcription, DNA-templated);GO:0016584(nucleosome positioning);GO:0016602(CCAAT-binding factor complex);GO:0043565(sequence-specific DNA binding);GO:0045892(negative regulation of transcription, DNA-templated);GO:0046982(protein heterodimerization activity)	COG5208(Nuclear transcription factor Y)	-	-	-	-	-
TRINITY_DN17236_c0_g1	212	TRINITY_DN17236_c0_g1_i1	-	myoA	Myosin-1 OS=Sclerotinia sclerotiorum (strain ATCC 18683 / 1980 / Ss-1) GN=myoA PE=3 SV=1	GO:0008150(biological_process);GO:0043581(mycelium development)	COG5022(myosin heavy chain)	-	-	-	-	-
TRINITY_DN17242_c0_g1	219	TRINITY_DN17242_c0_g1_i1	-	-	-	-	-	-	-	-	-	-
TRINITY_DN17242_c0_g2	258	TRINITY_DN17242_c0_g2_i1	PREDICTED: fatty acid synthase subunit alpha-like [Pyrus x bretschneideri]	fasA	Fatty acid synthase subunit alpha OS=Emericella nidulans GN=fasA PE=3 SV=1	GO:0000287(magnesium ion binding);GO:0004312(fatty acid synthase activity);GO:0004315(3-oxoacyl-[acyl-carrier-protein] synthase activity);GO:0004316(3-oxoacyl-[acyl-carrier-protein] reductase (NADPH) activity);GO:0005739(mitochondrion);GO:0005835(fatty acid synthase complex);GO:0008897(holo-[acyl-carrier-protein] synthase activity);GO:0009059(macromolecule biosynthetic process);GO:0009268(respons…	COG0304(Catalyzes the condensation reaction of fatty acid synthesis by the addition to an acyl acceptor of two carbons from malonyl-ACP (By similarity));COG0331(Malonyl coA-acyl carrier protein transacylase);COG0736(Transfers the 4'-phosphopantetheine moiety from coenzyme A to a Ser of acyl-carrier-protein (By similarity));COG4982(fatty acid synthase)	K00667	fatty acid synthase subunit alpha, fungi type	EC:2.3.1.86	pxb01212(Fatty acid metabolism);pxb00061(Fatty acid biosynthesis)	-
TRINITY_DN17247_c0_g1	226	TRINITY_DN17247_c0_g1_i1	-	COL6A1	Collagen alpha-1(VI) chain OS=Homo sapiens GN=COL6A1 PE=1 SV=3	GO:0001649(osteoblast differentiation);GO:0005576(extracellular region);GO:0005589(collagen type VI trimer);GO:0005765(lysosomal membrane);GO:0005788(endoplasmic reticulum lumen);GO:0007155(cell adhesion);GO:0016020(membrane);GO:0030198(extracellular matrix organization);GO:0030574(collagen catabolic process);GO:0031012(extracellular matrix);GO:0035987(endodermal cell differentiation);GO:0042383(…	ENOG410ZQTS(collagen, type VI, alpha 1)	-	-	-	-	A0A087X0S5.1 PF00092.26;VWA;
TRINITY_DN17283_c0_g1	201	TRINITY_DN17283_c0_g1_i1	-	-	-	-	-	-	-	-	-	-
TRINITY_DN17285_c0_g1	215	TRINITY_DN17285_c0_g1_i1	PREDICTED: protein MRG1 isoform X11 [Oryza sativa Japonica Group]	MORF4L1	Mortality factor 4-like protein 1 OS=Pongo abelii GN=MORF4L1 PE=2 SV=1	GO:0005634(nucleus);GO:0006355(regulation of transcription, DNA-templated);GO:0016568(chromatin modification)	ENOG410XR9F(Mortality factor 4-like protein)	-	-	-	-	I3K6A5.1 PF11717.6;Tudor-knot;
TRINITY_DN172_c0_g1	204	TRINITY_DN172_c0_g1_i1	-	-	-	-	-	-	-	-	-	-
TRINITY_DN17300_c0_g2	238	TRINITY_DN17300_c0_g2_i1	PREDICTED: uncharacterized protein LOC101263533 [Solanum lycopersicum]	-	-	GO:0005432(calcium:sodium antiporter activity);GO:0005509(calcium ion binding);GO:0055074(calcium ion homeostasis)	ENOG410ZVKW(Calcium-binding EF hand family protein)	-	-	-	-	K4CGV3.1 PF13499.4;EF-hand_7;
TRINITY_DN17310_c0_g1	203	TRINITY_DN17310_c0_g1_i1	-	-	-	-	-	-	-	-	-	-
TRINITY_DN17315_c0_g1	223	TRINITY_DN17315_c0_g1_i1	-	-	-	-	-	-	-	-	-	-
TRINITY_DN1731_c0_g1	212	TRINITY_DN1731_c0_g1_i1	-	IQGAP1	Ras GTPase-activating-like protein IQGAP1 OS=Homo sapiens GN=IQGAP1 PE=1 SV=1	GO:0007165(signal transduction);GO:0043087(regulation of GTPase activity)	COG5261(IQ motif containing GTPase activating protein)	-	-	-	-	-
TRINITY_DN17325_c0_g1	220	TRINITY_DN17325_c0_g1_i1	Serine/threonine-protein kinase orb6, partial [Noccaea caerulescens]	CBK1	Serine/threonine-protein kinase CBK1 OS=Yarrowia lipolytica (strain CLIB 122 / E 150) GN=CBK1 PE=3 SV=1	GO:0004674(protein serine/threonine kinase activity);GO:0005622(intracellular);GO:0018105(peptidyl-serine phosphorylation);GO:0035556(intracellular signal transduction)	ENOG410XQC0(serine threonine-protein kinase)	-	-	-	-	-
TRINITY_DN1732_c0_g1	259	TRINITY_DN1732_c0_g1_i1	-	-	-	-	-	-	-	-	-	-
TRINITY_DN17332_c0_g2	237	TRINITY_DN17332_c0_g2_i1	-	-	-	-	-	-	-	-	-	-
TRINITY_DN17336_c0_g2	231	TRINITY_DN17336_c0_g2_i1	-	-	-	-	COG0474(P-type atpase)	-	-	-	-	A0A093YVN9.1 PF00690.24;Cation_ATPase_N;
TRINITY_DN17348_c0_g1	221	TRINITY_DN17348_c0_g1_i1;TRINITY_DN17348_c0_g1_i2	-	-	-	-	-	-	-	-	-	-
TRINITY_DN1734_c0_g1	224	TRINITY_DN1734_c0_g1_i1	-	-	-	-	-	-	-	-	-	-
TRINITY_DN17361_c0_g1	235	TRINITY_DN17361_c0_g1_i1	calcium-dependent protein kinase, partial [Zingiber officinale]	CPK30	Calcium-dependent protein kinase 30 OS=Arabidopsis thaliana GN=CPK30 PE=1 SV=1	GO:0004683(calmodulin-dependent protein kinase activity);GO:0005516(calmodulin binding);GO:0005634(nucleus);GO:0005737(cytoplasm);GO:0005886(plasma membrane);GO:0009738(abscisic acid-activated signaling pathway);GO:0009931(calcium-dependent protein serine/threonine kinase activity);GO:0018105(peptidyl-serine phosphorylation);GO:0035556(intracellular signal transduction);GO:0046777(protein autopho…	ENOG410XRMJ(calcium-dependent protein kinase)	K13412	calcium-dependent protein kinase	EC:2.7.11.1	mus04626(Plant-pathogen interaction)	V7CB32.1 PF00069.23;Pkinase;
TRINITY_DN17375_c0_g1	245	TRINITY_DN17375_c0_g1_i1	-	NFKBIA	NF-kappa-B inhibitor alpha OS=Homo sapiens GN=NFKBIA PE=1 SV=1	GO:0005737(cytoplasm);GO:0005886(plasma membrane)	COG0666(Ankyrin Repeat)	-	-	-	-	H2Q867.1 PF13857.4;Ank_5;
TRINITY_DN1737_c0_g1	201	TRINITY_DN1737_c0_g1_i1	-	-	-	-	-	-	-	-	-	-
TRINITY_DN17385_c0_g1	244	TRINITY_DN17385_c0_g1_i1	-	-	-	-	ENOG410YBER(nucleotide exchange factor)	-	-	-	-	-
TRINITY_DN17387_c1_g1	217	TRINITY_DN17387_c1_g1_i1	-	MAL	Myelin and lymphocyte protein OS=Homo sapiens GN=MAL PE=1 SV=1	GO:0001766(membrane raft polarization);GO:0005515(protein binding);GO:0005768(endosome);GO:0005783(endoplasmic reticulum);GO:0005887(integral component of plasma membrane);GO:0006915(apoptotic process);GO:0007417(central nervous system development);GO:0008289(lipid binding);GO:0015267(channel activity);GO:0016324(apical plasma membrane);GO:0016505(peptidase activator activity involved in apoptoti…	ENOG4111IAF(CKLF-like MARVEL transmembrane domain containing)	-	-	-	-	-
TRINITY_DN17398_c0_g1	241	TRINITY_DN17398_c0_g1_i1	-	-	-	-	-	-	-	-	-	-
TRINITY_DN17399_c0_g1	222	TRINITY_DN17399_c0_g1_i1	glutamine synthetase [Coccomyxa subellipsoidea C-169]	GLUL	Glutamine synthetase OS=Gallus gallus GN=GLUL PE=1 SV=1	GO:0004356(glutamate-ammonia ligase activity);GO:0005524(ATP binding);GO:0005634(nucleus);GO:0005739(mitochondrion);GO:0006542(glutamine biosynthetic process);GO:0008283(cell proliferation);GO:0009267(cellular response to starvation);GO:0009749(response to glucose);GO:0042802(identical protein binding);GO:0043209(myelin sheath);GO:0044297(cell body);GO:0070062(extracellular exosome);GO:0097386(gl…	COG0174(glutamine synthetase)	K01915	glutamine synthetase	EC:6.3.1.2	csl01230(Biosynthesis of amino acids);csl00630(Glyoxylate and dicarboxylate metabolism);csl00910(Nitrogen metabolism);csl00250(Alanine, aspartate and glutamate metabolism);csl00220(Arginine biosynthesis)	A0A0G4J1G0.1 PF03951.17;Gln-synt_N;
TRINITY_DN17402_c0_g1	202	TRINITY_DN17402_c0_g1_i1	-	-	-	-	-	-	-	-	-	-
TRINITY_DN17410_c0_g1	246	TRINITY_DN17410_c0_g1_i1	-	cprA	NADPH--cytochrome P450 reductase OS=Aspergillus niger (strain CBS 513.88 / FGSC A1513) GN=cprA PE=3 SV=1	GO:0005575(cellular_component)	COG0369(Component of the sulfite reductase complex that catalyzes the 6-electron reduction of sulfite to sulfide. This is one of several activities required for the biosynthesis of L- cysteine from sulfate. The flavoprotein component catalyzes the electron flow from NADPH - FAD - FMN to the hemoprotein component (By similarity))	-	-	-	-	-
TRINITY_DN17413_c0_g1	211	TRINITY_DN17413_c0_g1_i1	-	-	-	-	-	-	-	-	-	-
TRINITY_DN17416_c0_g1	281	TRINITY_DN17416_c0_g1_i1	-	SRRM2	Serine/arginine repetitive matrix protein 2 OS=Homo sapiens GN=SRRM2 PE=1 SV=2	GO:0000398(mRNA splicing, via spliceosome);GO:0005654(nucleoplasm);GO:0015030(Cajal body);GO:0016607(nuclear speck);GO:0044822(poly(A) RNA binding);GO:0047485(protein N-terminus binding);GO:0070742(C2H2 zinc finger domain binding);GO:0071013(catalytic step 2 spliceosome)	ENOG4111F3M(serine arginine repetitive matrix)	-	-	-	-	-
TRINITY_DN17433_c0_g2	204	TRINITY_DN17433_c0_g2_i1	small Arf-related GTPase [Volvox carteri f. nagariensis]	arl6	ADP-ribosylation factor-like protein 6 OS=Danio rerio GN=arl6 PE=2 SV=1	GO:0003674(molecular_function);GO:0005525(GTP binding);GO:0005575(cellular_component);GO:0005737(cytoplasm);GO:0005829(cytosol);GO:0005929(cilium);GO:0007264(small GTPase mediated signal transduction);GO:0007420(brain development);GO:0008150(biological_process);GO:0008589(regulation of smoothened signaling pathway);GO:0010842(retina layer formation);GO:0016020(membrane);GO:0016055(Wnt signaling p…	COG1100(GTP-binding Protein)	K07937	ADP-ribosylation factor 1	-	pmum04144(Endocytosis)	H3B9Z9.1 PF00025.19;Arf;
TRINITY_DN1744_c0_g1	211	TRINITY_DN1744_c0_g1_i1	-	-	-	-	-	-	-	-	-	-
TRINITY_DN17455_c0_g1	232	TRINITY_DN17455_c0_g1_i1	-	-	-	-	ENOG4110U8U(NA)	-	-	-	-	-
TRINITY_DN1745_c0_g1	1406	TRINITY_DN1745_c0_g1_i1	PREDICTED: porphobilinogen deaminase, chloroplastic [Musa acuminata subsp. malaccensis]	HEMC	Porphobilinogen deaminase, chloroplastic OS=Oryza sativa subsp. japonica GN=HEMC PE=2 SV=1	GO:0004418(hydroxymethylbilane synthase activity);GO:0006779(porphyrin-containing compound biosynthetic process);GO:0006782(protoporphyrinogen IX biosynthetic process);GO:0009507(chloroplast);GO:0009570(chloroplast stroma);GO:0009941(chloroplast envelope);GO:0015995(chlorophyll biosynthetic process);GO:0018160(peptidyl-pyrromethane cofactor linkage);GO:0042742(defense response to bacterium);GO:00…	COG0181(Tetrapolymerization of the monopyrrole PBG into the hydroxymethylbilane pre-uroporphyrinogen in several discrete steps (By similarity))	K01749	hydroxymethylbilane synthase	EC:2.5.1.61	mus00860(Porphyrin and chlorophyll metabolism)	M0TVU4.1 PF01379.18;Porphobil_deam;
TRINITY_DN17465_c0_g1	206	TRINITY_DN17465_c0_g1_i1	-	-	-	-	-	-	-	-	-	-
TRINITY_DN17467_c0_g1	225	TRINITY_DN17467_c0_g1_i1	-	ACLA_026150	Eukaryotic translation initiation factor 3 subunit F OS=Aspergillus clavatus (strain ATCC 1007 / CBS 513.65 / DSM 816 / NCTC 3887 / NRRL 1) GN=ACLA_026150 PE=3 SV=1	GO:0002183(cytoplasmic translational initiation);GO:0005634(nucleus);GO:0005829(cytosol);GO:0016282(eukaryotic 43S preinitiation complex);GO:0043565(sequence-specific DNA binding);GO:0071540(eukaryotic translation initiation factor 3 complex, eIF3e);GO:0071541(eukaryotic translation initiation factor 3 complex, eIF3m)	COG1310(Component of the eukaryotic translation initiation factor 3 (eIF-3) complex, which is involved in protein synthesis and, together with other initiation factors, stimulates binding of mRNA and methionyl-tRNAi to the 40S ribosome (By similarity))	-	-	-	-	-
TRINITY_DN17470_c0_g1	205	TRINITY_DN17470_c0_g1_i1	-	-	-	GO:0003674(molecular_function);GO:0005575(cellular_component);GO:0008150(biological_process)	ENOG4111STG(integral membrane protein)	-	-	-	-	-
TRINITY_DN17481_c0_g1	216	TRINITY_DN17481_c0_g1_i1	-	-	-	-	-	-	-	-	-	-
TRINITY_DN17485_c0_g1	244	TRINITY_DN17485_c0_g1_i1	-	-	-	-	-	-	-	-	-	-
TRINITY_DN17491_c0_g1	232	TRINITY_DN17491_c0_g1_i1	-	-	-	-	-	-	-	-	-	-
TRINITY_DN1749_c0_g1	204	TRINITY_DN1749_c0_g1_i1	-	DNAJA1	DnaJ homolog subfamily A member 1 OS=Chlorocebus aethiops GN=DNAJA1 PE=2 SV=1	GO:0005524(ATP binding);GO:0005634(nucleus);GO:0005739(mitochondrion);GO:0005783(endoplasmic reticulum);GO:0005829(cytosol);GO:0006457(protein folding);GO:0007283(spermatogenesis);GO:0009408(response to heat);GO:0016020(membrane);GO:0030317(sperm motility);GO:0030521(androgen receptor signaling pathway);GO:0030544(Hsp70 protein binding);GO:0043065(positive regulation of apoptotic process);GO:0043…	COG0484(ATP binding to DnaK triggers the release of the substrate protein, thus completing the reaction cycle. Several rounds of ATP-dependent interactions between DnaJ, DnaK and GrpE are required for fully efficient folding. Also involved, together with DnaK and GrpE, in the DNA replication of plasmids through activation of initiation proteins (By similarity))	-	-	-	-	-
TRINITY_DN17500_c0_g1	207	TRINITY_DN17500_c0_g1_i1	-	PID1	PTB-containing, cubilin and LRP1-interacting protein OS=Homo sapiens GN=PID1 PE=1 SV=1	GO:0001933(negative regulation of protein phosphorylation);GO:0005654(nucleoplasm);GO:0005737(cytoplasm);GO:0044320(cellular response to leptin stimulus);GO:0045944(positive regulation of transcription from RNA polymerase II promoter);GO:0046627(negative regulation of insulin receptor signaling pathway);GO:0051881(regulation of mitochondrial membrane potential);GO:0070346(positive regulation of f…	ENOG410YZ8H(family with sequence similarity 43, member)	-	-	-	-	F7EZF5.1 PF14719.4;PID_2;
TRINITY_DN17501_c0_g1	207	TRINITY_DN17501_c0_g1_i1	Zinc finger ZPR1 [Gossypium arboreum]	ZPR1	Zinc finger protein ZPR1 OS=Saccharomyces cerevisiae (strain ATCC 204508 / S288c) GN=ZPR1 PE=1 SV=1	GO:0005634(nucleus);GO:0005737(cytoplasm)	COG1779(zinc ion binding)	-	-	-	-	A0A094IA72.1 PF03367.11;zf-ZPR1;
TRINITY_DN17507_c0_g2	224	TRINITY_DN17507_c0_g2_i1	-	-	-	-	-	-	-	-	-	-
TRINITY_DN17510_c0_g1	217	TRINITY_DN17510_c0_g1_i1	2-cys peroxiredoxin [Chlamydomonas reinhardtii]	sll0755	Putative peroxiredoxin sll0755 OS=Synechocystis sp. (strain PCC 6803 / Kazusa) GN=sll0755 PE=3 SV=1	GO:0001893(maternal placenta development);GO:0005739(mitochondrion);GO:0005769(early endosome);GO:0007005(mitochondrion organization);GO:0008022(protein C-terminus binding);GO:0008284(positive regulation of cell proliferation);GO:0008379(thioredoxin peroxidase activity);GO:0008385(IkappaB kinase complex);GO:0018171(peptidyl-cysteine oxidation);GO:0019901(protein kinase binding);GO:0030099(myeloid…	COG0450(alkyl hydroperoxide reductase)	-	-	-	-	Q17DN4.1 PF00578.19;AhpC-TSA;
TRINITY_DN17515_c0_g1	212	TRINITY_DN17515_c0_g1_i1	hypothetical protein VITISV_006313 [Vitis vinifera]	-	-	-	-	-	-	-	-	-
TRINITY_DN1751_c0_g1	213	TRINITY_DN1751_c0_g1_i1	-	sirP	Nonribosomal peptide synthetase sirP OS=Leptosphaeria maculans GN=sirP PE=2 SV=1	GO:0003824(catalytic activity);GO:0005575(cellular_component);GO:0008152(metabolic process);GO:0009405(pathogenesis)	ENOG410XPD8(nonribosomal peptide)	-	-	-	-	W4K9H8.1 PF00501.26;AMP-binding;
TRINITY_DN17520_c0_g1	217	TRINITY_DN17520_c0_g1_i1	-	-	-	-	-	-	-	-	-	-
TRINITY_DN17529_c0_g1	247	TRINITY_DN17529_c0_g1_i1	-	CCDC80	Coiled-coil domain-containing protein 80 OS=Homo sapiens GN=CCDC80 PE=1 SV=1	GO:0001525(angiogenesis);GO:0001968(fibronectin binding);GO:0005604(basement membrane);GO:0005614(interstitial matrix);GO:0008201(heparin binding);GO:0010811(positive regulation of cell-substrate adhesion);GO:0016337(single organismal cell-cell adhesion);GO:0030198(extracellular matrix organization);GO:0048870(cell motility)	ENOG410XSSN(Coiled-coil domain containing 80)	-	-	-	-	H2P9Q7.1 PF13778.4;DUF4174;
TRINITY_DN17529_c0_g2	232	TRINITY_DN17529_c0_g2_i1	-	CCDC80	Coiled-coil domain-containing protein 80 OS=Homo sapiens GN=CCDC80 PE=1 SV=1	GO:0001968(fibronectin binding);GO:0005604(basement membrane);GO:0005614(interstitial matrix);GO:0008201(heparin binding);GO:0010811(positive regulation of cell-substrate adhesion);GO:0030198(extracellular matrix organization)	ENOG410XSSN(Coiled-coil domain containing 80)	-	-	-	-	H2P9Q7.1 PF13778.4;DUF4174;
TRINITY_DN17532_c0_g1	279	TRINITY_DN17532_c0_g1_i1	-	-	-	-	ENOG410XTKP(NA)	-	-	-	-	-
TRINITY_DN17542_c0_g1	223	TRINITY_DN17542_c0_g1_i1	-	-	-	-	-	-	-	-	-	-
TRINITY_DN17546_c0_g1	234	TRINITY_DN17546_c0_g1_i1	-	-	-	-	-	-	-	-	-	-
TRINITY_DN17552_c0_g1	256	TRINITY_DN17552_c0_g1_i1	hypothetical protein DCAR_027072 [Daucus carota subsp. sativus]	ABCC4	ABC transporter C family member 4 OS=Arabidopsis thaliana GN=ABCC4 PE=2 SV=2	GO:0000325(plant-type vacuole);GO:0005524(ATP binding);GO:0005773(vacuole);GO:0005774(vacuolar membrane);GO:0005794(Golgi apparatus);GO:0005886(plasma membrane);GO:0006855(drug transmembrane transport);GO:0008517(folic acid transporter activity);GO:0008559(xenobiotic-transporting ATPase activity);GO:0009414(response to water deprivation);GO:0009506(plasmodesma);GO:0009611(response to wounding);GO…	COG1132((ABC) transporter)	K05665	ATP-binding cassette, subfamily C (CFTR/MRP), member 1	-	dosa02010(ABC transporters)	B9GS96.1 PF00664.21;ABC_membrane;
TRINITY_DN1755_c0_g1	238	TRINITY_DN1755_c0_g1_i1	PREDICTED: UPF0481 protein At3g47200-like [Elaeis guineensis]	-	-	GO:0003674(molecular_function);GO:0005886(plasma membrane);GO:0008150(biological_process);GO:0016021(integral component of membrane)	ENOG410YEMY(UPF0481 protein)	-	-	-	-	M0T684.1 PF03140.13;DUF247;
TRINITY_DN17597_c0_g1	1121	TRINITY_DN17597_c0_g1_i1	PREDICTED: ribosome biogenesis protein BRX1-like isoform X1 [Elaeis guineensis]	BRIX1-2	Ribosome biogenesis protein BRX1 homolog 2 OS=Arabidopsis thaliana GN=BRIX1-2 PE=2 SV=1	GO:0000027(ribosomal large subunit assembly);GO:0003723(RNA binding);GO:0005730(nucleolus)	COG5154(ribosome biogenesis protein brx1)	-	-	-	-	M0SRL8.1 PF04427.16;Brix;
TRINITY_DN1759_c0_g1	235	TRINITY_DN1759_c0_g1_i1	-	-	-	-	-	-	-	-	-	-
TRINITY_DN175_c0_g1	222	TRINITY_DN175_c0_g1_i1	-	-	-	-	-	-	-	-	-	-
TRINITY_DN17618_c0_g1	213	TRINITY_DN17618_c0_g1_i1	-	-	-	-	-	-	-	-	-	-
TRINITY_DN17622_c0_g1	223	TRINITY_DN17622_c0_g1_i1	hypothetical protein SELMODRAFT_128676, partial [Selaginella moellendorffii]	PRXIIC	Peroxiredoxin-2C OS=Oryza sativa subsp. japonica GN=PRXIIC PE=1 SV=1	-	COG0678(peroxiredoxin)	-	-	-	-	A0A015ISX1.1 PF08534.8;Redoxin;
TRINITY_DN17625_c0_g1	211	TRINITY_DN17625_c0_g1_i1	-	-	-	-	-	-	-	-	-	-
TRINITY_DN17636_c0_g1	244	TRINITY_DN17636_c0_g1_i1	PREDICTED: 40S ribosomal protein S15 [Vitis vinifera]	RPS15	40S ribosomal protein S15 OS=Elaeis oleifera GN=RPS15 PE=2 SV=1	GO:0000028(ribosomal small subunit assembly);GO:0003735(structural constituent of ribosome);GO:0022627(cytosolic small ribosomal subunit)	COG0185(Protein S19 forms a complex with S13 that binds strongly to the 16S ribosomal RNA (By similarity))	K02958	small subunit ribosomal protein S15e	-	vvi03010(Ribosome)	F6GXM7.1 PF00203.19;Ribosomal_S19;
TRINITY_DN1763_c0_g1	232	TRINITY_DN1763_c0_g1_i1	hypothetical protein PRUPE_ppa013411mg [Prunus persica]	RPS28	40S ribosomal protein S28 OS=Kluyveromyces lactis (strain ATCC 8585 / CBS 2359 / DSM 70799 / NBRC 1267 / NRRL Y-1140 / WM37) GN=RPS28 PE=1 SV=1	GO:0003735(structural constituent of ribosome);GO:0006407(rRNA export from nucleus);GO:0022627(cytosolic small ribosomal subunit)	COG2053(Ribosomal protein)	K02979	small subunit ribosomal protein S28e	-	pper03010(Ribosome)	A0A075AWR8.1 PF01200.16;Ribosomal_S28e;
TRINITY_DN17646_c0_g1	202	TRINITY_DN17646_c0_g1_i1	-	-	-	-	-	-	-	-	-	-
TRINITY_DN17651_c0_g1	219	TRINITY_DN17651_c0_g1_i1	-	C16orf89	UPF0764 protein C16orf89 OS=Homo sapiens GN=C16orf89 PE=1 SV=2	GO:0048741(skeletal muscle fiber development)	ENOG410YX46(NA)	-	-	-	-	F7DA23.1 PF00656.20;Peptidase_C14;
TRINITY_DN17657_c0_g1	238	TRINITY_DN17657_c0_g1_i1	PREDICTED: cyclin-dependent protein kinase inhibitor SMR3-like [Cicer arietinum]	-	-	-	ENOG410ZFT6(NA)	-	-	-	-	-
TRINITY_DN17668_c0_g1	340	TRINITY_DN17668_c0_g1_i1	PREDICTED: uncharacterized protein LOC105051090 [Elaeis guineensis]	-	-	-	ENOG410Y85G(NA)	-	-	-	-	-
TRINITY_DN17672_c0_g1	466	TRINITY_DN17672_c0_g1_i1	40S ribosomal protein S8, partial [Anthurium amnicola]	RPS8	40S ribosomal protein S8 OS=Bos taurus GN=RPS8 PE=2 SV=3	GO:0003735(structural constituent of ribosome);GO:0005634(nucleus);GO:0005925(focal adhesion);GO:0006412(translation);GO:0016020(membrane);GO:0022627(cytosolic small ribosomal subunit);GO:0044822(poly(A) RNA binding);GO:0070062(extracellular exosome)	COG2007(40S ribosomal protein S8)	K02995	small subunit ribosomal protein S8e	-	ppp03010(Ribosome)	T1FV46.1 PF01201.20;Ribosomal_S8e;
TRINITY_DN17687_c0_g1	241	TRINITY_DN17687_c0_g1_i1	-	-	-	-	ENOG4111GIR(Conserved hypothetical, protein)	-	-	-	-	-
TRINITY_DN17694_c0_g1	203	TRINITY_DN17694_c0_g1_i1	-	-	-	-	-	-	-	-	-	-
TRINITY_DN1769_c0_g1	250	TRINITY_DN1769_c0_g1_i1	PREDICTED: uncharacterized protein LOC107177481 [Citrus sinensis]	-	-	-	ENOG410YJV8(Retrotransposon protein)	K13356	alcohol-forming fatty acyl-CoA reductase	EC:1.2.1.84	pda00073(Cutin, suberine and wax biosynthesis);pda04146(Peroxisome)	-
TRINITY_DN17725_c0_g1	215	TRINITY_DN17725_c0_g1_i1	-	-	-	-	COG0429(Alpha beta hydrolase)	-	-	-	-	-
TRINITY_DN17729_c0_g1	234	TRINITY_DN17729_c0_g1_i1	-	-	-	-	-	-	-	-	-	-
TRINITY_DN1772_c0_g1	203	TRINITY_DN1772_c0_g1_i1	-	-	-	-	-	-	-	-	-	-
TRINITY_DN17735_c0_g1	204	TRINITY_DN17735_c0_g1_i1	-	-	-	-	-	-	-	-	-	-
TRINITY_DN17744_c0_g2	228	TRINITY_DN17744_c0_g2_i1	PREDICTED: respiratory burst oxidase homolog protein A [Phoenix dactylifera]	DUOX2	Dual oxidase 2 OS=Sus scrofa GN=DUOX2 PE=1 SV=2	GO:0016020(membrane);GO:0016021(integral component of membrane);GO:0016175(superoxide-generating NADPH oxidase activity);GO:0016491(oxidoreductase activity);GO:0020037(heme binding);GO:0030435(sporulation resulting in formation of a cellular spore);GO:0030587(sorocarp development);GO:0042554(superoxide anion generation);GO:0043020(NADPH oxidase complex);GO:0046872(metal ion binding);GO:0050660(fl…	ENOG410XNZY(NADPH Oxidase)	K13447	respiratory burst oxidase	EC:1.6.3.- 1.11.1.-	pda04626(Plant-pathogen interaction)	F8PRU4.1 PF01794.17;Ferric_reduct;
TRINITY_DN17748_c0_g1	211	TRINITY_DN17748_c0_g1_i1	NADPH--cytochrome P450 reductase [Anthurium amnicola]	cprA	NADPH--cytochrome P450 reductase OS=Neosartorya fumigata (strain ATCC MYA-4609 / Af293 / CBS 101355 / FGSC A1100) GN=cprA PE=1 SV=1	GO:0003958(NADPH-hemoprotein reductase activity);GO:0005506(iron ion binding);GO:0005783(endoplasmic reticulum);GO:0010181(FMN binding);GO:0035690(cellular response to drug);GO:0055114(oxidation-reduction process)	COG0369(Component of the sulfite reductase complex that catalyzes the 6-electron reduction of sulfite to sulfide. This is one of several activities required for the biosynthesis of L- cysteine from sulfate. The flavoprotein component catalyzes the electron flow from NADPH - FAD - FMN to the hemoprotein component (By similarity))	K00938	phosphomevalonate kinase	EC:2.7.4.2	mdm00900(Terpenoid backbone biosynthesis)	A0A0E9NIX1.1 PF00258.23;Flavodoxin_1;
TRINITY_DN17750_c0_g1	205	TRINITY_DN17750_c0_g1_i1	-	-	-	-	-	-	-	-	-	-
TRINITY_DN1777_c0_g1	257	TRINITY_DN1777_c0_g1_i1	-	-	-	-	-	-	-	-	-	-
TRINITY_DN17785_c0_g1	868	TRINITY_DN17785_c0_g1_i1	dehydrin [Solanum lycopersicum]	-	-	GO:0005829(cytosol);GO:0009414(response to water deprivation);GO:0009631(cold acclimation);GO:0009737(response to abscisic acid);GO:0016020(membrane)	ENOG410ZBHP(dehydrin)	-	-	-	-	K4BVU7.1 PF00257.17;Dehydrin;
TRINITY_DN17787_c0_g1	248	TRINITY_DN17787_c0_g1_i1	-	-	-	-	-	-	-	-	-	-
TRINITY_DN17791_c0_g1	399	TRINITY_DN17791_c0_g1_i1	PREDICTED: palmitoyltransferase ZDHHC3-like [Pyrus x bretschneideri]	ZDHHC3	Palmitoyltransferase ZDHHC3 OS=Homo sapiens GN=ZDHHC3 PE=1 SV=2	GO:0008270(zinc ion binding);GO:0016021(integral component of membrane);GO:0019706(protein-cysteine S-palmitoyltransferase activity)	COG5273(Zinc finger, DHHC-type containing)	K14423	4,4-dimethyl-9beta,19-cyclopropylsterol-4alpha-methyl oxidase	EC:1.14.13.72	ath00100(Steroid biosynthesis)	Q2TGK3.1 PF01529.18;zf-DHHC;
TRINITY_DN17792_c0_g1	213	TRINITY_DN17792_c0_g1_i1	-	-	-	GO:0019172(glyoxalase III activity);GO:0019243(methylglyoxal catabolic process to D-lactate via S-lactoyl-glutathione)	COG0693(PfpI family)	-	-	-	-	A0A0F2LRT4.1 PF01965.22;DJ-1_PfpI;
TRINITY_DN1779_c0_g1	237	TRINITY_DN1779_c0_g1_i1	PREDICTED: COMPASS-like H3K4 histone methylase component WDR5B [Phoenix dactylifera]	JGB	Protein JINGUBANG OS=Arabidopsis thaliana GN=JGB PE=1 SV=1	GO:0000166(nucleotide binding);GO:0005634(nucleus);GO:0080008(Cul4-RING E3 ubiquitin ligase complex)	ENOG410YAAP(WD domain, G-beta repeat)	-	-	-	-	M0RPS8.1 PF00400.30;WD40;
TRINITY_DN17803_c0_g1	241	TRINITY_DN17803_c0_g1_i1	-	-	-	-	-	-	-	-	-	-
TRINITY_DN1780_c0_g1	206	TRINITY_DN1780_c0_g1_i1	-	-	-	-	-	-	-	-	-	-
TRINITY_DN1781_c0_g1	573	TRINITY_DN1781_c0_g1_i1	-	-	-	-	-	-	-	-	-	-
TRINITY_DN1782_c0_g1	223	TRINITY_DN1782_c0_g1_i1	-	-	-	-	-	-	-	-	-	-
TRINITY_DN17835_c0_g1	208	TRINITY_DN17835_c0_g1_i1	-	-	-	-	-	-	-	-	-	-
TRINITY_DN17859_c0_g1	220	TRINITY_DN17859_c0_g1_i1	-	-	-	-	ENOG4111SIN(NA)	-	-	-	-	R7YM58.1 PF00397.24;WW;
TRINITY_DN17869_c0_g1	222	TRINITY_DN17869_c0_g1_i1	-	-	-	-	-	-	-	-	-	-
TRINITY_DN17876_c0_g1	246	TRINITY_DN17876_c0_g1_i1	PREDICTED: uncharacterized protein LOC107418074 [Ziziphus jujuba]	-	-	GO:0005739(mitochondrion);GO:0009506(plasmodesma);GO:0016021(integral component of membrane)	ENOG410YGD0(NA)	-	-	-	-	-
TRINITY_DN17884_c0_g1	215	TRINITY_DN17884_c0_g1_i1	-	-	-	-	-	-	-	-	-	-
TRINITY_DN17885_c0_g1	226	TRINITY_DN17885_c0_g1_i1	-	-	-	-	-	-	-	-	-	-
TRINITY_DN17895_c0_g1	223	TRINITY_DN17895_c0_g1_i1	hypothetical protein AMTR_s00101p00053450 [Amborella trichopoda]	-	-	GO:0005875(microtubule associated complex);GO:0008340(determination of adult lifespan);GO:0016567(protein ubiquitination);GO:0031386(protein tag);GO:2000242(negative regulation of reproductive process)	COG5272(ubiquitin)	K02977	small subunit ribosomal protein S27Ae	-	obr03010(Ribosome)	D5GEJ1.1 PF00240.21;ubiquitin;
TRINITY_DN178_c0_g1	232	TRINITY_DN178_c0_g1_i1	Aldehyde dehydrogenase, putative [Ricinus communis]	Aldh3b3	Aldehyde dehydrogenase family 3 member B3 OS=Mus musculus GN=Aldh3b3 PE=1 SV=1	GO:0004028(3-chloroallyl aldehyde dehydrogenase activity);GO:0004029(aldehyde dehydrogenase (NAD) activity)	COG1012(Dehydrogenase)	K00128	aldehyde dehydrogenase (NAD+)	EC:1.2.1.3	rcu00010(Glycolysis / Gluconeogenesis);rcu00040(Pentose and glucuronate interconversions);rcu00053(Ascorbate and aldarate metabolism);rcu00620(Pyruvate metabolism);rcu00071(Fatty acid degradation);rcu00561(Glycerolipid metabolism);rcu00280(Valine, leucine and isoleucine degradation);rcu00310(Lysine degradation);rcu00330(Arginine and proline metabolism);rcu00340(Histidine metabolism);rcu00380(Tryp…	B2IT80.1 PF00171.20;Aldedh;
TRINITY_DN17901_c0_g1	216	TRINITY_DN17901_c0_g1_i1	-	-	-	-	-	-	-	-	-	-
TRINITY_DN17910_c0_g1	205	TRINITY_DN17910_c0_g1_i1	-	-	-	-	-	-	-	-	-	-
TRINITY_DN17910_c0_g2	217	TRINITY_DN17910_c0_g2_i1	-	-	-	-	-	-	-	-	-	-
TRINITY_DN17913_c0_g1	210	TRINITY_DN17913_c0_g1_i1	-	-	-	-	-	-	-	-	-	-
TRINITY_DN17919_c0_g1	225	TRINITY_DN17919_c0_g1_i1	PREDICTED: uncharacterized protein LOC102602858 [Solanum tuberosum]	-	-	-	-	-	-	-	-	M1B9Y0.1 PF14223.4;Retrotran_gag_2;
TRINITY_DN1791_c0_g1	252	TRINITY_DN1791_c0_g1_i1	TPA: PDI-like protein [Zea mays]	At1g60420	Probable nucleoredoxin 1 OS=Arabidopsis thaliana GN=At1g60420 PE=1 SV=1	GO:0005829(cytosol);GO:0009860(pollen tube growth);GO:0010183(pollen tube guidance);GO:0045454(cell redox homeostasis);GO:0046686(response to cadmium ion);GO:0047134(protein-disulfide reductase activity);GO:0055114(oxidation-reduction process);GO:0080092(regulation of pollen tube growth)	ENOG410ZIWC(nucleoredoxin-like)	-	-	-	-	K4A7K9.1 PF13905.4;Thioredoxin_8;
TRINITY_DN17920_c0_g1	215	TRINITY_DN17920_c0_g1_i1	-	-	-	-	-	-	-	-	-	-
TRINITY_DN17921_c0_g1	236	TRINITY_DN17921_c0_g1_i1	PREDICTED: 26S proteasome non-ATPase regulatory subunit 14 homolog [Oryza sativa Japonica Group]	rpn11	26S proteasome regulatory subunit rpn11 OS=Schizosaccharomyces pombe (strain 972 / ATCC 24843) GN=rpn11 PE=1 SV=2	GO:0004843(thiol-dependent ubiquitin-specific protease activity);GO:0005634(nucleus);GO:0005737(cytoplasm);GO:0008541(proteasome regulatory particle, lid subcomplex);GO:0016579(protein deubiquitination);GO:0031595(nuclear proteasome complex);GO:0034399(nuclear periphery);GO:0043161(proteasome-mediated ubiquitin-dependent protein catabolic process);GO:0045842(positive regulation of mitotic metapha…	COG1310(Component of the eukaryotic translation initiation factor 3 (eIF-3) complex, which is involved in protein synthesis and, together with other initiation factors, stimulates binding of mRNA and methionyl-tRNAi to the 40S ribosome (By similarity))	K03030	26S proteasome regulatory subunit N11	-	osa03050(Proteasome)	Q5Z816.1 PF01398.19;JAB;
TRINITY_DN17928_c0_g2	219	TRINITY_DN17928_c0_g2_i1	-	-	-	-	-	-	-	-	-	-
TRINITY_DN1793_c0_g1	203	TRINITY_DN1793_c0_g1_i1	-	-	-	-	-	-	-	-	-	-
TRINITY_DN17941_c0_g1	237	TRINITY_DN17941_c0_g1_i1	-	-	-	GO:0000149(SNARE binding);GO:0005484(SNAP receptor activity);GO:0006886(intracellular protein transport);GO:0006906(vesicle fusion);GO:0012505(endomembrane system);GO:0016021(integral component of membrane);GO:0031201(SNARE complex);GO:0048278(vesicle docking)	COG5074(SYNtaxin)	-	-	-	-	H0ET40.1 PF00804.23;Syntaxin;
TRINITY_DN17959_c0_g2	254	TRINITY_DN17959_c0_g2_i1	-	-	-	-	-	-	-	-	-	-
TRINITY_DN17964_c0_g1	210	TRINITY_DN17964_c0_g1_i1	-	-	-	-	-	-	-	-	-	-
TRINITY_DN17967_c0_g1	231	TRINITY_DN17967_c0_g1_i1	-	-	-	-	-	-	-	-	-	-
TRINITY_DN17968_c0_g1	208	TRINITY_DN17968_c0_g1_i1	PREDICTED: 6-phosphogluconate dehydrogenase, decarboxylating 3-like [Solanum lycopersicum]	At3g02360	6-phosphogluconate dehydrogenase, decarboxylating 3 OS=Arabidopsis thaliana GN=At3g02360 PE=2 SV=1	GO:0004616(phosphogluconate dehydrogenase (decarboxylating) activity);GO:0005515(protein binding);GO:0005737(cytoplasm);GO:0005777(peroxisome);GO:0005829(cytosol);GO:0006098(pentose-phosphate shunt);GO:0009570(chloroplast stroma);GO:0009651(response to salt stress);GO:0019521(D-gluconate metabolic process);GO:0019822(P4 peroxisome);GO:0055114(oxidation-reduction process);GO:0080173(male-female ga…	COG0362(Catalyzes the oxidative decarboxylation of 6- phosphogluconate to ribulose 5-phosphate and CO(2), with concomitant reduction of NADP to NADPH (By similarity))	K00033	6-phosphogluconate dehydrogenase	EC:1.1.1.44 1.1.1.343	sly01200(Carbon metabolism);sly00030(Pentose phosphate pathway);sly00480(Glutathione metabolism)	M0ZP38.1 PF00393.17;6PGD;
TRINITY_DN17978_c0_g2	210	TRINITY_DN17978_c0_g2_i1	-	-	-	-	-	-	-	-	-	-
TRINITY_DN17981_c0_g1	202	TRINITY_DN17981_c0_g1_i1	-	-	-	-	-	-	-	-	-	-
TRINITY_DN18002_c0_g1	266	TRINITY_DN18002_c0_g1_i1	-	-	-	-	-	-	-	-	-	-
TRINITY_DN18009_c0_g1	223	TRINITY_DN18009_c0_g1_i1	PREDICTED: E3 ubiquitin-protein ligase TRAIP-like [Phoenix dactylifera]	RNF121	RING finger protein 121 OS=Homo sapiens GN=RNF121 PE=1 SV=1	GO:0005737(cytoplasm);GO:0008270(zinc ion binding)	ENOG410YY6J(Traf interacting protein)	K08232	monodehydroascorbate reductase (NADH)	EC:1.6.5.4	sita00053(Ascorbate and aldarate metabolism)	M0S1H3.1 PF13639.4;zf-RING_2;
TRINITY_DN18009_c0_g2	252	TRINITY_DN18009_c0_g2_i1	hypothetical protein ACMD2_21832 [Ananas comosus]	-	-	-	-	-	-	-	-	-
TRINITY_DN18025_c0_g1	219	TRINITY_DN18025_c0_g1_i1	-	-	-	-	-	-	-	-	-	-
TRINITY_DN18026_c0_g2	235	TRINITY_DN18026_c0_g2_i1	-	-	-	-	-	-	-	-	-	-
TRINITY_DN18044_c0_g1	230	TRINITY_DN18044_c0_g1_i1	-	-	-	-	-	-	-	-	-	-
TRINITY_DN18045_c0_g1	251	TRINITY_DN18045_c0_g1_i1	predicted protein [Hordeum vulgare subsp. vulgare]	RpS4	40S ribosomal protein S4 OS=Carabus granulatus GN=RpS4 PE=2 SV=1	GO:0000822(inositol hexakisphosphate binding);GO:0003723(RNA binding);GO:0003735(structural constituent of ribosome);GO:0005615(extracellular space);GO:0005622(intracellular);GO:0005737(cytoplasm);GO:0005840(ribosome);GO:0005856(cytoskeleton);GO:0006412(translation);GO:0019843(rRNA binding);GO:0022627(cytosolic small ribosomal subunit);GO:0030036(actin cytoskeleton organization);GO:0030529(intrac…	COG1471((ribosomal) protein)	K02987	small subunit ribosomal protein S4e	-	ccp03010(Ribosome)	E2AHW7.1 PF08071.10;RS4NT;
TRINITY_DN18049_c0_g1	238	TRINITY_DN18049_c0_g1_i1	-	-	-	-	-	-	-	-	-	-
TRINITY_DN18057_c0_g1	211	TRINITY_DN18057_c0_g1_i1	-	-	-	-	-	-	-	-	-	-
TRINITY_DN18064_c0_g1	208	TRINITY_DN18064_c0_g1_i1	Pleiotropic drug resistance protein 12, partial [Noccaea caerulescens]	abcG2	ABC transporter G family member 2 OS=Dictyostelium discoideum GN=abcG2 PE=1 SV=2	GO:0000166(nucleotide binding);GO:0005524(ATP binding);GO:0005768(endosome);GO:0005886(plasma membrane);GO:0006810(transport);GO:0006887(exocytosis);GO:0006897(endocytosis);GO:0010008(endosome membrane);GO:0016020(membrane);GO:0016021(integral component of membrane);GO:0016887(ATPase activity);GO:0030154(cell differentiation);GO:0031152(aggregation involved in sorocarp development);GO:0031154(cul…	COG0842((ABC) transporter)	K05681	ATP-binding cassette, subfamily G (WHITE), member 2	-	smo02010(ABC transporters)	A0A061GNU9.1 PF00005.25;ABC_tran;
TRINITY_DN18066_c0_g1	216	TRINITY_DN18066_c0_g1_i1	60 ribosomal protein L14 [Zea mays]	RPL14	60S ribosomal protein L14 OS=Lumbricus rubellus GN=RPL14 PE=3 SV=1	GO:0003735(structural constituent of ribosome);GO:0006412(translation);GO:0022625(cytosolic large ribosomal subunit);GO:0042273(ribosomal large subunit biogenesis)	COG2163((ribosomal) protein)	K02875	large subunit ribosomal protein L14e	-	gsl03010(Ribosome)	-
TRINITY_DN1806_c0_g1	232	TRINITY_DN1806_c0_g1_i1	-	-	-	-	-	-	-	-	-	-
TRINITY_DN18082_c0_g1	211	TRINITY_DN18082_c0_g1_i1	unnamed protein product [Coffea canephora]	SPAC869.01	Putative amidase C869.01 OS=Schizosaccharomyces pombe (strain 972 / ATCC 24843) GN=SPAC869.01 PE=3 SV=1	GO:0005829(cytosol);GO:0008150(biological_process);GO:0016884(carbon-nitrogen ligase activity, with glutamine as amido-N-donor)	COG0154(Allows the formation of correctly charged Gln-tRNA(Gln) through the transamidation of misacylated Glu-tRNA(Gln) in organisms which lack glutaminyl-tRNA synthetase. The reaction takes place in the presence of glutamine and ATP through an activated gamma-phospho-Glu-tRNA(Gln) (By similarity))	K01426	amidase	EC:3.5.1.4	mtr00330(Arginine and proline metabolism);mtr00360(Phenylalanine metabolism);mtr00380(Tryptophan metabolism)	R8BQV1.1 PF01425.19;Amidase;
TRINITY_DN18083_c0_g1	210	TRINITY_DN18083_c0_g1_i1	-	-	-	-	COG5594(transmembrane protein 63C)	-	-	-	-	K5W2P2.1 PF02714.13;RSN1_7TM;
TRINITY_DN18096_c0_g1	219	TRINITY_DN18096_c0_g1_i1	glutamine synthetase [Saccharum officinarum]	-	Glutamine synthetase OS=Hordeum vulgare PE=2 SV=1	GO:0042802(identical protein binding)	COG0174(glutamine synthetase)	K01915	glutamine synthetase	EC:6.3.1.2	sita01230(Biosynthesis of amino acids);sita00630(Glyoxylate and dicarboxylate metabolism);sita00910(Nitrogen metabolism);sita00250(Alanine, aspartate and glutamate metabolism);sita00220(Arginine biosynthesis)	X6NVG9.1 PF03951.17;Gln-synt_N;
TRINITY_DN18118_c0_g1	211	TRINITY_DN18118_c0_g1_i1	-	CDH1	Cadherin-1 OS=Homo sapiens GN=CDH1 PE=1 SV=3	GO:0005509(calcium ion binding);GO:0005886(plasma membrane);GO:0007156(homophilic cell adhesion via plasma membrane adhesion molecules);GO:0016021(integral component of membrane)	ENOG410XQHI(Cadherins are calcium dependent cell adhesion proteins (By similarity))	-	-	-	-	-
TRINITY_DN1811_c0_g1	218	TRINITY_DN1811_c0_g1_i1	PREDICTED: protein vip1-like isoform X1 [Sesamum indicum]	vip1	Protein vip1 OS=Schizosaccharomyces pombe (strain 972 / ATCC 24843) GN=vip1 PE=1 SV=1	GO:0000166(nucleotide binding);GO:0003676(nucleic acid binding);GO:0005739(mitochondrion);GO:0005829(cytosol);GO:0008150(biological_process)	ENOG4111ICI(actin cytoskeleton protein)	-	-	-	-	G1XJK3.1 PF00076.20;RRM_1;
TRINITY_DN18125_c0_g1	485	TRINITY_DN18125_c0_g1_i1	PREDICTED: RING-H2 finger protein ATL16-like [Sesamum indicum]	ATL16	RING-H2 finger protein ATL16 OS=Arabidopsis thaliana GN=ATL16 PE=2 SV=1	GO:0005634(nucleus);GO:0008270(zinc ion binding);GO:0016021(integral component of membrane);GO:0016567(protein ubiquitination)	-	-	-	-	-	-
TRINITY_DN1812_c0_g1	203	TRINITY_DN1812_c0_g1_i1	hypothetical protein LR48_Vigan01g050800 [Vigna angularis]	-	-	-	-	-	-	-	-	-
TRINITY_DN18151_c0_g1	208	TRINITY_DN18151_c0_g1_i1	-	-	-	GO:0004616(phosphogluconate dehydrogenase (decarboxylating) activity);GO:0005575(cellular_component);GO:0006098(pentose-phosphate shunt);GO:0016491(oxidoreductase activity);GO:0016616(oxidoreductase activity, acting on the CH-OH group of donors, NAD or NADP as acceptor);GO:0050662(coenzyme binding);GO:0055114(oxidation-reduction process)	COG2084(Dehydrogenase)	-	-	-	-	A0A0N1HZE8.1 PF03446.13;NAD_binding_2;
TRINITY_DN18160_c0_g1	233	TRINITY_DN18160_c0_g1_i1	-	-	-	-	-	-	-	-	-	-
TRINITY_DN18178_c0_g1	240	TRINITY_DN18178_c0_g1_i1	-	PUM2	Pumilio homolog 2 OS=Homo sapiens GN=PUM2 PE=1 SV=2	GO:0003723(RNA binding);GO:0003730(mRNA 3'-UTR binding);GO:0005515(protein binding);GO:0005737(cytoplasm);GO:0010494(cytoplasmic stress granule);GO:0010608(posttranscriptional regulation of gene expression);GO:0031965(nuclear membrane);GO:0034063(stress granule assembly);GO:0043488(regulation of mRNA stability);GO:0044822(poly(A) RNA binding);GO:0048471(perinuclear region of cytoplasm);GO:0051983…	COG5099(pumilio homolog)	-	-	-	-	-
TRINITY_DN18185_c0_g1	203	TRINITY_DN18185_c0_g1_i1	-	-	-	-	-	-	-	-	-	-
TRINITY_DN18186_c0_g1	202	TRINITY_DN18186_c0_g1_i1	Protein ras-2 [Anthurium amnicola]	RAS-2	Ras-like protein 2 OS=Physarum polycephalum GN=RAS-2 PE=2 SV=1	GO:0000166(nucleotide binding);GO:0000281(mitotic cytokinesis);GO:0000902(cell morphogenesis);GO:0001932(regulation of protein phosphorylation);GO:0003924(GTPase activity);GO:0005515(protein binding);GO:0005525(GTP binding);GO:0005886(plasma membrane);GO:0005938(cell cortex);GO:0007165(signal transduction);GO:0007188(adenylate cyclase-modulating G-protein coupled receptor signaling pathway);GO:00…	COG1100(GTP-binding Protein)	K07904	Ras-related protein Rab-11A	-	gra04144(Endocytosis)	X6N5U1.1 PF00071.20;Ras;
TRINITY_DN18187_c0_g1	220	TRINITY_DN18187_c0_g1_i1	PREDICTED: serine/threonine-protein kinase AtPK2/AtPK19-like [Ipomoea nil]	Stk32c	Serine/threonine-protein kinase 32C OS=Mus musculus GN=Stk32c PE=1 SV=1	GO:0004672(protein kinase activity);GO:0004713(protein tyrosine kinase activity);GO:0005524(ATP binding);GO:0005575(cellular_component);GO:0006468(protein phosphorylation)	ENOG410XNPH(protein serine/threonine kinase activity)	K13412	calcium-dependent protein kinase	EC:2.7.11.1	gmx04626(Plant-pathogen interaction)	K1WQG6.1 PF00069.23;Pkinase;
TRINITY_DN18191_c0_g1	204	TRINITY_DN18191_c0_g1_i1	-	-	-	-	-	-	-	-	-	-
TRINITY_DN18197_c0_g1	205	TRINITY_DN18197_c0_g1_i1	hypothetical protein KFL_000070310 [Klebsormidium flaccidum]	Efhc1	EF-hand domain-containing protein 1 OS=Mus musculus GN=Efhc1 PE=1 SV=1	GO:0005813(centrosome);GO:0021795(cerebral cortex cell migration);GO:0072686(mitotic spindle)	ENOG410XQCQ(EF-hand domain (C-terminal) containing)	-	-	-	-	H2Y7K8.1 PF06565.10;DUF1126;
TRINITY_DN18202_c0_g1	240	TRINITY_DN18202_c0_g1_i1	-	-	-	-	-	-	-	-	-	-
TRINITY_DN18203_c0_g1	207	TRINITY_DN18203_c0_g1_i1	-	-	-	GO:0004502(kynurenine 3-monooxygenase activity);GO:0016174(NAD(P)H oxidase activity);GO:0019674(NAD metabolic process);GO:0044550(secondary metabolite biosynthetic process);GO:0050660(flavin adenine dinucleotide binding);GO:0070189(kynurenine metabolic process)	ENOG4111J82(glyoxalase bleomycin resistance protein dioxygenase)	-	-	-	-	A0A0D2Y3I1.1 PF00903.23;Glyoxalase;
TRINITY_DN18207_c0_g1	224	TRINITY_DN18207_c0_g1_i1	-	FBP26	Fructose-2,6-bisphosphatase OS=Saccharomyces cerevisiae (strain ATCC 204508 / S288c) GN=FBP26 PE=1 SV=2	GO:0005575(cellular_component);GO:0043581(mycelium development)	COG0406(Phosphoglycerate mutase)	-	-	-	-	E9DW52.1 PF00300.20;His_Phos_1;
TRINITY_DN18215_c0_g1	219	TRINITY_DN18215_c0_g1_i1	-	-	-	-	-	-	-	-	-	-
TRINITY_DN18219_c0_g1	213	TRINITY_DN18219_c0_g1_i1	-	VRG4	GDP-mannose transporter OS=Phaeosphaeria nodorum (strain SN15 / ATCC MYA-4574 / FGSC 10173) GN=VRG4 PE=3 SV=1	GO:0005458(GDP-mannose transmembrane transporter activity);GO:0006486(protein glycosylation)	COG5070(Solute carrier family 35)	-	-	-	-	B8MC03.1 PF08449.9;UAA;
TRINITY_DN18226_c0_g1	201	TRINITY_DN18226_c0_g1_i1	-	-	-	-	-	-	-	-	-	-
TRINITY_DN1823_c0_g1	315	TRINITY_DN1823_c0_g1_i1	PREDICTED: serine protease inhibitor 5-like [Solanum lycopersicum]	-	Serine protease inhibitor 1 OS=Solanum tuberosum PE=1 SV=2	GO:0005773(vacuole)	-	-	-	-	-	M1B8C8.1 PF00197.16;Kunitz_legume;
TRINITY_DN18243_c0_g1	233	TRINITY_DN18243_c0_g1_i1	-	-	-	-	-	-	-	-	-	-
TRINITY_DN18246_c0_g1	339	TRINITY_DN18246_c0_g1_i1	RecName: Full=Glutamine synthetase; AltName: Full=Glutamate--ammonia ligase	GLUL	Glutamine synthetase OS=Homo sapiens GN=GLUL PE=1 SV=4	GO:0000287(magnesium ion binding);GO:0001504(neurotransmitter uptake);GO:0004351(glutamate decarboxylase activity);GO:0004356(glutamate-ammonia ligase activity);GO:0005515(protein binding);GO:0005524(ATP binding);GO:0005634(nucleus);GO:0005737(cytoplasm);GO:0005739(mitochondrion);GO:0005791(rough endoplasmic reticulum);GO:0005829(cytosol);GO:0006538(glutamate catabolic process);GO:0006542(glutami…	COG0174(glutamine synthetase)	K01915	glutamine synthetase	EC:6.3.1.2	ppp01230(Biosynthesis of amino acids);ppp00630(Glyoxylate and dicarboxylate metabolism);ppp00910(Nitrogen metabolism);ppp00250(Alanine, aspartate and glutamate metabolism);ppp00220(Arginine biosynthesis)	G3HG36.1 PF00120.22;Gln-synt_C;
TRINITY_DN1825_c0_g1	218	TRINITY_DN1825_c0_g1_i1	-	-	-	-	-	-	-	-	-	-
TRINITY_DN18260_c0_g1	250	TRINITY_DN18260_c0_g1_i1	-	-	-	-	-	-	-	-	-	-
TRINITY_DN1826_c0_g1	204	TRINITY_DN1826_c0_g1_i1	-	-	-	-	-	-	-	-	-	-
TRINITY_DN18277_c0_g1	214	TRINITY_DN18277_c0_g1_i1	-	-	-	-	-	-	-	-	-	-
TRINITY_DN18279_c0_g1	231	TRINITY_DN18279_c0_g1_i1	-	-	-	-	-	-	-	-	-	-
TRINITY_DN18280_c0_g1	218	TRINITY_DN18280_c0_g1_i1	-	-	-	-	-	-	-	-	-	-
TRINITY_DN18290_c1_g1	206	TRINITY_DN18290_c1_g1_i1	-	-	-	-	-	-	-	-	-	-
TRINITY_DN18307_c0_g1	223	TRINITY_DN18307_c0_g1_i1	-	-	-	-	-	-	-	-	-	-
TRINITY_DN18311_c0_g1	220	TRINITY_DN18311_c0_g1_i1	NGP1NT domain-containing protein, partial [Helicosporidium sp. ATCC 50920]	nog-2	Nucleolar GTP-binding protein 2 OS=Neurospora crassa (strain ATCC 24698 / 74-OR23-1A / CBS 708.71 / DSM 1257 / FGSC 987) GN=nog-2 PE=3 SV=1	GO:0003924(GTPase activity)	COG1161(Required for a late step of 50S ribosomal subunit assembly. Has GTPase activity (By similarity))	K14537	nuclear GTP-binding protein	-	eus03008(Ribosome biogenesis in eukaryotes)	N1RQ76.1 PF08153.10;NGP1NT;
TRINITY_DN18330_c0_g2	239	TRINITY_DN18330_c0_g2_i1	-	-	-	-	-	-	-	-	-	-
TRINITY_DN18344_c0_g2	202	TRINITY_DN18344_c0_g2_i1	-	-	-	-	-	-	-	-	-	-
TRINITY_DN18346_c0_g1	224	TRINITY_DN18346_c0_g1_i1	-	PAM	Peptidyl-glycine alpha-amidating monooxygenase OS=Homo sapiens GN=PAM PE=1 SV=2	GO:0001519(peptide amidation);GO:0001666(response to hypoxia);GO:0001676(long-chain fatty acid metabolic process);GO:0004504(peptidylglycine monooxygenase activity);GO:0004598(peptidylamidoglycolate lyase activity);GO:0005507(copper ion binding);GO:0005509(calcium ion binding);GO:0005515(protein binding);GO:0005615(extracellular space);GO:0005802(trans-Golgi network);GO:0005886(plasma membrane);G…	ENOG410XS0X(peptidyl-glycine alpha-amidating monooxygenase)	-	-	-	-	H0VJZ4.1 PF01082.18;Cu2_monooxygen;
TRINITY_DN1834_c0_g1	204	TRINITY_DN1834_c0_g1_i1	-	-	-	-	-	-	-	-	-	-
TRINITY_DN18351_c0_g1	232	TRINITY_DN18351_c0_g1_i1	-	-	-	-	-	-	-	-	-	-
TRINITY_DN18359_c0_g1	223	TRINITY_DN18359_c0_g1_i1	-	-	-	-	-	-	-	-	-	-
TRINITY_DN1835_c0_g1	218	TRINITY_DN1835_c0_g1_i1	-	-	-	-	-	-	-	-	-	-
TRINITY_DN18381_c0_g1	233	TRINITY_DN18381_c0_g1_i1	-	-	-	-	-	-	-	-	-	-
TRINITY_DN18390_c0_g1	208	TRINITY_DN18390_c0_g1_i1	-	-	-	-	-	-	-	-	-	-
TRINITY_DN18394_c0_g1	228	TRINITY_DN18394_c0_g1_i1	PREDICTED: serine/arginine-rich splicing factor RS2Z32-like isoform X1 [Juglans regia]	SRSF7	Serine/arginine-rich splicing factor 7 OS=Bos taurus GN=SRSF7 PE=2 SV=1	GO:0000166(nucleotide binding);GO:0003676(nucleic acid binding);GO:0008270(zinc ion binding)	ENOG4111N8Y(serine arginine-rich splicing factor)	K12896	splicing factor, arginine/serine-rich 7	-	sly03040(Spliceosome)	-
TRINITY_DN18398_c0_g1	234	TRINITY_DN18398_c0_g1_i1	-	-	-	-	-	-	-	-	-	-
TRINITY_DN18405_c0_g1	253	TRINITY_DN18405_c0_g1_i1	hypothetical protein PRUPE_ppa019964mg, partial [Prunus persica]	-	-	-	COG2801(Retrotransposon protein)	-	-	-	-	M5XQH1.1 PF00665.24;rve;
TRINITY_DN18418_c0_g1	202	TRINITY_DN18418_c0_g1_i1	PREDICTED: LOW QUALITY PROTEIN: U-box domain-containing protein 17-like [Elaeis guineensis]	PUB17	U-box domain-containing protein 17 OS=Arabidopsis thaliana GN=PUB17 PE=2 SV=1	GO:0005634(nucleus);GO:0005737(cytoplasm)	ENOG410YC2C(Ubox domain-containing protein)	-	-	-	-	-
TRINITY_DN18440_c0_g1	224	TRINITY_DN18440_c0_g1_i1	-	-	-	-	-	-	-	-	-	-
TRINITY_DN18444_c0_g1	214	TRINITY_DN18444_c0_g1_i1	-	-	-	-	-	-	-	-	-	-
TRINITY_DN18458_c0_g1	202	TRINITY_DN18458_c0_g1_i1	-	YAP1	Transcriptional coactivator YAP1 OS=Homo sapiens GN=YAP1 PE=1 SV=2	GO:0000902(cell morphogenesis);GO:0000979(RNA polymerase II core promoter sequence-specific DNA binding);GO:0001076(transcription factor activity, RNA polymerase II transcription factor binding);GO:0001570(vasculogenesis);GO:0003143(embryonic heart tube morphogenesis);GO:0003682(chromatin binding);GO:0003713(transcription coactivator activity);GO:0003714(transcription corepressor activity);GO:000…	COG5021(ubiquitin protein ligase)	-	-	-	-	-
TRINITY_DN18469_c0_g1	270	TRINITY_DN18469_c0_g1_i1	heat shock protein 90 (ISS) [Ostreococcus tauri]	-	Endoplasmin homolog OS=Hordeum vulgare PE=2 SV=1	GO:0005524(ATP binding);GO:0005634(nucleus);GO:0005739(mitochondrion);GO:0005773(vacuole);GO:0005774(vacuolar membrane);GO:0005783(endoplasmic reticulum);GO:0005788(endoplasmic reticulum lumen);GO:0005794(Golgi apparatus);GO:0005829(cytosol);GO:0005886(plasma membrane);GO:0006457(protein folding);GO:0006950(response to stress);GO:0009306(protein secretion);GO:0009409(response to cold);GO:0009414(…	COG0326(Molecular chaperone. Has ATPase activity (By similarity))	K09487	heat shock protein 90kDa beta	-	ota04141(Protein processing in endoplasmic reticulum)	S9W6X0.1 PF00183.16;HSP90;
TRINITY_DN1846_c0_g1	205	TRINITY_DN1846_c0_g1_i1	hexose transporter 1 [Solanum lycopersicum]	STP1	Sugar transport protein 1 OS=Arabidopsis thaliana GN=STP1 PE=1 SV=2	GO:0005351(sugar:proton symporter activity);GO:0005355(glucose transmembrane transporter activity);GO:0005887(integral component of plasma membrane);GO:0035428(hexose transmembrane transport);GO:0046323(glucose import)	ENOG410XNQK(Transporter)	-	-	-	-	A0A022R1Z7.1 PF00083.22;Sugar_tr;
TRINITY_DN18473_c0_g1	229	TRINITY_DN18473_c0_g1_i1	-	-	-	-	ENOG4111TTK(Cyclin-dependent protein kinase)	-	-	-	-	-
TRINITY_DN18474_c0_g1	210	TRINITY_DN18474_c0_g1_i1	-	-	-	GO:0004252(serine-type endopeptidase activity)	COG1404(peptidase (S8 and S53, subtilisin, kexin, sedolisin)	-	-	-	-	K3WF12.1 PF00082.20;Peptidase_S8;
TRINITY_DN1847_c0_g1	221	TRINITY_DN1847_c0_g1_i1	-	-	-	-	-	-	-	-	-	-
TRINITY_DN18481_c0_g1	202	TRINITY_DN18481_c0_g1_i1	-	-	-	GO:0004497(monooxygenase activity);GO:0005506(iron ion binding);GO:0005575(cellular_component);GO:0009055(electron carrier activity);GO:0016705(oxidoreductase activity, acting on paired donors, with incorporation or reduction of molecular oxygen);GO:0016712(oxidoreductase activity, acting on paired donors, with incorporation or reduction of molecular oxygen, reduced flavin or flavoprotein as one …	COG2124(Cytochrome p450)	-	-	-	-	G9MV60.1 PF00067.20;p450;
TRINITY_DN18481_c0_g2	223	TRINITY_DN18481_c0_g2_i1	-	-	-	-	-	-	-	-	-	-
TRINITY_DN18484_c0_g1	267	TRINITY_DN18484_c0_g1_i1	-	-	-	-	-	-	-	-	-	-
TRINITY_DN184_c0_g1	211	TRINITY_DN184_c0_g1_i1	-	-	-	-	-	-	-	-	-	-
TRINITY_DN18501_c0_g1	269	TRINITY_DN18501_c0_g1_i1	PREDICTED: transcription factor bHLH30-like [Phoenix dactylifera]	BHLH30	Transcription factor bHLH30 OS=Arabidopsis thaliana GN=BHLH30 PE=1 SV=1	GO:0005634(nucleus)	ENOG41114CS(Helix-loop-helix DNA-binding domain)	K13422	transcription factor MYC2	-	gmx04075(Plant hormone signal transduction)	I1IQU6.1 PF00010.24;HLH;
TRINITY_DN18506_c0_g1	231	TRINITY_DN18506_c0_g1_i1	-	-	-	-	-	-	-	-	-	-
TRINITY_DN18508_c0_g1	241	TRINITY_DN18508_c0_g1_i1	-	-	-	-	-	-	-	-	-	-
TRINITY_DN1850_c0_g1	264	TRINITY_DN1850_c0_g1_i1	-	plr1	Pyridoxal reductase OS=Schizosaccharomyces pombe (strain 972 / ATCC 24843) GN=plr1 PE=1 SV=1	GO:0004033(aldo-keto reductase (NADP) activity);GO:0005634(nucleus);GO:0005737(cytoplasm);GO:0005829(cytosol);GO:0016491(oxidoreductase activity);GO:0042820(vitamin B6 catabolic process);GO:0042821(pyridoxal biosynthetic process);GO:0050236(pyridoxine:NADP 4-dehydrogenase activity)	COG0667(Aldo keto reductase)	-	-	-	-	G1WZN9.1 PF00248.19;Aldo_ket_red;
TRINITY_DN1851_c0_g1	240	TRINITY_DN1851_c0_g1_i1	60 ribosomal protein L14 [Zea mays]	-	Probable 60S ribosomal protein L14 OS=Pisum sativum PE=2 SV=1	GO:0003735(structural constituent of ribosome);GO:0006412(translation);GO:0022625(cytosolic large ribosomal subunit);GO:0042273(ribosomal large subunit biogenesis)	COG2163((ribosomal) protein)	K02875	large subunit ribosomal protein L14e	-	zma03010(Ribosome)	-
TRINITY_DN18521_c0_g1	207	TRINITY_DN18521_c0_g1_i1	-	-	-	-	-	-	-	-	-	-
TRINITY_DN18525_c0_g1	201	TRINITY_DN18525_c0_g1_i1	-	-	-	GO:0005575(cellular_component);GO:0016491(oxidoreductase activity);GO:0055114(oxidation-reduction process)	ENOG410XNZY(NADPH Oxidase)	-	-	-	-	-
TRINITY_DN18528_c0_g1	231	TRINITY_DN18528_c0_g1_i1	-	-	-	-	-	-	-	-	-	-
TRINITY_DN18529_c0_g1	225	TRINITY_DN18529_c0_g1_i1	PREDICTED: uncharacterized protein LOC100833511 isoform X2 [Brachypodium distachyon]	SH3YL1	SH3 domain-containing YSC84-like protein 1 OS=Homo sapiens GN=SH3YL1 PE=1 SV=1	GO:0003674(molecular_function);GO:0005575(cellular_component);GO:0008150(biological_process)	COG2930(SH3 domain containing, Ysc84-like 1 (S. cerevisiae))	-	-	-	-	C7Z1Z3.1 PF04366.10;Ysc84;
TRINITY_DN18539_c0_g1	218	TRINITY_DN18539_c0_g1_i1	-	-	-	-	-	-	-	-	-	-
TRINITY_DN18545_c0_g1	233	TRINITY_DN18545_c0_g1_i1	-	SPBC1271.10c	Uncharacterized MFS-type transporter C1271.10c OS=Schizosaccharomyces pombe (strain 972 / ATCC 24843) GN=SPBC1271.10c PE=1 SV=1	GO:0005938(cell cortex);GO:0016021(integral component of membrane);GO:0022857(transmembrane transporter activity);GO:0055085(transmembrane transport)	ENOG410XQE3(transmembrane transporter activity)	-	-	-	-	H6C7R0.1 PF07690.14;MFS_1;
TRINITY_DN18546_c0_g1	287	TRINITY_DN18546_c0_g1_i1	-	-	-	-	-	-	-	-	-	-
TRINITY_DN18547_c0_g1	229	TRINITY_DN18547_c0_g1_i1	PREDICTED: uncharacterized protein LOC103979058 [Musa acuminata subsp. malaccensis]	-	-	-	ENOG410YPUT(NA)	-	-	-	-	-
TRINITY_DN18550_c0_g1	211	TRINITY_DN18550_c0_g1_i1	-	-	-	-	-	-	-	-	-	-
TRINITY_DN18554_c0_g1	223	TRINITY_DN18554_c0_g1_i1	-	-	-	GO:0003674(molecular_function);GO:0005575(cellular_component);GO:0008150(biological_process)	ENOG41123ZQ(Conserved glycine-rich protein)	-	-	-	-	-
TRINITY_DN18561_c0_g1	228	TRINITY_DN18561_c0_g1_i1	-	-	-	-	-	-	-	-	-	-
TRINITY_DN18563_c0_g1	407	TRINITY_DN18563_c0_g1_i1	-	-	-	-	-	-	-	-	-	-
TRINITY_DN18563_c0_g2	310	TRINITY_DN18563_c0_g2_i1	-	-	-	-	-	-	-	-	-	-
TRINITY_DN18565_c0_g1	1109	TRINITY_DN18565_c0_g1_i1	PREDICTED: vacuolar protein sorting-associated protein 28 homolog 1-like [Elaeis guineensis]	VPS28-1	Vacuolar protein sorting-associated protein 28 homolog 1 OS=Arabidopsis thaliana GN=VPS28-1 PE=1 SV=1	GO:0000813(ESCRT I complex);GO:0032403(protein complex binding);GO:0043328(protein targeting to vacuole involved in ubiquitin-dependent protein catabolic process via the multivesicular body sorting pathway)	ENOG4111IQ4(Vacuolar protein sorting-associated protein)	K12184	ESCRT-I complex subunit VPS28	-	egu04144(Endocytosis)	A0A0K9P0B1.1 PF03997.10;VPS28;
TRINITY_DN18580_c0_g1	230	TRINITY_DN18580_c0_g1_i1	-	-	-	-	-	-	-	-	-	-
TRINITY_DN18587_c0_g1	202	TRINITY_DN18587_c0_g1_i1	-	-	-	-	-	-	-	-	-	-
TRINITY_DN18592_c0_g1	560	TRINITY_DN18592_c0_g1_i1;TRINITY_DN18592_c0_g1_i2	predicted protein [Micromonas commoda]	THIO	Thioredoxin OS=Geodia cydonium GN=THIO PE=3 SV=1	GO:0000103(sulfate assimilation);GO:0005739(mitochondrion);GO:0006457(protein folding);GO:0015035(protein disulfide oxidoreductase activity);GO:0016671(oxidoreductase activity, acting on a sulfur group of donors, disulfide as acceptor);GO:0034599(cellular response to oxidative stress);GO:0045454(cell redox homeostasis);GO:0055114(oxidation-reduction process)	COG0526(Thioredoxin)	K09580	protein disulfide-isomerase A1	EC:5.3.4.1	smo04141(Protein processing in endoplasmic reticulum)	R4X913.1 PF00085.18;Thioredoxin;
TRINITY_DN18594_c0_g1	237	TRINITY_DN18594_c0_g1_i1	-	-	-	-	-	-	-	-	-	-
TRINITY_DN1860_c0_g1	260	TRINITY_DN1860_c0_g1_i1	Ribosomal protein L39e, conserved site [Ostreococcus tauri]	RPL39A	60S ribosomal protein L39-1 OS=Arabidopsis thaliana GN=RPL39A PE=3 SV=2	GO:0003723(RNA binding);GO:0003735(structural constituent of ribosome);GO:0006412(translation);GO:0022625(cytosolic large ribosomal subunit)	COG2167(Ribosomal protein)	K02924	large subunit ribosomal protein L39e	-	olu03010(Ribosome)	A0A015INA9.1 PF00832.18;Ribosomal_L39;
TRINITY_DN18621_c0_g1	244	TRINITY_DN18621_c0_g1_i1	-	qcr-8	Cytochrome b-c1 complex subunit 8 OS=Neurospora crassa (strain ATCC 24698 / 74-OR23-1A / CBS 708.71 / DSM 1257 / FGSC 987) GN=qcr-8 PE=1 SV=1	GO:0005750(mitochondrial respiratory chain complex III);GO:0005886(plasma membrane);GO:0006122(mitochondrial electron transport, ubiquinol to cytochrome c);GO:0008121(ubiquinol-cytochrome-c reductase activity);GO:0009060(aerobic respiration)	ENOG41123BH(Ubiquinol-cytochrome c reductase complex)	-	-	-	-	K1XK49.1 PF02939.14;UcrQ;
TRINITY_DN18636_c0_g1	211	TRINITY_DN18636_c0_g1_i1	-	-	-	-	-	-	-	-	-	-
TRINITY_DN18644_c0_g1	242	TRINITY_DN18644_c0_g1_i1	-	-	-	-	-	-	-	-	-	-
TRINITY_DN1864_c0_g1	215	TRINITY_DN1864_c0_g1_i1	hypothetical protein GPECTOR_63g62 [Gonium pectorale]	acu-9	Malate synthase, glyoxysomal OS=Neurospora crassa (strain ATCC 24698 / 74-OR23-1A / CBS 708.71 / DSM 1257 / FGSC 987) GN=acu-9 PE=3 SV=2	GO:0004474(malate synthase activity);GO:0005737(cytoplasm);GO:0006097(glyoxylate cycle)	COG2225(malate synthase)	K01638	malate synthase	EC:2.3.3.9	cre01200(Carbon metabolism);cre00620(Pyruvate metabolism);cre00630(Glyoxylate and dicarboxylate metabolism)	Q6X898.1 PF01274.20;Malate_synthase;
TRINITY_DN18651_c0_g1	230	TRINITY_DN18651_c0_g1_i1	-	-	-	-	-	-	-	-	-	-
TRINITY_DN18663_c0_g1	505	TRINITY_DN18663_c0_g1_i1	-	-	-	-	-	-	-	-	-	-
TRINITY_DN18665_c0_g1	241	TRINITY_DN18665_c0_g1_i1	-	-	-	-	-	-	-	-	-	-
TRINITY_DN18668_c0_g1	327	TRINITY_DN18668_c0_g1_i1	-	LUM	Lumican OS=Homo sapiens GN=LUM PE=1 SV=2	GO:0005201(extracellular matrix structural constituent);GO:0005515(protein binding);GO:0005518(collagen binding);GO:0005576(extracellular region);GO:0005578(proteinaceous extracellular matrix);GO:0005583(fibrillar collagen trimer);GO:0005615(extracellular space);GO:0005796(Golgi lumen);GO:0007409(axonogenesis);GO:0007601(visual perception);GO:0014070(response to organic cyclic compound);GO:001814…	COG4886(leucine Rich Repeat)	-	-	-	-	-
TRINITY_DN18680_c0_g2	244	TRINITY_DN18680_c0_g2_i1	-	-	-	GO:0043581(mycelium development)	ENOG410XS01(Paired box)	-	-	-	-	-
TRINITY_DN18683_c0_g1	217	TRINITY_DN18683_c0_g1_i1	-	-	-	-	-	-	-	-	-	-
TRINITY_DN18688_c0_g1	209	TRINITY_DN18688_c0_g1_i1	hypothetical protein AXG93_4343s1040 [Marchantia polymorpha subsp. polymorpha]	NOG2	Nucleolar GTP-binding protein 2 OS=Yarrowia lipolytica (strain CLIB 122 / E 150) GN=NOG2 PE=3 SV=1	GO:0003924(GTPase activity);GO:0005730(nucleolus);GO:0042254(ribosome biogenesis)	COG1161(Required for a late step of 50S ribosomal subunit assembly. Has GTPase activity (By similarity))	K14537	nuclear GTP-binding protein	-	osa03008(Ribosome biogenesis in eukaryotes)	-
TRINITY_DN1868_c0_g1	279	TRINITY_DN1868_c0_g1_i1	PREDICTED: uncharacterized protein LOC101251740 [Solanum lycopersicum]	-	-	-	ENOG410YC9T(Plant-specific domain TIGR01615 family protein)	-	-	-	-	-
TRINITY_DN1868_c0_g2	272	TRINITY_DN1868_c0_g2_i1	PREDICTED: uncharacterized protein LOC101251740 [Solanum lycopersicum]	-	-	GO:0003674(molecular_function);GO:0005634(nucleus);GO:0008150(biological_process)	ENOG410YC9T(Plant-specific domain TIGR01615 family protein)	-	-	-	-	K4B940.1 PF04720.10;PDDEXK_6;
TRINITY_DN18695_c0_g1	201	TRINITY_DN18695_c0_g1_i1	-	-	-	-	-	-	-	-	-	-
TRINITY_DN18696_c0_g1	209	TRINITY_DN18696_c0_g1_i1	-	-	-	-	-	-	-	-	-	-
TRINITY_DN18708_c0_g1	242	TRINITY_DN18708_c0_g1_i1	PREDICTED: uncharacterized protein LOC105037139 [Elaeis guineensis]	-	-	-	ENOG410YM6F(NA)	-	-	-	-	-
TRINITY_DN1870_c0_g1	324	TRINITY_DN1870_c0_g1_i1	-	-	-	-	-	-	-	-	-	-
TRINITY_DN18712_c0_g1	247	TRINITY_DN18712_c0_g1_i1	-	-	-	-	-	-	-	-	-	-
TRINITY_DN18720_c0_g1	259	TRINITY_DN18720_c0_g1_i1	-	-	-	-	-	-	-	-	-	-
TRINITY_DN18720_c0_g2	500	TRINITY_DN18720_c0_g2_i1	-	-	-	-	-	-	-	-	-	-
TRINITY_DN18720_c0_g3	457	TRINITY_DN18720_c0_g3_i1	-	-	-	-	-	-	-	-	-	-
TRINITY_DN1872_c0_g1	201	TRINITY_DN1872_c0_g1_i1	-	-	-	-	-	-	-	-	-	-
TRINITY_DN18739_c0_g1	207	TRINITY_DN18739_c0_g1_i1	hypothetical protein VITISV_037490 [Vitis vinifera]	-	-	-	-	-	-	-	-	-
TRINITY_DN18742_c0_g1	245	TRINITY_DN18742_c0_g1_i1;TRINITY_DN18742_c0_g1_i2	-	-	-	-	-	-	-	-	-	-
TRINITY_DN18743_c0_g1	210	TRINITY_DN18743_c0_g1_i1	-	-	-	-	ENOG410ZCMW(integral membrane protein)	-	-	-	-	-
TRINITY_DN18750_c0_g1	225	TRINITY_DN18750_c0_g1_i1	predicted protein [Hordeum vulgare subsp. vulgare]	arg4	Carbamoyl-phosphate synthase arginine-specific large chain OS=Schizosaccharomyces pombe (strain 972 / ATCC 24843) GN=arg4 PE=3 SV=1	GO:0000050(urea cycle);GO:0004070(aspartate carbamoyltransferase activity);GO:0004087(carbamoyl-phosphate synthase (ammonia) activity);GO:0004088(carbamoyl-phosphate synthase (glutamine-hydrolyzing) activity);GO:0004151(dihydroorotase activity);GO:0005737(cytoplasm);GO:0006207('de novo' pyrimidine nucleobase biosynthetic process);GO:0006526(arginine biosynthetic process)	COG0458(carbamoyl-phosphate synthetase ammonia chain)	K11541	carbamoyl-phosphate synthase / aspartate carbamoyltransferase	EC:6.3.5.5 2.1.3.2	cme00240(Pyrimidine metabolism);cme00250(Alanine, aspartate and glutamate metabolism)	L2FXH1.1 PF02786.15;CPSase_L_D2;
TRINITY_DN18751_c0_g1	331	TRINITY_DN18751_c0_g1_i1	-	SEPP1	Selenoprotein P OS=Homo sapiens GN=SEPP1 PE=1 SV=3	GO:0001887(selenium compound metabolic process);GO:0002576(platelet degranulation);GO:0005576(extracellular region);GO:0005615(extracellular space);GO:0006979(response to oxidative stress);GO:0007420(brain development);GO:0007626(locomotory behavior);GO:0008430(selenium binding);GO:0009791(post-embryonic development);GO:0019953(sexual reproduction);GO:0031089(platelet dense granule lumen);GO:0040…	ENOG4111JK7(selenoprotein P, plasma, 1)	-	-	-	-	Q5R8W9.2 PF04592.12;SelP_N;
TRINITY_DN18753_c0_g1	277	TRINITY_DN18753_c0_g1_i1	-	-	-	-	-	-	-	-	-	-
TRINITY_DN18759_c0_g2	208	TRINITY_DN18759_c0_g2_i1	hypothetical protein PRUPE_ppa015715mg, partial [Prunus persica]	-	-	-	-	-	-	-	-	-
TRINITY_DN18771_c0_g1	208	TRINITY_DN18771_c0_g1_i1	-	-	-	-	-	-	-	-	-	-
TRINITY_DN18778_c0_g1	232	TRINITY_DN18778_c0_g1_i1	PREDICTED: heparanase-like protein 1 [Raphanus sativus]	At5g07830	Heparanase-like protein 1 OS=Arabidopsis thaliana GN=At5g07830 PE=2 SV=1	GO:0004566(beta-glucuronidase activity);GO:0005576(extracellular region);GO:0005618(cell wall);GO:0005765(lysosomal membrane);GO:0009505(plant-type cell wall);GO:0009826(unidimensional cell growth)	ENOG410YDJW(Heparanase)	K07964	heparanase 1	EC:3.2.1.166	tcc00531(Glycosaminoglycan degradation)	A0A067FEC7.1 PF03662.12;Glyco_hydro_79n;
TRINITY_DN18779_c0_g1	208	TRINITY_DN18779_c0_g1_i1	-	-	-	-	-	-	-	-	-	-
TRINITY_DN18786_c0_g1	224	TRINITY_DN18786_c0_g1_i1	PREDICTED: protein SENESCENCE-ASSOCIATED GENE 21, mitochondrial-like [Musa acuminata subsp. malaccensis]	-	-	-	ENOG410Z53Y(Late embryogenesis abundant protein)	-	-	-	-	M0TD49.1 PF03242.11;LEA_3;
TRINITY_DN18787_c0_g1	229	TRINITY_DN18787_c0_g1_i1	-	-	-	-	-	-	-	-	-	-
TRINITY_DN18789_c0_g1	205	TRINITY_DN18789_c0_g1_i1	-	-	-	GO:0003674(molecular_function);GO:0005575(cellular_component);GO:0008150(biological_process)	ENOG4111MV9(extracellular serine-threonine rich protein)	-	-	-	-	G9MR63.1 PF05730.9;CFEM;
TRINITY_DN18795_c0_g1	211	TRINITY_DN18795_c0_g1_i1	-	-	-	-	-	-	-	-	-	-
TRINITY_DN18796_c0_g1	227	TRINITY_DN18796_c0_g1_i1	-	-	-	-	-	-	-	-	-	-
TRINITY_DN187_c0_g1	251	TRINITY_DN187_c0_g1_i1	PREDICTED: tubby-like protein 4 [Elaeis guineensis]	TULP4	Tubby-like protein 4 OS=Oryza sativa subsp. japonica GN=TULP4 PE=3 SV=2	GO:0005929(cilium);GO:0035091(phosphatidylinositol binding);GO:0061512(protein localization to cilium)	ENOG410XQFT(tubby like protein)	-	-	-	-	W5GHE7.1 PF01167.16;Tub;
TRINITY_DN18801_c0_g1	266	TRINITY_DN18801_c0_g1_i1	-	-	-	-	-	-	-	-	-	-
TRINITY_DN18805_c0_g1	210	TRINITY_DN18805_c0_g1_i1	-	-	-	-	-	-	-	-	-	-
TRINITY_DN18834_c0_g1	259	TRINITY_DN18834_c0_g1_i1	-	-	-	-	-	-	-	-	-	-
TRINITY_DN18835_c0_g1	221	TRINITY_DN18835_c0_g1_i1	-	-	-	-	-	-	-	-	-	-
TRINITY_DN18841_c0_g2	225	TRINITY_DN18841_c0_g2_i1	-	Fabp2	Fatty acid-binding protein, intestinal OS=Mus musculus GN=Fabp2 PE=1 SV=2	GO:0005215(transporter activity);GO:0005504(fatty acid binding);GO:0005622(intracellular);GO:0006810(transport)	ENOG4111US8(acid binding protein)	-	-	-	-	H2ZG76.1 PF00061.21;Lipocalin;
TRINITY_DN18849_c0_g1	226	TRINITY_DN18849_c0_g1_i1	-	-	-	-	-	-	-	-	-	-
TRINITY_DN18850_c0_g1	240	TRINITY_DN18850_c0_g1_i1	-	-	-	GO:0003674(molecular_function);GO:0005575(cellular_component);GO:0008150(biological_process)	ENOG4110IGD(Survival motor neuron domain containing 1)	-	-	-	-	A0A072PFX5.1 PF06003.10;SMN;
TRINITY_DN18853_c0_g1	303	TRINITY_DN18853_c0_g1_i1	-	-	-	-	-	-	-	-	-	-
TRINITY_DN18858_c0_g1	206	TRINITY_DN18858_c0_g1_i1	cytochrome P450, putative [Ricinus communis]	-	-	GO:0005506(iron ion binding);GO:0005575(cellular_component);GO:0008202(steroid metabolic process);GO:0009055(electron carrier activity);GO:0016705(oxidoreductase activity, acting on paired donors, with incorporation or reduction of molecular oxygen);GO:0020037(heme binding);GO:0055114(oxidation-reduction process)	COG2124(Cytochrome p450)	K15639	PHYB activation tagged suppressor 1	EC:1.14.-.-	rcu00905(Brassinosteroid biosynthesis)	K5WKU4.1 PF00067.20;p450;
TRINITY_DN18859_c0_g1	269	TRINITY_DN18859_c0_g1_i1	60S ribosomal protein L35a [Anthurium amnicola]	RPL35A	60S ribosomal protein L35a OS=Homo sapiens GN=RPL35A PE=1 SV=2	GO:0002181(cytoplasmic translation);GO:0003735(structural constituent of ribosome);GO:0005739(mitochondrion);GO:0006364(rRNA processing);GO:0016020(membrane);GO:0022625(cytosolic large ribosomal subunit);GO:0042273(ribosomal large subunit biogenesis);GO:0044822(poly(A) RNA binding);GO:0070062(extracellular exosome)	COG2451(Ribosomal protein)	K02917	large subunit ribosomal protein L35Ae	-	cvr03010(Ribosome)	D4A771.1 PF01247.16;Ribosomal_L35Ae;
TRINITY_DN18862_c0_g1	281	TRINITY_DN18862_c0_g1_i1	-	-	-	-	-	-	-	-	-	-
TRINITY_DN18887_c0_g3	235	TRINITY_DN18887_c0_g3_i1	PREDICTED: uncharacterized protein LOC103994241 [Musa acuminata subsp. malaccensis]	-	-	GO:0005794(Golgi apparatus);GO:0016021(integral component of membrane);GO:0016740(transferase activity);GO:0016757(transferase activity, transferring glycosyl groups)	ENOG410YRJG(Core 1 synthase, glycoprotein-N-acetylgalactosamine 3-beta-galactosyltransferase, 1)	-	-	-	-	W5GU42.1 PF02434.14;Fringe;
TRINITY_DN18888_c0_g1	620	TRINITY_DN18888_c0_g1_i1	-	B2M	Beta-2-microglobulin OS=Gorilla gorilla gorilla GN=B2M PE=3 SV=1	GO:0000139(Golgi membrane);GO:0001895(retina homeostasis);GO:0001916(positive regulation of T cell mediated cytotoxicity);GO:0001948(glycoprotein binding);GO:0002474(antigen processing and presentation of peptide antigen via MHC class I);GO:0002479(antigen processing and presentation of exogenous peptide antigen via MHC class I, TAP-dependent);GO:0002480(antigen processing and presentation of exo…	ENOG410YTDG(Component of the class I major histocompatibility complex (MHC). Involved in the presentation of peptide antigens to the immune system (By similarity))	-	-	-	-	G3RQY0.1 PF07654.13;C1-set;
TRINITY_DN18890_c0_g1	945	TRINITY_DN18890_c0_g1_i1;TRINITY_DN18890_c0_g1_i2	Peptide chain release factor 2 [Ananas comosus]	prfB	Peptide chain release factor 2 OS=Campylobacter concisus (strain 13826) GN=prfB PE=3 SV=1	GO:0004045(aminoacyl-tRNA hydrolase activity);GO:0005762(mitochondrial large ribosomal subunit);GO:0016149(translation release factor activity, codon specific);GO:0016150(translation release factor activity, codon nonspecific);GO:0043022(ribosome binding);GO:0070126(mitochondrial translational termination);GO:0072344(rescue of stalled ribosome)	COG0216(Peptide chain release factor 1 directs the termination of translation in response to the peptide chain termination codons UAG and UAA (By similarity))	-	-	-	-	A0A0J8BNJ7.1 PF00472.18;RF-1;
TRINITY_DN18895_c0_g1	211	TRINITY_DN18895_c0_g1_i1	-	-	-	-	-	-	-	-	-	-
TRINITY_DN18898_c0_g1	787	TRINITY_DN18898_c0_g1_i1	Cyclin-P4-1 [Ananas comosus]	CYCP4-1	Cyclin-P4-1 OS=Oryza sativa subsp. japonica GN=CYCP4-1 PE=2 SV=1	GO:0000079(regulation of cyclin-dependent protein serine/threonine kinase activity);GO:0004693(cyclin-dependent protein serine/threonine kinase activity);GO:0005515(protein binding);GO:0007049(cell cycle);GO:0019901(protein kinase binding);GO:0051301(cell division);GO:0051726(regulation of cell cycle)	ENOG4111TTK(Cyclin-dependent protein kinase)	K01647	citrate synthase	EC:2.3.3.1	bna01200(Carbon metabolism);bna01210(2-Oxocarboxylic acid metabolism);bna01230(Biosynthesis of amino acids);bna00020(Citrate cycle (TCA cycle));bna00630(Glyoxylate and dicarboxylate metabolism)	A0A0E0MAU2.1 PF08613.9;Cyclin;
TRINITY_DN188_c0_g1	203	TRINITY_DN188_c0_g1_i1	-	-	-	-	-	-	-	-	-	-
TRINITY_DN18908_c0_g1	212	TRINITY_DN18908_c0_g1_i1	-	-	-	-	COG0465(Acts as a processive, ATP-dependent zinc metallopeptidase for both cytoplasmic and membrane proteins. Plays a role in the quality control of integral membrane proteins (By similarity))	-	-	-	-	-
TRINITY_DN18909_c0_g1	210	TRINITY_DN18909_c0_g1_i1	-	-	-	-	-	-	-	-	-	-
TRINITY_DN18915_c0_g1	201	TRINITY_DN18915_c0_g1_i1	-	-	-	-	-	-	-	-	-	-
TRINITY_DN18918_c0_g1	201	TRINITY_DN18918_c0_g1_i1	-	-	-	-	-	-	-	-	-	-
TRINITY_DN18922_c0_g1	222	TRINITY_DN18922_c0_g1_i1	-	-	-	-	-	-	-	-	-	-
TRINITY_DN18940_c0_g1	205	TRINITY_DN18940_c0_g1_i1	-	-	-	-	-	-	-	-	-	-
TRINITY_DN18943_c0_g1	201	TRINITY_DN18943_c0_g1_i1	-	-	-	-	-	-	-	-	-	-
TRINITY_DN18947_c0_g2	250	TRINITY_DN18947_c0_g2_i1	-	-	-	-	-	-	-	-	-	-
TRINITY_DN18971_c0_g1	323	TRINITY_DN18971_c0_g1_i1	unknown [Zea mays]	MEP3	Ammonium transporter MEP3 OS=Saccharomyces cerevisiae (strain ATCC 204508 / S288c) GN=MEP3 PE=1 SV=1	GO:0005887(integral component of plasma membrane);GO:0008519(ammonium transmembrane transporter activity);GO:0015695(organic cation transport);GO:0019740(nitrogen utilization);GO:0072488(ammonium transmembrane transport)	COG0004(ammonium Transporter)	-	-	-	-	A8P923.2 PF00909.19;Ammonium_transp;
TRINITY_DN18978_c0_g1	214	TRINITY_DN18978_c0_g1_i1	COG0111: Phosphoglycerate dehydrogenase and related dehydrogenases (ISS) [Ostreococcus tauri]	HPR-A	Glycerate dehydrogenase OS=Cucumis sativus GN=HPR-A PE=2 SV=1	GO:0004617(phosphoglycerate dehydrogenase activity);GO:0009070(serine family amino acid biosynthetic process)	COG0111(Dehydrogenase)	K00058	D-3-phosphoglycerate dehydrogenase	EC:1.1.1.95	ota01200(Carbon metabolism);ota01230(Biosynthesis of amino acids);ota00260(Glycine, serine and threonine metabolism)	A0A090N3D0.1 PF00389.28;2-Hacid_dh;
TRINITY_DN1897_c0_g1	208	TRINITY_DN1897_c0_g1_i1	-	-	-	-	-	-	-	-	-	-
TRINITY_DN18988_c0_g1	236	TRINITY_DN18988_c0_g1_i1	-	-	-	GO:0005739(mitochondrion);GO:0006783(heme biosynthetic process);GO:0009396(folic acid-containing compound biosynthetic process);GO:0030272(5-formyltetrahydrofolate cyclo-ligase activity);GO:0032780(negative regulation of ATPase activity);GO:0035999(tetrahydrofolate interconversion);GO:0042030(ATPase inhibitor activity);GO:0051117(ATPase binding)	ENOG410Y2IK(Mitochondrial ATPase inhibitor, IATP)	-	-	-	-	G2RFF9.1 PF04568.10;IATP;
TRINITY_DN18991_c0_g1	225	TRINITY_DN18991_c0_g1_i1	-	-	-	-	-	-	-	-	-	-
TRINITY_DN19003_c0_g1	226	TRINITY_DN19003_c0_g1_i1	-	-	-	-	-	-	-	-	-	-
TRINITY_DN19006_c0_g1	280	TRINITY_DN19006_c0_g1_i1	-	-	-	-	-	-	-	-	-	-
TRINITY_DN19035_c0_g1	246	TRINITY_DN19035_c0_g1_i1	-	ANAPC5	Anaphase-promoting complex subunit 5 OS=Homo sapiens GN=ANAPC5 PE=1 SV=2	GO:0005680(anaphase-promoting complex);GO:0019903(protein phosphatase binding);GO:0070979(protein K11-linked ubiquitination)	ENOG410YVZN(complex subunit)	-	-	-	-	W5PZ95.1 PF12862.5;ANAPC5;
TRINITY_DN19049_c0_g1	241	TRINITY_DN19049_c0_g1_i1	-	-	-	-	-	-	-	-	-	-
TRINITY_DN1904_c0_g1	201	TRINITY_DN1904_c0_g1_i1	-	-	-	-	-	-	-	-	-	-
TRINITY_DN19058_c0_g1	238	TRINITY_DN19058_c0_g1_i1	predicted protein [Micromonas commoda]	PAB1	Polyadenylate-binding protein, cytoplasmic and nuclear OS=Magnaporthe oryzae (strain 70-15 / ATCC MYA-4617 / FGSC 8958) GN=PAB1 PE=3 SV=1	GO:0005575(cellular_component);GO:0043581(mycelium development)	ENOG410XR5X(poly(A) binding protein, cytoplasmic)	K13126	polyadenylate-binding protein	-	mis03013(RNA transport);mis03015(mRNA surveillance pathway);mis03018(RNA degradation)	-
TRINITY_DN1905_c0_g1	438	TRINITY_DN1905_c0_g1_i1	PREDICTED: calcium-binding protein PBP1-like [Phoenix dactylifera]	PBP1	Calcium-binding protein PBP1 OS=Arabidopsis thaliana GN=PBP1 PE=1 SV=1	GO:0005509(calcium ion binding);GO:0005515(protein binding);GO:0005634(nucleus);GO:0009733(response to auxin)	COG5126(Calcium-binding protein)	K02183	calmodulin	-	pda04070(Phosphatidylinositol signaling system);pda04626(Plant-pathogen interaction)	A0A022QE73.1 PF13833.4;EF-hand_8;
TRINITY_DN1906_c0_g1	207	TRINITY_DN1906_c0_g1_i1	-	-	-	-	-	-	-	-	-	-
TRINITY_DN19079_c0_g1	209	TRINITY_DN19079_c0_g1_i1	-	-	-	GO:0003735(structural constituent of ribosome);GO:0005622(intracellular);GO:0005840(ribosome);GO:0006412(translation)	COG2075(Ribosomal protein)	-	-	-	-	-
TRINITY_DN19085_c0_g1	291	TRINITY_DN19085_c0_g1_i1	-	-	-	-	-	-	-	-	-	-
TRINITY_DN19090_c0_g1	337	TRINITY_DN19090_c0_g1_i1	PREDICTED: polyadenylate-binding protein RBP47 [Solanum lycopersicum]	RBP47	Polyadenylate-binding protein RBP47 OS=Nicotiana plumbaginifolia GN=RBP47 PE=1 SV=1	GO:0005634(nucleus);GO:0008143(poly(A) binding);GO:0010494(cytoplasmic stress granule);GO:0034605(cellular response to heat)	COG0724(Rna-binding protein)	K03231	elongation factor 1-alpha	-	cam03013(RNA transport)	K4B365.1 PF00076.20;RRM_1;
TRINITY_DN19118_c0_g1	210	TRINITY_DN19118_c0_g1_i1	-	-	-	-	-	-	-	-	-	-
TRINITY_DN19121_c0_g2	284	TRINITY_DN19121_c0_g2_i1	Mitochondrial protein import protein mas5 [Anthurium amnicola]	DNAJA2	DnaJ homolog subfamily A member 2 OS=Bos taurus GN=DNAJA2 PE=2 SV=1	GO:0005829(cytosol)	COG0484(ATP binding to DnaK triggers the release of the substrate protein, thus completing the reaction cycle. Several rounds of ATP-dependent interactions between DnaJ, DnaK and GrpE are required for fully efficient folding. Also involved, together with DnaK and GrpE, in the DNA replication of plasmids through activation of initiation proteins (By similarity))	K09503	DnaJ homolog subfamily A member 2	-	cme04141(Protein processing in endoplasmic reticulum)	-
TRINITY_DN19124_c0_g1	260	TRINITY_DN19124_c0_g1_i1	-	Rad23a	UV excision repair protein RAD23 homolog A OS=Mus musculus GN=Rad23a PE=1 SV=2	GO:0000502(proteasome complex);GO:0003684(damaged DNA binding);GO:0005634(nucleus);GO:0006281(DNA repair);GO:0006289(nucleotide-excision repair);GO:0006974(cellular response to DNA damage stimulus);GO:0031593(polyubiquitin binding);GO:0032434(regulation of proteasomal ubiquitin-dependent protein catabolic process);GO:0043161(proteasome-mediated ubiquitin-dependent protein catabolic process);GO:00…	COG5272(ubiquitin)	K10839	UV excision repair protein RAD23	-	obr04141(Protein processing in endoplasmic reticulum);obr03420(Nucleotide excision repair)	H2QFH9.1 PF00240.21;ubiquitin;
TRINITY_DN19130_c0_g1	231	TRINITY_DN19130_c0_g1_i1	Argininosuccinate synthase [Anthurium amnicola]	ASS1	Argininosuccinate synthase OS=Homo sapiens GN=ASS1 PE=1 SV=2	GO:0000050(urea cycle);GO:0000052(citrulline metabolic process);GO:0000053(argininosuccinate metabolic process);GO:0001822(kidney development);GO:0001889(liver development);GO:0004055(argininosuccinate synthase activity);GO:0005515(protein binding);GO:0005524(ATP binding);GO:0005634(nucleus);GO:0005737(cytoplasm);GO:0005741(mitochondrial outer membrane);GO:0005764(lysosome);GO:0005783(endoplasmic…	COG0137(Citrulline--aspartate ligase)	K01940	argininosuccinate synthase	EC:6.3.4.5	cme01230(Biosynthesis of amino acids);cme00250(Alanine, aspartate and glutamate metabolism);cme00220(Arginine biosynthesis)	P00966.2 PF00764.17;Arginosuc_synth;
TRINITY_DN19130_c0_g2	206	TRINITY_DN19130_c0_g2_i1	hypothetical protein CHLNCDRAFT_52216 [Chlorella variabilis]	ASS1	Argininosuccinate synthase OS=Homo sapiens GN=ASS1 PE=1 SV=2	GO:0000050(urea cycle);GO:0000052(citrulline metabolic process);GO:0000053(argininosuccinate metabolic process);GO:0001822(kidney development);GO:0001889(liver development);GO:0004055(argininosuccinate synthase activity);GO:0005515(protein binding);GO:0005524(ATP binding);GO:0005634(nucleus);GO:0005737(cytoplasm);GO:0005741(mitochondrial outer membrane);GO:0005764(lysosome);GO:0005783(endoplasmic…	COG0137(Citrulline--aspartate ligase)	K01940	argininosuccinate synthase	EC:6.3.4.5	cme01230(Biosynthesis of amino acids);cme00250(Alanine, aspartate and glutamate metabolism);cme00220(Arginine biosynthesis)	P00966.2 PF00764.17;Arginosuc_synth;
TRINITY_DN19131_c0_g1	431	TRINITY_DN19131_c0_g1_i1	-	DSC3	Desmocollin-3 OS=Homo sapiens GN=DSC3 PE=1 SV=3	GO:0005509(calcium ion binding);GO:0005886(plasma membrane);GO:0005911(cell-cell junction);GO:0007155(cell adhesion);GO:0007156(homophilic cell adhesion via plasma membrane adhesion molecules);GO:0016020(membrane);GO:0016021(integral component of membrane);GO:0030057(desmosome);GO:0045295(gamma-catenin binding);GO:0050821(protein stabilization)	ENOG410XQHI(Cadherins are calcium dependent cell adhesion proteins (By similarity))	-	-	-	-	G7PWK2.1 PF00028.15;Cadherin;
TRINITY_DN19137_c0_g1	224	TRINITY_DN19137_c0_g1_i1	arginine decarboxylase [Solanum lycopersicum]	-	Arginine decarboxylase OS=Pisum sativum PE=2 SV=1	GO:0008792(arginine decarboxylase activity);GO:0033388(putrescine biosynthetic process from arginine)	COG1166(Catalyzes the biosynthesis of agmatine from arginine (By similarity))	K01583	arginine decarboxylase	EC:4.1.1.19	sly00330(Arginine and proline metabolism)	-
TRINITY_DN19142_c0_g1	224	TRINITY_DN19142_c0_g1_i1	PREDICTED: uncharacterized protein LOC104908685 isoform X1 [Beta vulgaris subsp. vulgaris]	-	-	GO:0003674(molecular_function);GO:0005634(nucleus);GO:0005737(cytoplasm);GO:0008150(biological_process)	ENOG4111WG3(Conserved hypothetical, protein)	-	-	-	-	-
TRINITY_DN19142_c0_g2	212	TRINITY_DN19142_c0_g2_i1	PREDICTED: uncharacterized protein LOC103713130 [Phoenix dactylifera]	-	-	GO:0003674(molecular_function);GO:0005634(nucleus);GO:0005737(cytoplasm);GO:0008150(biological_process)	ENOG4111WG3(Conserved hypothetical, protein)	-	-	-	-	-
TRINITY_DN19152_c0_g1	231	TRINITY_DN19152_c0_g1_i1	-	-	-	-	-	-	-	-	-	-
TRINITY_DN19158_c0_g1	209	TRINITY_DN19158_c0_g1_i1	-	-	-	-	-	-	-	-	-	-
TRINITY_DN19159_c0_g1	238	TRINITY_DN19159_c0_g1_i1;TRINITY_DN19159_c0_g1_i2	-	-	-	-	-	-	-	-	-	-
TRINITY_DN19166_c0_g1	758	TRINITY_DN19166_c0_g1_i1;TRINITY_DN19166_c0_g1_i2	-	-	-	-	-	-	-	-	-	-
TRINITY_DN19187_c0_g1	232	TRINITY_DN19187_c0_g1_i1	PREDICTED: 60S ribosomal protein L23a [Arachis duranensis]	RPL23A	60S ribosomal protein L23a OS=Daucus carota GN=RPL23A PE=2 SV=1	GO:0000027(ribosomal large subunit assembly);GO:0003735(structural constituent of ribosome);GO:0006412(translation);GO:0022625(cytosolic large ribosomal subunit)	COG0089(One of the early assembly proteins it binds 23S rRNA. One of the proteins that surrounds the polypeptide exit tunnel on the outside of the ribosome. Forms the main docking site for trigger factor binding to the ribosome (By similarity))	K02893	large subunit ribosomal protein L23Ae	-	egr03010(Ribosome)	A0A0A0KS61.1 PF03939.11;Ribosomal_L23eN;
TRINITY_DN19201_c0_g1	229	TRINITY_DN19201_c0_g1_i1	-	-	-	-	-	-	-	-	-	-
TRINITY_DN19206_c0_g1	226	TRINITY_DN19206_c0_g1_i1	NEDD8-conjugating enzyme UBC12 [Anthurium amnicola]	UBC12	NEDD8-conjugating enzyme UBC12 OS=Yarrowia lipolytica (strain CLIB 122 / E 150) GN=UBC12 PE=3 SV=1	GO:0005737(cytoplasm);GO:0019788(NEDD8 transferase activity);GO:0031625(ubiquitin protein ligase binding);GO:0045116(protein neddylation);GO:0061630(ubiquitin protein ligase activity)	ENOG410XS81(ubiquitin-conjugating enzyme)	K10579	ubiquitin-conjugating enzyme E2 M	-	ppp04120(Ubiquitin mediated proteolysis)	A0A0E9NIZ8.1 PF00179.24;UQ_con;
TRINITY_DN19208_c0_g1	212	TRINITY_DN19208_c0_g1_i1	-	-	-	-	COG0807(Catalyzes the conversion of D-ribulose 5-phosphate to formate and 3,4-dihydroxy-2-butanone 4-phosphate (By similarity))	-	-	-	-	-
TRINITY_DN19213_c0_g1	281	TRINITY_DN19213_c0_g1_i1	-	-	-	-	-	-	-	-	-	-
TRINITY_DN19220_c0_g1	214	TRINITY_DN19220_c0_g1_i1	-	-	-	GO:0005750(mitochondrial respiratory chain complex III);GO:0006122(mitochondrial electron transport, ubiquinol to cytochrome c);GO:0008121(ubiquinol-cytochrome-c reductase activity);GO:0009060(aerobic respiration)	ENOG410Y85J(Ubiquinol-cytochrome-c reductase complex subunit (QCR10))	-	-	-	-	X0JGA0.1 PF09796.7;QCR10;
TRINITY_DN19226_c0_g1	819	TRINITY_DN19226_c0_g1_i1	PREDICTED: uncharacterized protein LOC105039398 [Elaeis guineensis]	-	-	-	-	-	-	-	-	-
TRINITY_DN19226_c0_g2	209	TRINITY_DN19226_c0_g2_i1	-	-	-	-	-	-	-	-	-	-
TRINITY_DN19227_c0_g1	211	TRINITY_DN19227_c0_g1_i1	PREDICTED: uncharacterized protein LOC109020567 [Juglans regia]	-	-	-	-	-	-	-	-	-
TRINITY_DN19233_c0_g1	203	TRINITY_DN19233_c0_g1_i1	-	SCP2	Non-specific lipid-transfer protein (Fragment) OS=Gallus gallus GN=SCP2 PE=2 SV=1	GO:0005102(receptor binding);GO:0005654(nucleoplasm);GO:0005739(mitochondrion);GO:0005777(peroxisome);GO:0006701(progesterone biosynthetic process);GO:0007031(peroxisome organization);GO:0008526(phosphatidylinositol transporter activity);GO:0015485(cholesterol binding);GO:0015914(phospholipid transport);GO:0016020(membrane);GO:0016747(transferase activity, transferring acyl groups other than amin…	-	-	-	-	-	-
TRINITY_DN19235_c0_g1	205	TRINITY_DN19235_c0_g1_i1	-	-	-	-	-	-	-	-	-	-
TRINITY_DN19236_c0_g1	202	TRINITY_DN19236_c0_g1_i1	-	-	-	-	-	-	-	-	-	-
TRINITY_DN19238_c0_g1	228	TRINITY_DN19238_c0_g1_i1	-	-	-	-	-	-	-	-	-	-
TRINITY_DN19257_c0_g1	218	TRINITY_DN19257_c0_g1_i1	-	-	-	-	-	-	-	-	-	-
TRINITY_DN19263_c0_g1	221	TRINITY_DN19263_c0_g1_i1	-	-	-	-	-	-	-	-	-	-
TRINITY_DN1927_c0_g1	223	TRINITY_DN1927_c0_g1_i1	-	-	-	-	-	-	-	-	-	-
TRINITY_DN19296_c0_g1	209	TRINITY_DN19296_c0_g1_i1	-	-	-	-	-	-	-	-	-	-
TRINITY_DN19297_c0_g1	237	TRINITY_DN19297_c0_g1_i1	-	-	-	-	ENOG410ZDEH(t-complex 11)	-	-	-	-	F9FXA3.1 PF05794.11;Tcp11;
TRINITY_DN1929_c0_g1	215	TRINITY_DN1929_c0_g1_i1	-	-	-	-	-	-	-	-	-	-
TRINITY_DN1930_c0_g1	212	TRINITY_DN1930_c0_g1_i1	-	-	-	-	-	-	-	-	-	-
TRINITY_DN19317_c0_g1	203	TRINITY_DN19317_c0_g1_i1	hypothetical protein GPECTOR_30g189 [Gonium pectorale]	SPCC569.05c	Uncharacterized transporter C569.05c OS=Schizosaccharomyces pombe (strain 972 / ATCC 24843) GN=SPCC569.05c PE=3 SV=1	GO:0005783(endoplasmic reticulum);GO:0005794(Golgi apparatus);GO:0005886(plasma membrane);GO:0006855(drug transmembrane transport);GO:0015238(drug transmembrane transporter activity);GO:0015833(peptide transport);GO:0015848(spermidine transport);GO:0015903(fluconazole transport);GO:0016021(integral component of membrane);GO:0071216(cellular response to biotic stimulus)	COG0477(major facilitator Superfamily)	-	-	-	-	G9N5R7.1 PF07690.14;MFS_1;
TRINITY_DN19332_c0_g1	247	TRINITY_DN19332_c0_g1_i1	Ras-related C3 botulinum toxin substrate 1 [Anthurium amnicola]	RAC1	Ras-related C3 botulinum toxin substrate 1 OS=Bos taurus GN=RAC1 PE=1 SV=1	GO:0003924(GTPase activity);GO:0005525(GTP binding);GO:0007264(small GTPase mediated signal transduction);GO:0012505(endomembrane system);GO:0014041(regulation of neuron maturation);GO:0021894(cerebral cortex GABAergic interneuron development);GO:0030031(cell projection assembly);GO:0030426(growth cone);GO:0031532(actin cytoskeleton reorganization);GO:0031941(filamentous actin);GO:0033630(positiv…	COG1100(GTP-binding Protein)	K00430	peroxidase	EC:1.11.1.7	sita00940(Phenylpropanoid biosynthesis)	H3GAE8.1 PF00071.20;Ras;
TRINITY_DN19335_c0_g1	270	TRINITY_DN19335_c0_g1_i1	-	ERVK-9	Endogenous retrovirus group K member 9 Pol protein OS=Homo sapiens GN=ERVK-9 PE=3 SV=3	GO:0003723(RNA binding);GO:0003887(DNA-directed DNA polymerase activity);GO:0003964(RNA-directed DNA polymerase activity);GO:0004190(aspartic-type endopeptidase activity);GO:0004523(RNA-DNA hybrid ribonuclease activity);GO:0005198(structural molecule activity);GO:0005886(plasma membrane);GO:0006278(RNA-dependent DNA biosynthetic process);GO:0006508(proteolysis);GO:0008270(zinc ion binding);GO:001…	ENOG410YWIQ(Retroviral aspartyl protease)	-	-	-	-	F7HNE0.1 PF00692.17;dUTPase;
TRINITY_DN19342_c0_g1	240	TRINITY_DN19342_c0_g1_i1	-	-	-	-	-	-	-	-	-	-
TRINITY_DN19345_c0_g1	208	TRINITY_DN19345_c0_g1_i1	-	-	-	-	-	-	-	-	-	-
TRINITY_DN19346_c0_g1	228	TRINITY_DN19346_c0_g1_i1	-	-	-	-	-	-	-	-	-	-
TRINITY_DN19354_c0_g1	242	TRINITY_DN19354_c0_g1_i1	-	-	-	-	-	-	-	-	-	-
TRINITY_DN19359_c0_g1	552	TRINITY_DN19359_c0_g1_i1	-	-	-	-	-	-	-	-	-	-
TRINITY_DN19364_c0_g1	240	TRINITY_DN19364_c0_g1_i1	-	-	-	-	-	-	-	-	-	-
TRINITY_DN19368_c0_g1	268	TRINITY_DN19368_c0_g1_i1	PREDICTED: aquaporin TIP1-1 [Solanum lycopersicum]	MCP1	Probable aquaporin TIP-type OS=Medicago sativa GN=MCP1 PE=2 SV=2	GO:0005887(integral component of plasma membrane);GO:0009705(plant-type vacuole membrane);GO:0009992(cellular water homeostasis);GO:0015250(water channel activity);GO:0015254(glycerol channel activity);GO:0034220(ion transmembrane transport);GO:0042807(central vacuole)	COG0580(Channel that permits osmotically driven movement of water in both directions. It is involved in the osmoregulation and in the maintenance of cell turgor during volume expansion in rapidly growing cells. It mediates rapid entry or exit of water in response to abrupt changes in osmolarity (By similarity))	-	-	-	-	K4D3H4.1 PF00230.18;MIP;
TRINITY_DN1937_c0_g1	231	TRINITY_DN1937_c0_g1_i1	-	-	-	-	-	-	-	-	-	-
TRINITY_DN19386_c0_g1	282	TRINITY_DN19386_c0_g1_i1	40S ribosomal protein S1 [Anthurium amnicola]	RPS3A	40S ribosomal protein S3a OS=Oryza sativa subsp. japonica GN=RPS3A PE=2 SV=2	GO:0005829(cytosol)	COG1890(Ribosomal protein)	K02984	small subunit ribosomal protein S3Ae	-	gsl03010(Ribosome)	W4KF79.1 PF01015.16;Ribosomal_S3Ae;
TRINITY_DN19393_c0_g1	1219	TRINITY_DN19393_c0_g1_i1	PREDICTED: probable beta-1,4-xylosyltransferase IRX9 [Phoenix dactylifera]	IRX9	Probable beta-1,4-xylosyltransferase IRX9 OS=Arabidopsis thaliana GN=IRX9 PE=2 SV=1	GO:0009834(plant-type secondary cell wall biogenesis);GO:0010417(glucuronoxylan biosynthetic process);GO:0042285(xylosyltransferase activity)	ENOG410XP79(glucuronosyltransferase)	K00735	galactosylgalactosylxylosylprotein 3-beta-glucuronosyltransferase 1	EC:2.4.1.135	mus00514(Other types of O-glycan biosynthesis)	M0TLU8.1 PF03360.14;Glyco_transf_43;
TRINITY_DN19394_c0_g1	216	TRINITY_DN19394_c0_g1_i1	-	-	-	-	-	-	-	-	-	-
TRINITY_DN19395_c0_g1	522	TRINITY_DN19395_c0_g1_i1;TRINITY_DN19395_c0_g1_i2	PREDICTED: phytolongin Phyl1.1-like [Musa acuminata subsp. malaccensis]	-	-	-	ENOG410XY93(VAMP-like protein)	-	-	-	-	-
TRINITY_DN19405_c0_g1	218	TRINITY_DN19405_c0_g1_i1	-	-	-	-	-	-	-	-	-	-
TRINITY_DN19405_c0_g2	345	TRINITY_DN19405_c0_g2_i1	-	-	-	-	-	-	-	-	-	-
TRINITY_DN19408_c0_g2	260	TRINITY_DN19408_c0_g2_i1	-	-	-	-	-	-	-	-	-	-
TRINITY_DN19414_c0_g1	357	TRINITY_DN19414_c0_g1_i1	-	-	-	-	-	-	-	-	-	-
TRINITY_DN19428_c0_g1	209	TRINITY_DN19428_c0_g1_i1	-	-	-	-	-	-	-	-	-	-
TRINITY_DN1942_c0_g1	224	TRINITY_DN1942_c0_g1_i1	-	-	-	-	-	-	-	-	-	-
TRINITY_DN19443_c0_g1	228	TRINITY_DN19443_c0_g1_i1	-	-	-	-	-	-	-	-	-	-
TRINITY_DN19444_c0_g1	237	TRINITY_DN19444_c0_g1_i1	-	PRSS23	Serine protease 23 OS=Bos taurus GN=PRSS23 PE=2 SV=1	GO:0004252(serine-type endopeptidase activity);GO:0005634(nucleus);GO:0006508(proteolysis);GO:0070062(extracellular exosome)	ENOG410ZRQ7(serine-type endopeptidase activity)	-	-	-	-	L9L623.1 PF00089.24;Trypsin;
TRINITY_DN19451_c0_g1	206	TRINITY_DN19451_c0_g1_i1	-	-	-	-	-	-	-	-	-	-
TRINITY_DN19455_c0_g3	302	TRINITY_DN19455_c0_g3_i1	-	-	-	-	-	-	-	-	-	-
TRINITY_DN19455_c0_g4	209	TRINITY_DN19455_c0_g4_i1	-	-	-	-	-	-	-	-	-	-
TRINITY_DN1945_c0_g1	227	TRINITY_DN1945_c0_g1_i1	PREDICTED: ORM1-like protein 2 [Nicotiana sylvestris]	SPBC119.09c	Uncharacterized protein C119.09c OS=Schizosaccharomyces pombe (strain 972 / ATCC 24843) GN=SPBC119.09c PE=2 SV=3	GO:0003674(molecular_function);GO:0005789(endoplasmic reticulum membrane);GO:0008150(biological_process);GO:0016021(integral component of membrane)	COG5081(S. cerevisiae)	-	-	-	-	K1WWU6.1 PF04061.12;ORMDL;
TRINITY_DN19470_c0_g1	245	TRINITY_DN19470_c0_g1_i1	-	-	-	-	-	-	-	-	-	-
TRINITY_DN19472_c0_g1	242	TRINITY_DN19472_c0_g1_i1	-	-	-	-	-	-	-	-	-	-
TRINITY_DN19490_c0_g1	253	TRINITY_DN19490_c0_g1_i1	-	FLNA	Filamin-A OS=Homo sapiens GN=FLNA PE=1 SV=4	GO:0051015(actin filament binding)	COG5069(Microtubule associated monoxygenase, calponin and LIM domain containing)	-	-	-	-	D2I822.1 PF00630.17;Filamin;
TRINITY_DN19491_c0_g1	233	TRINITY_DN19491_c0_g1_i1	-	-	-	-	-	-	-	-	-	-
TRINITY_DN19494_c0_g1	1232	TRINITY_DN19494_c0_g1_i1	PREDICTED: GDSL esterase/lipase At3g48460 [Phoenix dactylifera]	At3g48460	GDSL esterase/lipase At3g48460 OS=Arabidopsis thaliana GN=At3g48460 PE=2 SV=1	GO:0005576(extracellular region);GO:0016042(lipid catabolic process);GO:0016788(hydrolase activity, acting on ester bonds);GO:0052689(carboxylic ester hydrolase activity)	ENOG410YD8Z(GDSL esterase lipase)	K01206	alpha-L-fucosidase	EC:3.2.1.51	tcc00511(Other glycan degradation)	A0A0K9PUT3.1 PF00657.20;Lipase_GDSL;
TRINITY_DN19499_c0_g1	232	TRINITY_DN19499_c0_g1_i1	-	-	-	GO:0005201(extracellular matrix structural constituent);GO:0005509(calcium ion binding);GO:0005578(proteinaceous extracellular matrix)	ENOG410ZPX7(Meprin A)	-	-	-	-	-
TRINITY_DN194_c0_g1	205	TRINITY_DN194_c0_g1_i1	-	-	-	-	-	-	-	-	-	-
TRINITY_DN19515_c0_g1	253	TRINITY_DN19515_c0_g1_i1	GDP-mannose 4,6-dehydratase [Bathycoccus prasinos]	gmd	GDP-mannose 4,6-dehydratase OS=Vibrio cholerae GN=gmd PE=3 SV=2	GO:0005575(cellular_component);GO:0008446(GDP-mannose 4,6-dehydratase activity);GO:0016829(lyase activity);GO:0019673(GDP-mannose metabolic process);GO:0042351('de novo' GDP-L-fucose biosynthetic process)	COG1089(GDP-mannose 4,6-dehydratase)	K01711	GDPmannose 4,6-dehydratase	EC:4.2.1.47	bpg00051(Fructose and mannose metabolism);bpg00520(Amino sugar and nucleotide sugar metabolism)	A0A0M0JRL6.1 PF16363.3;GDP_Man_Dehyd;
TRINITY_DN19524_c0_g1	329	TRINITY_DN19524_c0_g1_i1;TRINITY_DN19524_c0_g1_i2	-	-	-	-	-	-	-	-	-	-
TRINITY_DN19525_c0_g1	439	TRINITY_DN19525_c0_g1_i1	-	CD74	HLA class II histocompatibility antigen gamma chain OS=Homo sapiens GN=CD74 PE=1 SV=3	GO:0000139(Golgi membrane);GO:0000187(activation of MAPK activity);GO:0001516(prostaglandin biosynthetic process);GO:0001540(beta-amyloid binding);GO:0001961(positive regulation of cytokine-mediated signaling pathway);GO:0002606(positive regulation of dendritic cell antigen processing and presentation);GO:0002792(negative regulation of peptide secretion);GO:0002830(positive regulation of type 2 i…	ENOG410Z4PR(CD74 molecule, major histocompatibility complex, class II invariant chain)	-	-	-	-	P04233.3 PF09307.8;MHC2-interact;
TRINITY_DN19525_c0_g2	288	TRINITY_DN19525_c0_g2_i1	-	CD74	HLA class II histocompatibility antigen gamma chain OS=Homo sapiens GN=CD74 PE=1 SV=3	GO:0000139(Golgi membrane);GO:0000187(activation of MAPK activity);GO:0001516(prostaglandin biosynthetic process);GO:0001540(beta-amyloid binding);GO:0001961(positive regulation of cytokine-mediated signaling pathway);GO:0002606(positive regulation of dendritic cell antigen processing and presentation);GO:0002792(negative regulation of peptide secretion);GO:0002830(positive regulation of type 2 i…	ENOG410Z4PR(CD74 molecule, major histocompatibility complex, class II invariant chain)	-	-	-	-	G3R7S6.1 PF08831.8;MHCassoc_trimer;
TRINITY_DN19527_c0_g1	249	TRINITY_DN19527_c0_g1_i1	-	-	-	-	-	-	-	-	-	-
TRINITY_DN1952_c0_g1	257	TRINITY_DN1952_c0_g1_i1	-	-	-	-	-	-	-	-	-	-
TRINITY_DN19531_c0_g1	206	TRINITY_DN19531_c0_g1_i1	Ras-like protein [Anthurium amnicola]	rasC	Ras-like protein rasC OS=Dictyostelium discoideum GN=rasC PE=2 SV=1	GO:0000166(nucleotide binding);GO:0001558(regulation of cell growth);GO:0003924(GTPase activity);GO:0005515(protein binding);GO:0005525(GTP binding);GO:0005622(intracellular);GO:0005886(plasma membrane);GO:0007163(establishment or maintenance of cell polarity);GO:0007165(signal transduction);GO:0007188(adenylate cyclase-modulating G-protein coupled receptor signaling pathway);GO:0007190(activatio…	COG1100(GTP-binding Protein)	K07901	Ras-related protein Rab-8A	-	ota04144(Endocytosis)	L8H969.1 PF00071.20;Ras;
TRINITY_DN1953_c0_g1	265	TRINITY_DN1953_c0_g1_i1;TRINITY_DN1953_c0_g1_i2	-	-	-	-	-	-	-	-	-	-
TRINITY_DN19545_c0_g1	211	TRINITY_DN19545_c0_g1_i1	-	-	-	-	-	-	-	-	-	-
TRINITY_DN19548_c0_g1	221	TRINITY_DN19548_c0_g1_i1	-	-	-	-	-	-	-	-	-	-
TRINITY_DN19551_c0_g1	444	TRINITY_DN19551_c0_g1_i1	-	-	-	-	-	-	-	-	-	-
TRINITY_DN19554_c0_g1	215	TRINITY_DN19554_c0_g1_i1	-	-	-	-	-	-	-	-	-	-
TRINITY_DN19556_c0_g1	234	TRINITY_DN19556_c0_g1_i1	methionine sulfoxide reductase B [Klebsormidium flaccidum]	SPBC216.04c	Uncharacterized protein C216.04c OS=Schizosaccharomyces pombe (strain 972 / ATCC 24843) GN=SPBC216.04c PE=3 SV=1	GO:0005634(nucleus);GO:0005739(mitochondrion);GO:0005829(cytosol);GO:0033743(peptide-methionine (R)-S-oxide reductase activity);GO:0034599(cellular response to oxidative stress);GO:0055114(oxidation-reduction process)	COG0229()-reductase)	K12869	crooked neck	-	mdm03040(Spliceosome)	G2Y2T7.1 PF01641.16;SelR;
TRINITY_DN19557_c0_g1	210	TRINITY_DN19557_c0_g1_i1	-	-	-	-	-	-	-	-	-	-
TRINITY_DN19558_c0_g1	217	TRINITY_DN19558_c0_g1_i1;TRINITY_DN19558_c0_g1_i2	-	-	-	-	-	-	-	-	-	-
TRINITY_DN19564_c0_g2	203	TRINITY_DN19564_c0_g2_i1	-	-	-	-	-	-	-	-	-	-
TRINITY_DN19566_c0_g3	369	TRINITY_DN19566_c0_g3_i1	-	CYR61	Protein CYR61 OS=Homo sapiens GN=CYR61 PE=1 SV=1	GO:0001558(regulation of cell growth);GO:0001649(osteoblast differentiation);GO:0001934(positive regulation of protein phosphorylation);GO:0002041(intussusceptive angiogenesis);GO:0003181(atrioventricular valve morphogenesis);GO:0003278(apoptotic process involved in heart morphogenesis);GO:0003281(ventricular septum development);GO:0005178(integrin binding);GO:0005520(insulin-like growth factor b…	ENOG41119KZ(cysteine-rich, angiogenic inducer 61)	-	-	-	-	G7NTL1.1 PF00007.20;Cys_knot;
TRINITY_DN19583_c0_g1	243	TRINITY_DN19583_c0_g1_i1	-	KLLA0C05324g	Glucan 1,3-beta-glucosidase OS=Kluyveromyces lactis (strain ATCC 8585 / CBS 2359 / DSM 70799 / NBRC 1267 / NRRL Y-1140 / WM37) GN=KLLA0C05324g PE=3 SV=1	GO:0005576(extracellular region);GO:0006073(cellular glucan metabolic process);GO:0008422(beta-glucosidase activity);GO:0009251(glucan catabolic process);GO:0009277(fungal-type cell wall);GO:0009986(cell surface);GO:0031505(fungal-type cell wall organization)	COG2730(Glycoside hydrolase Family 5)	-	-	-	-	M5GF55.1 PF00150.16;Cellulase;
TRINITY_DN19587_c0_g1	207	TRINITY_DN19587_c0_g1_i1	-	-	-	-	-	-	-	-	-	-
TRINITY_DN19595_c0_g1	282	TRINITY_DN19595_c0_g1_i1	PREDICTED: uncharacterized protein LOC101259469 [Solanum lycopersicum]	-	-	GO:0005739(mitochondrion);GO:0005773(vacuole);GO:0008150(biological_process);GO:0008289(lipid binding);GO:0016021(integral component of membrane)	ENOG410ZK5G(NA)	-	-	-	-	-
TRINITY_DN19601_c0_g1	226	TRINITY_DN19601_c0_g1_i1	-	-	-	-	-	-	-	-	-	-
TRINITY_DN19607_c0_g1	225	TRINITY_DN19607_c0_g1_i1	-	FUS6	Efflux pump FUS6 OS=Gibberella fujikuroi (strain CBS 195.34 / IMI 58289 / NRRL A-6831) GN=FUS6 PE=2 SV=1	GO:0003674(molecular_function);GO:0016021(integral component of membrane);GO:0055085(transmembrane transport)	ENOG410XNQK(Transporter)	-	-	-	-	A0A0N0V822.1 PF07690.14;MFS_1;
TRINITY_DN19609_c0_g2	277	TRINITY_DN19609_c0_g2_i1	PREDICTED: uncharacterized protein LOC107405062 [Ziziphus jujuba]	-	-	-	COG2801(Retrotransposon protein)	-	-	-	-	V4KFX4.1 PF13650.4;Asp_protease_2;
TRINITY_DN1960_c0_g1	308	TRINITY_DN1960_c0_g1_i1	-	-	-	-	-	-	-	-	-	-
TRINITY_DN19617_c0_g1	212	TRINITY_DN19617_c0_g1_i1	-	-	-	-	-	-	-	-	-	-
TRINITY_DN19629_c0_g1	1226	TRINITY_DN19629_c0_g1_i1;TRINITY_DN19629_c0_g1_i2	PREDICTED: uncharacterized protein LOC103723583 [Phoenix dactylifera]	-	-	GO:0003674(molecular_function);GO:0005634(nucleus);GO:0008150(biological_process);GO:0009507(chloroplast)	ENOG410ZN7Q(expressed protein)	K03283	heat shock 70kDa protein 1/8	-	obr03040(Spliceosome);obr04141(Protein processing in endoplasmic reticulum);obr04144(Endocytosis)	M0SAV6.1 PF07797.12;DUF1639;
TRINITY_DN19632_c0_g1	252	TRINITY_DN19632_c0_g1_i1	-	-	-	-	-	-	-	-	-	-
TRINITY_DN19638_c0_g1	240	TRINITY_DN19638_c0_g1_i1	-	-	-	-	-	-	-	-	-	-
TRINITY_DN19645_c0_g1	204	TRINITY_DN19645_c0_g1_i1	-	-	-	-	-	-	-	-	-	-
TRINITY_DN19662_c0_g1	202	TRINITY_DN19662_c0_g1_i1	-	-	-	-	-	-	-	-	-	-
TRINITY_DN19672_c0_g1	205	TRINITY_DN19672_c0_g1_i1	-	-	-	-	-	-	-	-	-	-
TRINITY_DN19691_c0_g1	202	TRINITY_DN19691_c0_g1_i1	-	-	-	-	-	-	-	-	-	-
TRINITY_DN19704_c0_g1	215	TRINITY_DN19704_c0_g1_i1	hypothetical protein KFL_005810050 [Klebsormidium flaccidum]	-	-	GO:0003674(molecular_function);GO:0005730(nucleolus);GO:0008150(biological_process)	ENOG410Z9Q4(deoxynucleotidyltransferase, terminal, interacting protein 2)	-	-	-	-	C7ZA01.1 PF08698.9;Fcf2;
TRINITY_DN1970_c0_g1	270	TRINITY_DN1970_c0_g1_i1	-	-	-	-	-	-	-	-	-	-
TRINITY_DN19714_c0_g1	223	TRINITY_DN19714_c0_g1_i1	predicted protein [Hordeum vulgare subsp. vulgare]	CYP505A3	Bifunctional cytochrome P450/NADPH--P450 reductase OS=Aspergillus oryzae (strain ATCC 42149 / RIB 40) GN=CYP505A3 PE=2 SV=1	GO:0003958(NADPH-hemoprotein reductase activity);GO:0030586([methionine synthase] reductase activity)	COG0369(Component of the sulfite reductase complex that catalyzes the 6-electron reduction of sulfite to sulfide. This is one of several activities required for the biosynthesis of L- cysteine from sulfate. The flavoprotein component catalyzes the electron flow from NADPH - FAD - FMN to the hemoprotein component (By similarity));COG2124(Cytochrome p450)	-	-	-	-	Q2GYZ2.1 PF00067.20;p450;
TRINITY_DN19714_c1_g1	228	TRINITY_DN19714_c1_g1_i1	predicted protein [Hordeum vulgare subsp. vulgare]	CYP505	Bifunctional cytochrome P450/NADPH--P450 reductase OS=Fusarium oxysporum GN=CYP505 PE=1 SV=1	GO:0004497(monooxygenase activity);GO:0005506(iron ion binding);GO:0006629(lipid metabolic process);GO:0009055(electron carrier activity);GO:0010181(FMN binding);GO:0016020(membrane);GO:0016491(oxidoreductase activity);GO:0020037(heme binding);GO:0043581(mycelium development);GO:0044271(cellular nitrogen compound biosynthetic process);GO:0046872(metal ion binding)	COG0369(Component of the sulfite reductase complex that catalyzes the 6-electron reduction of sulfite to sulfide. This is one of several activities required for the biosynthesis of L- cysteine from sulfate. The flavoprotein component catalyzes the electron flow from NADPH - FAD - FMN to the hemoprotein component (By similarity));COG2124(Cytochrome p450)	K15747	beta-ring hydroxylase	EC:1.14.-.-	sita00906(Carotenoid biosynthesis)	G2QDZ3.1 PF00067.20;p450;
TRINITY_DN1971_c0_g1	252	TRINITY_DN1971_c0_g1_i1	-	-	-	-	-	-	-	-	-	-
TRINITY_DN19720_c0_g1	232	TRINITY_DN19720_c0_g1_i1	-	-	-	-	-	-	-	-	-	-
TRINITY_DN19728_c0_g1	202	TRINITY_DN19728_c0_g1_i1	-	-	-	-	-	-	-	-	-	-
TRINITY_DN1972_c0_g1	212	TRINITY_DN1972_c0_g1_i1	-	-	-	-	-	-	-	-	-	-
TRINITY_DN19731_c0_g1	202	TRINITY_DN19731_c0_g1_i1	-	-	-	-	-	-	-	-	-	-
TRINITY_DN19733_c0_g1	219	TRINITY_DN19733_c0_g1_i1	-	-	-	-	-	-	-	-	-	-
TRINITY_DN1973_c0_g1	206	TRINITY_DN1973_c0_g1_i1	-	-	-	-	-	-	-	-	-	-
TRINITY_DN19744_c0_g1	284	TRINITY_DN19744_c0_g1_i1	-	-	-	-	-	-	-	-	-	-
TRINITY_DN19757_c0_g1	239	TRINITY_DN19757_c0_g1_i1	-	-	-	-	-	-	-	-	-	-
TRINITY_DN19763_c0_g1	209	TRINITY_DN19763_c0_g1_i1	-	-	-	-	-	-	-	-	-	-
TRINITY_DN19772_c0_g2	226	TRINITY_DN19772_c0_g2_i1	-	-	-	-	-	-	-	-	-	-
TRINITY_DN19779_c0_g1	205	TRINITY_DN19779_c0_g1_i1	-	-	-	-	-	-	-	-	-	-
TRINITY_DN19782_c0_g1	219	TRINITY_DN19782_c0_g1_i1	-	fksA	1,3-beta-glucan synthase component FKS1 OS=Aspergillus niger (strain CBS 513.88 / FGSC A1513) GN=fksA PE=3 SV=1	GO:0003843(1,3-beta-D-glucan synthase activity)	ENOG410XQ8V(synthase)	-	-	-	-	-
TRINITY_DN19782_c0_g2	226	TRINITY_DN19782_c0_g2_i1	-	bgs2	1,3-beta-glucan synthase component bgs2 OS=Schizosaccharomyces pombe (strain 972 / ATCC 24843) GN=bgs2 PE=2 SV=2	GO:0000148(1,3-beta-D-glucan synthase complex);GO:0000936(primary cell septum);GO:0001411(hyphal tip);GO:0003843(1,3-beta-D-glucan synthase activity);GO:0005739(mitochondrion);GO:0005783(endoplasmic reticulum);GO:0005826(actomyosin contractile ring);GO:0005934(cellular bud tip);GO:0005935(cellular bud neck);GO:0030479(actin cortical patch);GO:0031520(plasma membrane of cell tip);GO:0035690(cellul…	ENOG410XQ8V(synthase)	-	-	-	-	-
TRINITY_DN19783_c0_g1	222	TRINITY_DN19783_c0_g1_i1	-	-	-	-	-	-	-	-	-	-
TRINITY_DN19795_c0_g1	207	TRINITY_DN19795_c0_g1_i1	-	-	-	-	-	-	-	-	-	-
TRINITY_DN19796_c0_g1	247	TRINITY_DN19796_c0_g1_i1	-	-	-	-	-	-	-	-	-	X6PFG2.1 PF00450.20;Peptidase_S10;
TRINITY_DN19800_c0_g2	248	TRINITY_DN19800_c0_g2_i1	-	-	-	-	-	-	-	-	-	-
TRINITY_DN19804_c0_g1	211	TRINITY_DN19804_c0_g1_i1	-	-	-	-	-	-	-	-	-	-
TRINITY_DN19810_c0_g1	245	TRINITY_DN19810_c0_g1_i1	Nascent polypeptide-associated complex subunit alpha-like protein [Gossypium arboreum]	egd2	Nascent polypeptide-associated complex subunit alpha OS=Aspergillus oryzae (strain ATCC 42149 / RIB 40) GN=egd2 PE=3 SV=1	GO:0005829(cytosol);GO:0005854(nascent polypeptide-associated complex);GO:0006620(posttranslational protein targeting to membrane);GO:0009986(cell surface);GO:0032266(phosphatidylinositol-3-phosphate binding);GO:0042788(polysomal ribosome);GO:0051082(unfolded protein binding);GO:0051083('de novo' cotranslational protein folding);GO:0070273(phosphatidylinositol-4-phosphate binding);GO:0070300(phos…	COG1308(nascent polypeptide-associated complex)	-	-	-	-	A0A0N0NN02.1 PF01849.16;NAC;
TRINITY_DN19824_c0_g1	248	TRINITY_DN19824_c0_g1_i1	PREDICTED: probable glucan 1,3-beta-glucosidase A [Solanum lycopersicum]	-	-	-	COG2730(Glycoside hydrolase Family 5)	-	-	-	-	K4DG27.1 PF00150.16;Cellulase;
TRINITY_DN19824_c0_g2	252	TRINITY_DN19824_c0_g2_i1	PREDICTED: probable glucan 1,3-beta-glucosidase A [Solanum lycopersicum]	-	-	-	COG2730(Glycoside hydrolase Family 5)	-	-	-	-	A0A067DA16.1 PF00150.16;Cellulase;
TRINITY_DN19833_c0_g1	245	TRINITY_DN19833_c0_g1_i1	-	-	-	-	-	-	-	-	-	-
TRINITY_DN19835_c0_g2	218	TRINITY_DN19835_c0_g2_i1	-	-	-	-	-	-	-	-	-	-
TRINITY_DN19847_c0_g1	316	TRINITY_DN19847_c0_g1_i1	-	-	-	-	-	-	-	-	-	-
TRINITY_DN19849_c0_g1	221	TRINITY_DN19849_c0_g1_i1	-	-	-	-	-	-	-	-	-	-
TRINITY_DN19852_c0_g1	254	TRINITY_DN19852_c0_g1_i1	-	-	-	-	-	-	-	-	-	-
TRINITY_DN19853_c0_g1	203	TRINITY_DN19853_c0_g1_i1	-	-	-	-	-	-	-	-	-	-
TRINITY_DN19857_c0_g2	710	TRINITY_DN19857_c0_g2_i1	PREDICTED: uncharacterized protein LOC103697954 [Phoenix dactylifera]	RBE	Probable transcriptional regulator RABBIT EARS OS=Arabidopsis thaliana GN=RBE PE=2 SV=2	GO:0003700(transcription factor activity, sequence-specific DNA binding);GO:0005634(nucleus);GO:0043565(sequence-specific DNA binding);GO:0044212(transcription regulatory region DNA binding)	ENOG410YQ0K(transcriptional regulator RABBIT EARS)	K08081	tropinone reductase I	EC:1.1.1.206	thj00960(Tropane, piperidine and pyridine alkaloid biosynthesis)	A2Y2R5.1 PF13912.4;zf-C2H2_6;
TRINITY_DN19866_c0_g1	209	TRINITY_DN19866_c0_g1_i1	-	-	-	-	-	-	-	-	-	-
TRINITY_DN19869_c0_g1	237	TRINITY_DN19869_c0_g1_i1	-	ACADVL	Very long-chain specific acyl-CoA dehydrogenase, mitochondrial OS=Homo sapiens GN=ACADVL PE=1 SV=1	GO:0003995(acyl-CoA dehydrogenase activity);GO:0055114(oxidation-reduction process)	COG1960(acyl-CoA dehydrogenase)	-	-	-	-	G1R9A0.1 PF00441.22;Acyl-CoA_dh_1;
TRINITY_DN1986_c0_g1	238	TRINITY_DN1986_c0_g1_i1	-	-	-	-	-	-	-	-	-	-
TRINITY_DN19892_c0_g1	226	TRINITY_DN19892_c0_g1_i1	-	-	-	-	-	-	-	-	-	-
TRINITY_DN19933_c0_g1	236	TRINITY_DN19933_c0_g1_i1	PREDICTED: growth-regulating factor 1-like [Elaeis guineensis]	GRF3	Growth-regulating factor 3 OS=Oryza sativa subsp. japonica GN=GRF3 PE=3 SV=2	GO:0005634(nucleus);GO:0009739(response to gibberellin);GO:0030912(response to deep water)	ENOG410YGVC(growth-regulating factor)	-	-	-	-	A0A059BZF2.1 PF08879.8;WRC;
TRINITY_DN19937_c0_g1	202	TRINITY_DN19937_c0_g1_i1	-	-	-	-	-	-	-	-	-	-
TRINITY_DN19966_c0_g1	615	TRINITY_DN19966_c0_g1_i1	-	-	-	-	-	-	-	-	-	-
TRINITY_DN19967_c0_g1	207	TRINITY_DN19967_c0_g1_i1	PREDICTED: uncharacterized protein LOC108319358 [Vigna angularis]	-	-	-	COG2801(Retrotransposon protein)	K12819	pre-mRNA-processing factor SLU7	-	mdm03040(Spliceosome)	A0A061EEI1.1 PF13650.4;Asp_protease_2;
TRINITY_DN1996_c0_g1	505	TRINITY_DN1996_c0_g1_i1	cytochrome c oxidase subunit 2 (mitochondrion) [Nephroselmis olivacea]	mt-co2	Cytochrome c oxidase subunit 2 OS=Gadus morhua GN=mt-co2 PE=3 SV=1	GO:0045277(respiratory chain complex IV)	COG1622(Subunits I and II form the functional core of the enzyme complex. Electrons originating in cytochrome c are transferred via heme a and Cu(A) to the binuclear center formed by heme a3 and Cu(B) (By similarity))	K02261	cytochrome c oxidase subunit 2	-	apro00190(Oxidative phosphorylation)	Q8HLX2.1 PF00116.18;COX2;
TRINITY_DN19984_c0_g2	238	TRINITY_DN19984_c0_g2_i1	-	-	-	-	-	-	-	-	-	-
TRINITY_DN1998_c0_g1	225	TRINITY_DN1998_c0_g1_i1	-	-	-	-	-	-	-	-	-	-
TRINITY_DN1999_c0_g1	231	TRINITY_DN1999_c0_g1_i1	-	-	-	-	-	-	-	-	-	-
TRINITY_DN199_c0_g1	228	TRINITY_DN199_c0_g1_i1	-	-	-	-	-	-	-	-	-	-
TRINITY_DN20005_c0_g1	239	TRINITY_DN20005_c0_g1_i1	-	-	-	-	-	-	-	-	-	-
TRINITY_DN20026_c0_g1	213	TRINITY_DN20026_c0_g1_i1	-	-	-	-	-	-	-	-	-	-
TRINITY_DN20031_c0_g1	234	TRINITY_DN20031_c0_g1_i1	hypothetical protein PRUPE_ppa017790mg [Prunus persica]	-	-	-	COG2801(Retrotransposon protein)	-	-	-	-	-
TRINITY_DN20035_c0_g1	229	TRINITY_DN20035_c0_g1_i1	-	-	-	-	-	-	-	-	-	-
TRINITY_DN20041_c0_g1	204	TRINITY_DN20041_c0_g1_i1	-	-	-	-	-	-	-	-	-	-
TRINITY_DN20044_c0_g1	216	TRINITY_DN20044_c0_g1_i1	Nicotinamide mononucleotide adenylyltransferase 1 [Auxenochlorella protothecoides]	RPL28A	60S ribosomal protein L28-1 OS=Arabidopsis thaliana GN=RPL28A PE=1 SV=1	GO:0003735(structural constituent of ribosome);GO:0006412(translation);GO:0022625(cytosolic large ribosomal subunit)	ENOG410Y2FM(Ribosomal L28e protein family)	K02903	large subunit ribosomal protein L28e	-	gsl03010(Ribosome)	M2X7R8.1 PF01778.15;Ribosomal_L28e;
TRINITY_DN20052_c0_g1	234	TRINITY_DN20052_c0_g1_i1	-	-	-	-	-	-	-	-	-	-
TRINITY_DN20068_c1_g1	208	TRINITY_DN20068_c1_g1_i1	PREDICTED: pentatricopeptide repeat-containing protein At2g15980 [Setaria italica]	-	-	-	ENOG410Z7Z7(Pentatricopeptide repeat-containing protein)	-	-	-	-	-
TRINITY_DN20072_c0_g1	455	TRINITY_DN20072_c0_g1_i1	proteinase inhibitor type-2 CEVI57 precursor [Solanum lycopersicum]	CEVI57	Proteinase inhibitor type-2 CEVI57 OS=Solanum lycopersicum GN=CEVI57 PE=2 SV=1	GO:0005794(Golgi apparatus);GO:0008417(fucosyltransferase activity);GO:0009832(plant-type cell wall biogenesis);GO:0009969(xyloglucan biosynthetic process)	-	-	-	-	-	M1B8F9.1 PF02428.13;Prot_inhib_II;
TRINITY_DN20075_c0_g1	244	TRINITY_DN20075_c0_g1_i1	-	-	-	-	ENOG4111MGZ(Pfam:DUF672)	-	-	-	-	A0A067MFB5.1 PF13383.4;Methyltransf_22;
TRINITY_DN20078_c0_g1	205	TRINITY_DN20078_c0_g1_i1	-	-	-	-	-	-	-	-	-	-
TRINITY_DN2007_c0_g1	241	TRINITY_DN2007_c0_g1_i1	-	-	-	-	-	-	-	-	-	-
TRINITY_DN20083_c0_g1	229	TRINITY_DN20083_c0_g1_i1	-	-	-	-	-	-	-	-	-	-
TRINITY_DN20103_c0_g1	221	TRINITY_DN20103_c0_g1_i1	-	-	-	-	-	-	-	-	-	-
TRINITY_DN2010_c0_g1	293	TRINITY_DN2010_c0_g1_i1	PREDICTED: pentatricopeptide repeat-containing protein At4g02750-like [Elaeis guineensis]	PCMP-H59	Pentatricopeptide repeat-containing protein At5g50990 OS=Arabidopsis thaliana GN=PCMP-H59 PE=2 SV=2	GO:0003674(molecular_function);GO:0005739(mitochondrion);GO:0008150(biological_process);GO:0008270(zinc ion binding)	ENOG410Z7Z7(Pentatricopeptide repeat-containing protein)	-	-	-	-	-
TRINITY_DN20122_c0_g1	207	TRINITY_DN20122_c0_g1_i1	Putative calcium-transporting ATPase 11, plasma membrane-type [Morus notabilis]	pmc1	Calcium-transporting ATPase 2 OS=Schizosaccharomyces pombe (strain 972 / ATCC 24843) GN=pmc1 PE=3 SV=1	GO:0005388(calcium-transporting ATPase activity);GO:0005887(integral component of plasma membrane);GO:0006874(cellular calcium ion homeostasis);GO:0043231(intracellular membrane-bounded organelle)	ENOG410XNNC(ATPase, Ca transporting, plasma membrane)	-	-	-	-	W9XB23.1 PF00689.19;Cation_ATPase_C;
TRINITY_DN20127_c0_g1	231	TRINITY_DN20127_c0_g1_i1	-	-	-	-	-	-	-	-	-	-
TRINITY_DN20133_c0_g1	255	TRINITY_DN20133_c0_g1_i1	-	-	-	-	-	-	-	-	-	-
TRINITY_DN2013_c0_g1	225	TRINITY_DN2013_c0_g1_i1	-	HSPG2	Basement membrane-specific heparan sulfate proteoglycan core protein OS=Homo sapiens GN=HSPG2 PE=1 SV=4	GO:0001523(retinoid metabolic process);GO:0001525(angiogenesis);GO:0005509(calcium ion binding);GO:0005515(protein binding);GO:0005576(extracellular region);GO:0005604(basement membrane);GO:0005615(extracellular space);GO:0005796(Golgi lumen);GO:0005886(plasma membrane);GO:0005925(focal adhesion);GO:0006024(glycosaminoglycan biosynthetic process);GO:0006027(glycosaminoglycan catabolic process);GO…	ENOG410XTD2(heparan sulfate proteoglycan)	-	-	-	-	I3LAA4.1 PF00052.16;Laminin_B;
TRINITY_DN20142_c0_g1	216	TRINITY_DN20142_c0_g1_i1	-	-	-	-	-	-	-	-	-	-
TRINITY_DN20147_c0_g1	297	TRINITY_DN20147_c0_g1_i1	-	LRP1	Prolow-density lipoprotein receptor-related protein 1 OS=Homo sapiens GN=LRP1 PE=1 SV=2	GO:0005509(calcium ion binding);GO:0005730(nucleolus);GO:0005765(lysosomal membrane);GO:0005925(focal adhesion);GO:0016021(integral component of membrane);GO:0032403(protein complex binding);GO:0034185(apolipoprotein binding);GO:0043235(receptor complex);GO:0044822(poly(A) RNA binding)	ENOG410XP34(beta-amyloid clearance)	-	-	-	-	L8Y2I0.1 PF00057.16;Ldl_recept_a;
TRINITY_DN2014_c0_g1	236	TRINITY_DN2014_c0_g1_i1	hypothetical protein Csa_4G608140 [Cucumis sativus]	RPS22A	40S ribosomal protein S22 OS=Ashbya gossypii (strain ATCC 10895 / CBS 109.51 / FGSC 9923 / NRRL Y-1056) GN=RPS22A PE=3 SV=3	GO:0003735(structural constituent of ribosome)	COG0096(One of the primary rRNA binding proteins, it binds directly to 16S rRNA central domain where it helps coordinate assembly of the platform of the 30S subunit (By similarity))	K02957	small subunit ribosomal protein S15Ae	-	gsl03010(Ribosome)	M2XL41.1 PF00410.17;Ribosomal_S8;
TRINITY_DN20154_c0_g1	2598	TRINITY_DN20154_c0_g1_i1	PREDICTED: protein IQ-DOMAIN 32 [Elaeis guineensis]	IQD32	Protein IQ-DOMAIN 32 OS=Arabidopsis thaliana GN=IQD32 PE=1 SV=3	GO:0005516(calmodulin binding);GO:0005634(nucleus);GO:0005829(cytosol);GO:0005875(microtubule associated complex);GO:0005886(plasma membrane);GO:0009737(response to abscisic acid);GO:0009941(chloroplast envelope)	ENOG410Y9MX(IQ-domain)	-	-	-	-	V4T5A6.1 PF13178.4;DUF4005;
TRINITY_DN20156_c0_g1	212	TRINITY_DN20156_c0_g1_i1	-	-	-	GO:0006139(nucleobase-containing compound metabolic process);GO:0008119(thiopurine S-methyltransferase activity)	-	-	-	-	-	A0A072NTS1.1 PF05724.9;TPMT;
TRINITY_DN20161_c0_g1	203	TRINITY_DN20161_c0_g1_i1	hypothetical protein SORBI_001G435800 [Sorghum bicolor]	-	-	-	ENOG4111GM0(39 kDa EF-Hand containing protein)	-	-	-	-	-
TRINITY_DN20165_c0_g1	204	TRINITY_DN20165_c0_g1_i1	-	-	Polyporopepsin OS=Irpex lacteus PE=1 SV=1	-	ENOG410XNV7(aspartic)	-	-	-	-	B6Q2T2.1 PF00026.21;Asp;
TRINITY_DN2016_c0_g1	208	TRINITY_DN2016_c0_g1_i1	D-3-phosphoglycerate dehydrogenase 1 [Anthurium amnicola]	SER33	D-3-phosphoglycerate dehydrogenase 2 OS=Saccharomyces cerevisiae (strain ATCC 204508 / S288c) GN=SER33 PE=1 SV=1	GO:0004617(phosphoglycerate dehydrogenase activity);GO:0009070(serine family amino acid biosynthetic process)	COG0111(Dehydrogenase)	K00058	D-3-phosphoglycerate dehydrogenase	EC:1.1.1.95	csl01200(Carbon metabolism);csl01230(Biosynthesis of amino acids);csl00260(Glycine, serine and threonine metabolism)	-
TRINITY_DN20173_c0_g1	366	TRINITY_DN20173_c0_g1_i1	-	-	-	-	-	-	-	-	-	-
TRINITY_DN20175_c0_g1	252	TRINITY_DN20175_c0_g1_i1	hypothetical protein KFL_003590130 [Klebsormidium flaccidum]	ODA1	Outer dynein arm protein 1 OS=Chlamydomonas reinhardtii GN=ODA1 PE=1 SV=1	GO:0005515(protein binding);GO:0036157(outer dynein arm);GO:0036158(outer dynein arm assembly);GO:0060294(cilium movement involved in cell motility)	ENOG410Y4NT(coiledcoil domain containing)	-	-	-	-	-
TRINITY_DN20179_c0_g1	587	TRINITY_DN20179_c0_g1_i1	-	-	-	-	-	-	-	-	-	-
TRINITY_DN20181_c0_g1	208	TRINITY_DN20181_c0_g1_i1	-	-	-	-	-	-	-	-	-	-
TRINITY_DN20191_c0_g1	228	TRINITY_DN20191_c0_g1_i1	-	-	-	-	-	-	-	-	-	-
TRINITY_DN20203_c0_g1	204	TRINITY_DN20203_c0_g1_i1	-	-	-	-	-	-	-	-	-	-
TRINITY_DN20203_c0_g2	258	TRINITY_DN20203_c0_g2_i1	-	-	-	-	-	-	-	-	-	-
TRINITY_DN20235_c0_g1	213	TRINITY_DN20235_c0_g1_i1	-	-	-	-	-	-	-	-	-	-
TRINITY_DN20239_c0_g1	240	TRINITY_DN20239_c0_g1_i1	PREDICTED: uncharacterized MFS-type transporter PB1E7.08c-like, partial [Solanum lycopersicum]	SPAPB1E7.08c	Uncharacterized MFS-type transporter PB1E7.08c OS=Schizosaccharomyces pombe (strain 972 / ATCC 24843) GN=SPAPB1E7.08c PE=1 SV=1	GO:0005342(organic acid transmembrane transporter activity);GO:0005783(endoplasmic reticulum);GO:0015849(organic acid transport);GO:0016020(membrane);GO:0016021(integral component of membrane);GO:0055085(transmembrane transport)	ENOG410ZVDQ(SV2 related protein homolog)	-	-	-	-	U1HVT9.1 PF07690.14;MFS_1;
TRINITY_DN20251_c0_g1	279	TRINITY_DN20251_c0_g1_i1	-	qcr-8	Cytochrome b-c1 complex subunit 8 OS=Neurospora crassa (strain ATCC 24698 / 74-OR23-1A / CBS 708.71 / DSM 1257 / FGSC 987) GN=qcr-8 PE=1 SV=1	GO:0005750(mitochondrial respiratory chain complex III);GO:0005886(plasma membrane);GO:0006122(mitochondrial electron transport, ubiquinol to cytochrome c);GO:0008121(ubiquinol-cytochrome-c reductase activity);GO:0009060(aerobic respiration)	ENOG41123BH(Ubiquinol-cytochrome c reductase complex)	-	-	-	-	A0A0N1P1F4.1 PF02939.14;UcrQ;
TRINITY_DN20251_c0_g2	221	TRINITY_DN20251_c0_g2_i1	-	QCR8	Cytochrome b-c1 complex subunit 8 OS=Kluyveromyces lactis (strain ATCC 8585 / CBS 2359 / DSM 70799 / NBRC 1267 / NRRL Y-1140 / WM37) GN=QCR8 PE=3 SV=1	GO:0005750(mitochondrial respiratory chain complex III);GO:0005886(plasma membrane);GO:0006122(mitochondrial electron transport, ubiquinol to cytochrome c);GO:0008121(ubiquinol-cytochrome-c reductase activity);GO:0009060(aerobic respiration)	ENOG41123BH(Ubiquinol-cytochrome c reductase complex)	-	-	-	-	R7Z634.1 PF02939.14;UcrQ;
TRINITY_DN20254_c0_g1	274	TRINITY_DN20254_c0_g1_i1	-	-	-	-	-	-	-	-	-	-
TRINITY_DN20270_c0_g1	212	TRINITY_DN20270_c0_g1_i1	-	-	-	-	-	-	-	-	-	-
TRINITY_DN20273_c0_g1	228	TRINITY_DN20273_c0_g1_i1	-	-	-	-	-	-	-	-	-	-
TRINITY_DN20274_c0_g1	207	TRINITY_DN20274_c0_g1_i1	-	-	-	-	-	-	-	-	-	-
TRINITY_DN20283_c0_g1	275	TRINITY_DN20283_c0_g1_i1	-	-	-	-	-	-	-	-	-	-
TRINITY_DN20285_c0_g1	252	TRINITY_DN20285_c0_g1_i1	-	-	-	-	-	-	-	-	-	-
TRINITY_DN20286_c0_g1	230	TRINITY_DN20286_c0_g1_i1	-	-	-	-	-	-	-	-	-	-
TRINITY_DN20291_c0_g1	204	TRINITY_DN20291_c0_g1_i1	-	-	-	-	-	-	-	-	-	-
TRINITY_DN20299_c0_g1	210	TRINITY_DN20299_c0_g1_i1	-	PTEN	Phosphatidylinositol 3,4,5-trisphosphate 3-phosphatase and dual-specificity protein phosphatase PTEN OS=Canis lupus familiaris GN=PTEN PE=2 SV=1	GO:0000287(magnesium ion binding);GO:0001525(angiogenesis);GO:0002902(regulation of B cell apoptotic process);GO:0004438(phosphatidylinositol-3-phosphatase activity);GO:0004722(protein serine/threonine phosphatase activity);GO:0004725(protein tyrosine phosphatase activity);GO:0005654(nucleoplasm);GO:0005737(cytoplasm);GO:0007270(neuron-neuron synaptic transmission);GO:0007611(learning or memory);…	COG2453(dual specificity phosphatase)	-	-	-	-	F1MDX9.2 PF10409.7;PTEN_C2;
TRINITY_DN20305_c0_g1	339	TRINITY_DN20305_c0_g1_i1;TRINITY_DN20305_c0_g1_i2	-	-	-	-	-	-	-	-	-	-
TRINITY_DN20309_c0_g1	244	TRINITY_DN20309_c0_g1_i1	-	-	-	-	-	-	-	-	-	-
TRINITY_DN20311_c0_g1	248	TRINITY_DN20311_c0_g1_i1	PREDICTED: uncharacterized protein LOC107633688 [Arachis ipaensis]	-	-	-	COG2801(Retrotransposon protein)	K12153	phenylalanine N-monooxygenase	EC:1.14.13.124	cit01210(2-Oxocarboxylic acid metabolism);cit00460(Cyanoamino acid metabolism);cit00966(Glucosinolate biosynthesis)	Q75I31.1 PF00078.25;RVT_1;
TRINITY_DN20312_c0_g1	221	TRINITY_DN20312_c0_g1_i1	-	SPAC513.07	Putative uncharacterized oxidoreductase C513.07 OS=Schizosaccharomyces pombe (strain 972 / ATCC 24843) GN=SPAC513.07 PE=3 SV=1	GO:0005634(nucleus);GO:0005829(cytosol);GO:0033721(aldehyde dehydrogenase (NADP+) activity);GO:0044237(cellular metabolic process);GO:0050662(coenzyme binding);GO:1901426(response to furfural)	COG0451(Nad-dependent epimerase dehydratase)	-	-	-	-	G9PC03.1 PF01370.19;Epimerase;
TRINITY_DN2031_c0_g1	204	TRINITY_DN2031_c0_g1_i1	-	-	-	-	-	-	-	-	-	-
TRINITY_DN20325_c0_g1	334	TRINITY_DN20325_c0_g1_i1	-	-	-	GO:0035690(cellular response to drug)	COG2110(appr-1-p processing domain protein)	-	-	-	-	A0A0F5ZQF2.1 PF02146.15;SIR2;
TRINITY_DN20326_c0_g3	209	TRINITY_DN20326_c0_g3_i1	-	-	-	-	-	-	-	-	-	-
TRINITY_DN20329_c0_g1	202	TRINITY_DN20329_c0_g1_i1	-	-	-	-	-	-	-	-	-	-
TRINITY_DN20332_c0_g1	227	TRINITY_DN20332_c0_g1_i1	-	-	-	-	-	-	-	-	-	-
TRINITY_DN20338_c0_g1	238	TRINITY_DN20338_c0_g1_i1	PREDICTED: DEAD-box ATP-dependent RNA helicase 14-like isoform X1 [Gossypium hirsutum]	DBP3	ATP-dependent RNA helicase DBP3 OS=Ajellomyces capsulatus (strain NAm1 / WU24) GN=DBP3 PE=3 SV=1	GO:0004004(ATP-dependent RNA helicase activity);GO:0010501(RNA secondary structure unwinding)	COG0513(purine NTP-dependent helicase activity)	K12823	ATP-dependent RNA helicase DDX5/DBP2	EC:3.6.4.13	ppp03040(Spliceosome)	W9Y9Q5.1 PF00270.27;DEAD;
TRINITY_DN20342_c0_g1	248	TRINITY_DN20342_c0_g1_i1	Aquaporin-3 [Anthurium amnicola]	AQP3	Aquaporin-3 OS=Homo sapiens GN=AQP3 PE=2 SV=2	GO:0002684(positive regulation of immune system process);GO:0003091(renal water homeostasis);GO:0005215(transporter activity);GO:0005634(nucleus);GO:0005737(cytoplasm);GO:0005886(plasma membrane);GO:0005887(integral component of plasma membrane);GO:0005911(cell-cell junction);GO:0006810(transport);GO:0006833(water transport);GO:0007588(excretion);GO:0009992(cellular water homeostasis);GO:0015204(…	COG0580(Channel that permits osmotically driven movement of water in both directions. It is involved in the osmoregulation and in the maintenance of cell turgor during volume expansion in rapidly growing cells. It mediates rapid entry or exit of water in response to abrupt changes in osmolarity (By similarity))	-	-	-	-	A0A0D9RC87.1 PF00230.18;MIP;
TRINITY_DN20347_c0_g1	254	TRINITY_DN20347_c0_g1_i1	-	-	-	-	-	-	-	-	-	-
TRINITY_DN20347_c0_g2	244	TRINITY_DN20347_c0_g2_i1	PREDICTED: probable glutathione peroxidase 5 [Vitis vinifera]	GPX8	Probable glutathione peroxidase 8 OS=Arabidopsis thaliana GN=GPX8 PE=2 SV=1	GO:0004601(peroxidase activity);GO:0004602(glutathione peroxidase activity);GO:0005634(nucleus);GO:0005829(cytosol);GO:0006979(response to oxidative stress);GO:0055114(oxidation-reduction process)	COG0386(glutathione peroxidase)	K00432	glutathione peroxidase	EC:1.11.1.9	vvi00590(Arachidonic acid metabolism);vvi00480(Glutathione metabolism)	D7TPC9.1 PF00255.17;GSHPx;
TRINITY_DN20347_c0_g3	205	TRINITY_DN20347_c0_g3_i1	-	-	-	-	-	-	-	-	-	-
TRINITY_DN20359_c0_g1	551	TRINITY_DN20359_c0_g1_i1	-	-	-	-	-	-	-	-	-	-
TRINITY_DN20362_c0_g1	211	TRINITY_DN20362_c0_g1_i1	-	-	-	-	-	-	-	-	-	-
TRINITY_DN20376_c0_g1	207	TRINITY_DN20376_c0_g1_i1	-	-	-	-	-	-	-	-	-	-
TRINITY_DN20386_c0_g2	232	TRINITY_DN20386_c0_g2_i1	-	-	-	-	-	-	-	-	-	-
TRINITY_DN20387_c0_g1	218	TRINITY_DN20387_c0_g1_i1	-	-	-	-	-	-	-	-	-	-
TRINITY_DN2038_c0_g1	223	TRINITY_DN2038_c0_g1_i1	-	-	-	-	-	-	-	-	-	-
TRINITY_DN20397_c0_g1	217	TRINITY_DN20397_c0_g1_i1	-	-	-	-	-	-	-	-	-	-
TRINITY_DN20398_c0_g1	540	TRINITY_DN20398_c0_g1_i1	PREDICTED: uncharacterized protein LOC103974994 isoform X2 [Musa acuminata subsp. malaccensis]	-	-	GO:0003674(molecular_function);GO:0008150(biological_process)	ENOG410ZEXG(NA)	-	-	-	-	-
TRINITY_DN20399_c0_g2	218	TRINITY_DN20399_c0_g2_i1	Wall-associated receptor kinase 5, partial [Ananas comosus]	WAK5	Wall-associated receptor kinase 5 OS=Arabidopsis thaliana GN=WAK5 PE=2 SV=1	GO:0004674(protein serine/threonine kinase activity);GO:0005886(plasma membrane);GO:0007166(cell surface receptor signaling pathway)	COG0515(Serine Threonine protein kinase)	K13436	pto-interacting protein 1	EC:2.7.11.1	egu04626(Plant-pathogen interaction)	M1AUT2.1 PF00069.23;Pkinase;
TRINITY_DN2039_c0_g1	215	TRINITY_DN2039_c0_g1_i1	-	-	-	-	ENOG410YAWM(NA)	-	-	-	-	G2Y3T3.1 PF05841.9;Apc15p;
TRINITY_DN20405_c0_g1	212	TRINITY_DN20405_c0_g1_i1	-	-	-	-	-	-	-	-	-	-
TRINITY_DN20413_c0_g1	1061	TRINITY_DN20413_c0_g1_i1	-	DSP	Desmoplakin OS=Homo sapiens GN=DSP PE=1 SV=3	GO:0001533(cornified envelope);GO:0002934(desmosome organization);GO:0003223(ventricular compact myocardium morphogenesis);GO:0005080(protein kinase C binding);GO:0005198(structural molecule activity);GO:0005200(structural constituent of cytoskeleton);GO:0005515(protein binding);GO:0005634(nucleus);GO:0005737(cytoplasm);GO:0005882(intermediate filament);GO:0005886(plasma membrane);GO:0005916(fasc…	ENOG4111ACS(Desmoplakin)	-	-	-	-	H3DCK9.1 PF00435.19;Spectrin;
TRINITY_DN20415_c0_g1	212	TRINITY_DN20415_c0_g1_i1	-	-	-	-	-	-	-	-	-	-
TRINITY_DN20416_c0_g1	237	TRINITY_DN20416_c0_g1_i1	-	TNC	Tenascin OS=Homo sapiens GN=TNC PE=1 SV=3	GO:0007155(cell adhesion);GO:0031012(extracellular matrix);GO:0042127(regulation of cell proliferation)	ENOG410ZYS4(fibrinogen)	-	-	-	-	L5K9K9.1 PF00041.19;fn3;
TRINITY_DN20440_c0_g1	240	TRINITY_DN20440_c0_g1_i1	-	-	-	-	-	-	-	-	-	-
TRINITY_DN20455_c0_g1	232	TRINITY_DN20455_c0_g1_i1	predicted protein [Micromonas pusilla CCMP1545]	RPL39	60S ribosomal protein L39 OS=Debaryomyces hansenii (strain ATCC 36239 / CBS 767 / JCM 1990 / NBRC 0083 / IGC 2968) GN=RPL39 PE=3 SV=1	GO:0003735(structural constituent of ribosome);GO:0006412(translation);GO:0022625(cytosolic large ribosomal subunit)	COG2167(Ribosomal protein)	K02924	large subunit ribosomal protein L39e	-	mpp03010(Ribosome)	A7E5G9.1 PF00832.18;Ribosomal_L39;
TRINITY_DN20490_c0_g1	232	TRINITY_DN20490_c0_g1_i1	-	C8orf44	Putative uncharacterized protein C8orf44 OS=Homo sapiens GN=C8orf44 PE=2 SV=2	GO:0048741(skeletal muscle fiber development)	ENOG410YYVQ(NA)	-	-	-	-	-
TRINITY_DN20495_c0_g1	563	TRINITY_DN20495_c0_g1_i1;TRINITY_DN20495_c0_g1_i2;TRINITY_DN20495_c0_g1_i3;TRINITY_DN20495_c0_g1_i4;TRINITY_DN20495_c0_g1_i5;TRINITY_DN20495_c0_g1_i6;TRINITY_DN20495_c0_g1_i7;TRINITY_DN20495_c0_g1_i8	PREDICTED: uncharacterized protein LOC103718891, partial [Phoenix dactylifera]	-	-	GO:0003674(molecular_function);GO:0009507(chloroplast)	ENOG410YJD8(Hemerythrin HHE cation binding domain)	-	-	-	-	-
TRINITY_DN20510_c0_g1	211	TRINITY_DN20510_c0_g1_i1	-	-	-	-	-	-	-	-	-	-
TRINITY_DN20522_c0_g1	223	TRINITY_DN20522_c0_g1_i1	-	-	-	-	-	-	-	-	-	-
TRINITY_DN20533_c0_g1	207	TRINITY_DN20533_c0_g1_i1	PREDICTED: DEAD-box ATP-dependent RNA helicase 20 isoform X1 [Tarenaya hassleriana]	DBP2	ATP-dependent RNA helicase DBP2 OS=Chaetomium globosum (strain ATCC 6205 / CBS 148.51 / DSM 1962 / NBRC 6347 / NRRL 1970) GN=DBP2 PE=3 SV=1	GO:0043581(mycelium development)	COG0513(purine NTP-dependent helicase activity)	K12823	ATP-dependent RNA helicase DDX5/DBP2	EC:3.6.4.13	thj03040(Spliceosome)	A0A0L0NAH9.1 PF00270.27;DEAD;
TRINITY_DN20535_c0_g1	220	TRINITY_DN20535_c0_g1_i1	-	-	-	-	-	-	-	-	-	-
TRINITY_DN20545_c0_g1	245	TRINITY_DN20545_c0_g1_i1	-	-	-	-	-	-	-	-	-	-
TRINITY_DN20561_c0_g1	237	TRINITY_DN20561_c0_g1_i1	GTP-binding nuclear protein GSP1/Ran, partial [Anthurium amnicola]	Bm1_44725	GTP-binding nuclear protein Ran OS=Brugia malayi GN=Bm1_44725 PE=2 SV=2	GO:0000054(ribosomal subunit export from nucleus);GO:0003924(GTPase activity);GO:0005634(nucleus);GO:0005737(cytoplasm);GO:0006606(protein import into nucleus)	ENOG410XNRS(GTP-binding nuclear protein)	K07936	GTP-binding nuclear protein Ran	-	pxb03013(RNA transport);pxb03008(Ribosome biogenesis in eukaryotes)	X6M2P2.1 PF00071.20;Ras;
TRINITY_DN20562_c0_g1	212	TRINITY_DN20562_c0_g1_i1	-	-	-	-	-	-	-	-	-	-
TRINITY_DN20577_c0_g1	211	TRINITY_DN20577_c0_g1_i1	-	-	-	-	-	-	-	-	-	-
TRINITY_DN20585_c0_g1	215	TRINITY_DN20585_c0_g1_i1	Polyadenylate-binding protein 1 [Anthurium amnicola]	PABPC1	Polyadenylate-binding protein 1 OS=Bos taurus GN=PABPC1 PE=2 SV=1	GO:0000166(nucleotide binding);GO:0000932(cytoplasmic mRNA processing body);GO:0003676(nucleic acid binding);GO:0003723(RNA binding);GO:0003729(mRNA binding);GO:0005515(protein binding);GO:0005737(cytoplasm);GO:0005844(polysome);GO:0016071(mRNA metabolic process);GO:0043186(P granule)	ENOG410XR5X(poly(A) binding protein, cytoplasmic)	K13126	polyadenylate-binding protein	-	smo03013(RNA transport);smo03015(mRNA surveillance pathway);smo03018(RNA degradation)	-
TRINITY_DN20594_c0_g1	208	TRINITY_DN20594_c0_g1_i1	-	-	-	-	-	-	-	-	-	-
TRINITY_DN205_c0_g1	283	TRINITY_DN205_c0_g1_i1	-	MED13L	Mediator of RNA polymerase II transcription subunit 13-like OS=Homo sapiens GN=MED13L PE=1 SV=1	GO:0001104(RNA polymerase II transcription cofactor activity);GO:0006357(regulation of transcription from RNA polymerase II promoter);GO:0016592(mediator complex)	ENOG410XPV2(Mediator complex, subunit)	-	-	-	-	F6WRU4.2 PF11597.6;Med13_N;
TRINITY_DN20601_c0_g1	269	TRINITY_DN20601_c0_g1_i1	-	-	-	-	-	-	-	-	-	-
TRINITY_DN2060_c0_g1	218	TRINITY_DN2060_c0_g1_i1	-	-	-	-	-	-	-	-	-	-
TRINITY_DN20610_c0_g1	210	TRINITY_DN20610_c0_g1_i1	-	-	-	-	-	-	-	-	-	-
TRINITY_DN20612_c0_g1	205	TRINITY_DN20612_c0_g1_i1	-	-	-	-	-	-	-	-	-	-
TRINITY_DN20617_c0_g1	250	TRINITY_DN20617_c0_g1_i1	-	-	-	-	-	-	-	-	-	-
TRINITY_DN20619_c0_g1	893	TRINITY_DN20619_c0_g1_i1	PREDICTED: vacuolar protein sorting-associated protein 32 homolog 2-like isoform X2 [Elaeis guineensis]	VPS32.2	Vacuolar protein sorting-associated protein 32 homolog 2 OS=Arabidopsis thaliana GN=VPS32.2 PE=1 SV=1	GO:0000815(ESCRT III complex);GO:0005515(protein binding);GO:0005622(intracellular);GO:0005623(cell);GO:0005737(cytoplasm);GO:0007034(vacuolar transport);GO:0010008(endosome membrane);GO:0015031(protein transport);GO:0016192(vesicle-mediated transport);GO:0070676(intralumenal vesicle formation)	ENOG410YE9I(Charged multivesicular body protein)	K12194	charged multivesicular body protein 4	-	pda04144(Endocytosis)	W1P8S1.1 PF03357.19;Snf7;
TRINITY_DN20622_c0_g1	205	TRINITY_DN20622_c0_g1_i1	-	-	-	-	-	-	-	-	-	-
TRINITY_DN20627_c0_g2	351	TRINITY_DN20627_c0_g2_i1	-	-	-	-	-	-	-	-	-	-
TRINITY_DN20629_c0_g1	219	TRINITY_DN20629_c0_g1_i1	-	-	-	-	-	-	-	-	-	-
TRINITY_DN2063_c0_g1	203	TRINITY_DN2063_c0_g1_i1	Hydroxymethylglutaryl-CoA synthase, mitochondrial [Anthurium amnicola]	ERG13	Hydroxymethylglutaryl-CoA synthase OS=Saccharomyces cerevisiae (strain ATCC 204508 / S288c) GN=ERG13 PE=1 SV=1	GO:0005575(cellular_component);GO:0006629(lipid metabolic process)	COG3425(hydroxymethylglutaryl-CoA synthase activity)	K01641	hydroxymethylglutaryl-CoA synthase	EC:2.3.3.10	mus00650(Butanoate metabolism);mus00072(Synthesis and degradation of ketone bodies);mus00280(Valine, leucine and isoleucine degradation);mus00900(Terpenoid backbone biosynthesis)	D5GFX5.1 PF08540.8;HMG_CoA_synt_C;
TRINITY_DN20644_c0_g1	324	TRINITY_DN20644_c0_g1_i1	photosystem II M protein (chloroplast) [Oryza sativa Indica Group]	psbM	Photosystem II reaction center protein M OS=Acorus calamus GN=psbM PE=3 SV=1	GO:0009536(plastid)	ENOG411045G(NA)	K02714	photosystem II PsbM protein	-	ath00195(Photosynthesis)	F6H1G4.1 PF05151.10;PsbM;
TRINITY_DN20652_c0_g1	300	TRINITY_DN20652_c0_g1_i1	PREDICTED: uncharacterized protein LOC103707858 [Phoenix dactylifera]	-	-	GO:0003674(molecular_function);GO:0008150(biological_process);GO:0016021(integral component of membrane)	ENOG410YZ93(Protein of unknown function (DUF3339))	-	-	-	-	M0T1I3.1 PF11820.6;DUF3339;
TRINITY_DN20654_c0_g1	253	TRINITY_DN20654_c0_g1_i1	hypothetical protein EUGRSUZ_H03284 [Eucalyptus grandis]	-	Calreticulin OS=Ricinus communis PE=2 SV=1	GO:0005788(endoplasmic reticulum lumen)	ENOG410XRR7(Calreticulin)	K08057	calreticulin	-	egr04141(Protein processing in endoplasmic reticulum);egr04145(Phagosome)	-
TRINITY_DN20671_c0_g1	231	TRINITY_DN20671_c0_g1_i1	-	-	-	-	COG4539(PRS2 protein)	-	-	-	-	S8FX60.1 PF06127.9;DUF962;
TRINITY_DN20679_c0_g1	222	TRINITY_DN20679_c0_g1_i1	-	-	-	-	-	-	-	-	-	-
TRINITY_DN2068_c0_g1	235	TRINITY_DN2068_c0_g1_i1	-	FN1	Fibronectin OS=Homo sapiens GN=FN1 PE=1 SV=4	GO:0001525(angiogenesis);GO:0001775(cell activation);GO:0001932(regulation of protein phosphorylation);GO:0002020(protease binding);GO:0002576(platelet degranulation);GO:0002931(response to ischemia);GO:0005178(integrin binding);GO:0005515(protein binding);GO:0005518(collagen binding);GO:0005576(extracellular region);GO:0005577(fibrinogen complex);GO:0005605(basal lamina);GO:0005615(extracellular…	ENOG410Y2NH(Fibronectin 1)	-	-	-	-	B7ZNJ1.1 PF00041.19;fn3;
TRINITY_DN20691_c0_g1	255	TRINITY_DN20691_c0_g1_i1	-	-	-	-	-	-	-	-	-	-
TRINITY_DN20694_c0_g1	216	TRINITY_DN20694_c0_g1_i1	-	-	-	-	ENOG410XPIJ(epimerase dehydratase)	-	-	-	-	A0A0F5K2C9.1 PF01370.19;Epimerase;
TRINITY_DN20694_c0_g2	205	TRINITY_DN20694_c0_g2_i1	PREDICTED: 3-oxo-Delta(4,5)-steroid 5-beta-reductase-like [Musa acuminata subsp. malaccensis]	-	Iridoid synthase OS=Catharanthus roseus PE=1 SV=1	GO:0005829(cytosol);GO:0016099(monoterpenoid biosynthetic process);GO:0016628(oxidoreductase activity, acting on the CH-CH group of donors, NAD or NADP as acceptor);GO:0042803(protein homodimerization activity)	ENOG410XPIJ(epimerase dehydratase)	-	-	-	-	E8UX35.1 PF01370.19;Epimerase;
TRINITY_DN20700_c0_g1	229	TRINITY_DN20700_c0_g1_i1	PREDICTED: BI1-like protein [Daucus carota subsp. sativus]	At4g15470	BI1-like protein OS=Arabidopsis thaliana GN=At4g15470 PE=2 SV=1	GO:0016021(integral component of membrane)	COG0670(Membrane)	-	-	-	-	A0A0A0K8T5.1 PF01027.18;Bax1-I;
TRINITY_DN20709_c0_g1	454	TRINITY_DN20709_c0_g1_i1	-	-	-	-	-	-	-	-	-	-
TRINITY_DN20710_c0_g1	565	TRINITY_DN20710_c0_g1_i1	PREDICTED: uncharacterized protein LOC105035202 isoform X1 [Elaeis guineensis]	-	-	GO:0005739(mitochondrion);GO:0016021(integral component of membrane)	ENOG41125W3(NA)	-	-	-	-	-
TRINITY_DN20717_c0_g1	207	TRINITY_DN20717_c0_g1_i1	-	-	-	-	-	-	-	-	-	-
TRINITY_DN20719_c0_g1	263	TRINITY_DN20719_c0_g1_i1	Calreticulin [Klebsormidium flaccidum]	CALR	Calreticulin OS=Bos taurus GN=CALR PE=1 SV=2	GO:0000122(negative regulation of transcription from RNA polymerase II promoter);GO:0001948(glycoprotein binding);GO:0002502(peptide antigen assembly with MHC class I protein complex);GO:0003729(mRNA binding);GO:0005178(integrin binding);GO:0005509(calcium ion binding);GO:0005615(extracellular space);GO:0005634(nucleus);GO:0005788(endoplasmic reticulum lumen);GO:0005829(cytosol);GO:0005844(polyso…	ENOG410XRR7(Calreticulin)	K08057	calreticulin	-	smo04141(Protein processing in endoplasmic reticulum);smo04145(Phagosome)	D8S3P2.1 PF00262.16;Calreticulin;
TRINITY_DN20721_c0_g1	202	TRINITY_DN20721_c0_g1_i1	-	-	-	-	-	-	-	-	-	-
TRINITY_DN20724_c0_g1	234	TRINITY_DN20724_c0_g1_i1	PREDICTED: auxin response factor 11 isoform X1 [Elaeis guineensis]	ARF5	Auxin response factor 5 OS=Arabidopsis thaliana GN=ARF5 PE=1 SV=3	GO:0003700(transcription factor activity, sequence-specific DNA binding);GO:0005515(protein binding);GO:0005634(nucleus);GO:0006351(transcription, DNA-templated);GO:0006355(regulation of transcription, DNA-templated);GO:0009733(response to auxin);GO:0009734(auxin-activated signaling pathway);GO:0009793(embryo development ending in seed dormancy);GO:0009908(flower development);GO:0009942(longitudi…	ENOG410Y913(auxin response factor)	K14486	auxin response factor	-	egu04075(Plant hormone signal transduction)	M5XM27.1 PF02309.14;AUX_IAA;
TRINITY_DN2072_c0_g1	209	TRINITY_DN2072_c0_g1_i1	-	-	-	-	-	-	-	-	-	-
TRINITY_DN20741_c0_g3	212	TRINITY_DN20741_c0_g3_i1	-	-	-	-	-	-	-	-	-	-
TRINITY_DN20760_c0_g1	590	TRINITY_DN20760_c0_g1_i1	-	-	-	-	-	-	-	-	-	-
TRINITY_DN20763_c0_g1	218	TRINITY_DN20763_c0_g1_i1	-	-	-	-	-	-	-	-	-	-
TRINITY_DN2076_c0_g1	231	TRINITY_DN2076_c0_g1_i1	-	-	-	-	-	-	-	-	-	-
TRINITY_DN20778_c0_g1	266	TRINITY_DN20778_c0_g1_i1	PREDICTED: U-box domain-containing protein 4-like [Phoenix dactylifera]	-	-	GO:0005634(nucleus);GO:0005737(cytoplasm)	ENOG410XRTN(U-box domain-containing protein)	K14431	transcription factor TGA	-	aly04075(Plant hormone signal transduction)	-
TRINITY_DN20781_c0_g1	286	TRINITY_DN20781_c0_g1_i1	pathogenesis-related protein STH-2-like [Solanum lycopersicum]	STH-2	Pathogenesis-related protein STH-2 OS=Solanum tuberosum GN=STH-2 PE=2 SV=1	GO:0004864(protein phosphatase inhibitor activity);GO:0004872(receptor activity);GO:0005634(nucleus);GO:0005737(cytoplasm);GO:0009738(abscisic acid-activated signaling pathway);GO:0010427(abscisic acid binding);GO:0080163(regulation of protein serine/threonine phosphatase activity)	ENOG410YZ38(Pathogenesis-related protein)	K14496	abscisic acid receptor PYR/PYL family	-	sly04075(Plant hormone signal transduction)	M0ZMA9.1 PF00407.17;Bet_v_1;
TRINITY_DN20783_c0_g2	255	TRINITY_DN20783_c0_g2_i1	-	-	-	-	-	-	-	-	-	-
TRINITY_DN20784_c0_g1	466	TRINITY_DN20784_c0_g1_i1	PREDICTED: LOW QUALITY PROTEIN: putative RNA polymerase II subunit B1 CTD phosphatase RPAP2 homolog [Phoenix dactylifera]	At5g26760	Putative RNA polymerase II subunit B1 CTD phosphatase RPAP2 homolog OS=Arabidopsis thaliana GN=At5g26760 PE=2 SV=1	GO:0005634(nucleus);GO:0005737(cytoplasm);GO:0008420(CTD phosphatase activity);GO:0070940(dephosphorylation of RNA polymerase II C-terminal domain)	ENOG410ZZZC(RNA polymerase II associated protein 2)	-	-	-	-	M0S643.1 PF04181.11;RPAP2_Rtr1;
TRINITY_DN20786_c0_g1	201	TRINITY_DN20786_c0_g1_i1	-	-	-	-	-	-	-	-	-	-
TRINITY_DN20802_c0_g1	206	TRINITY_DN20802_c0_g1_i1	-	-	-	-	-	-	-	-	-	-
TRINITY_DN20802_c0_g2	231	TRINITY_DN20802_c0_g2_i1	-	-	-	-	-	-	-	-	-	-
TRINITY_DN20812_c0_g1	212	TRINITY_DN20812_c0_g1_i1	-	-	-	-	-	-	-	-	-	-
TRINITY_DN20813_c0_g1	217	TRINITY_DN20813_c0_g1_i1	-	-	-	GO:0015095(magnesium ion transmembrane transporter activity);GO:0015693(magnesium ion transport);GO:0016020(membrane)	COG0598(magnesium and cobalt transport protein CorA)	-	-	-	-	-
TRINITY_DN20813_c0_g2	201	TRINITY_DN20813_c0_g2_i1	-	-	-	GO:0015095(magnesium ion transmembrane transporter activity);GO:0015693(magnesium ion transport);GO:0016020(membrane)	COG0598(magnesium and cobalt transport protein CorA)	-	-	-	-	-
TRINITY_DN20814_c0_g1	236	TRINITY_DN20814_c0_g1_i1	-	-	-	-	-	-	-	-	-	-
TRINITY_DN20820_c0_g1	311	TRINITY_DN20820_c0_g1_i1	-	-	-	-	-	-	-	-	-	-
TRINITY_DN20825_c0_g1	236	TRINITY_DN20825_c0_g1_i1	-	-	-	-	-	-	-	-	-	-
TRINITY_DN20829_c0_g1	236	TRINITY_DN20829_c0_g1_i1	PREDICTED: glycosyltransferase family protein 64 C3 [Musa acuminata subsp. malaccensis]	At1g80290	Glycosyltransferase family protein 64 C3 OS=Arabidopsis thaliana GN=At1g80290 PE=2 SV=1	GO:0005576(extracellular region);GO:0006024(glycosaminoglycan biosynthetic process);GO:0006486(protein glycosylation);GO:0015012(heparan sulfate proteoglycan biosynthetic process);GO:0016021(integral component of membrane);GO:0016740(transferase activity);GO:0016757(transferase activity, transferring glycosyl groups);GO:0046872(metal ion binding)	ENOG410XTFH(Exostosin)	-	-	-	-	M0S416.1 PF09258.8;Glyco_transf_64;
TRINITY_DN20833_c0_g1	202	TRINITY_DN20833_c0_g1_i1	-	-	-	-	-	-	-	-	-	-
TRINITY_DN20835_c0_g1	325	TRINITY_DN20835_c0_g1_i1	PREDICTED: uncharacterized protein LOC8260577 [Ricinus communis]	-	-	-	ENOG411155W(NA)	-	-	-	-	-
TRINITY_DN20835_c0_g2	408	TRINITY_DN20835_c0_g2_i1	-	-	-	-	-	-	-	-	-	-
TRINITY_DN20840_c0_g1	205	TRINITY_DN20840_c0_g1_i1	-	-	-	-	-	-	-	-	-	-
TRINITY_DN20845_c0_g1	211	TRINITY_DN20845_c0_g1_i1	-	-	-	-	-	-	-	-	-	-
TRINITY_DN20857_c0_g1	207	TRINITY_DN20857_c0_g1_i1	-	-	-	-	-	-	-	-	-	-
TRINITY_DN2085_c0_g1	209	TRINITY_DN2085_c0_g1_i1	-	-	-	-	-	-	-	-	-	-
TRINITY_DN20864_c0_g1	204	TRINITY_DN20864_c0_g1_i1	-	-	-	-	-	-	-	-	-	-
TRINITY_DN20865_c0_g1	216	TRINITY_DN20865_c0_g1_i1	-	-	-	-	-	-	-	-	-	-
TRINITY_DN20869_c0_g1	201	TRINITY_DN20869_c0_g1_i1	-	-	-	GO:0003674(molecular_function);GO:0005575(cellular_component);GO:0008150(biological_process)	ENOG410XXDB(NA)	-	-	-	-	A0A068RZN1.1 PF13396.4;PLDc_N;
TRINITY_DN20871_c0_g1	770	TRINITY_DN20871_c0_g1_i1	-	-	-	-	ENOG4111X6E(NA)	-	-	-	-	-
TRINITY_DN20874_c0_g1	230	TRINITY_DN20874_c0_g1_i1	-	-	-	-	-	-	-	-	-	-
TRINITY_DN20879_c0_g3	201	TRINITY_DN20879_c0_g3_i1	-	-	-	-	-	-	-	-	-	-
TRINITY_DN20880_c0_g1	535	TRINITY_DN20880_c0_g1_i1	Histone H2A.1 [Anthurium amnicola]	hta1	Histone H2A OS=Aspergillus clavatus (strain ATCC 1007 / CBS 513.65 / DSM 816 / NCTC 3887 / NRRL 1) GN=hta1 PE=3 SV=1	GO:0000790(nuclear chromatin);GO:0003677(DNA binding);GO:0006342(chromatin silencing)	COG5262(histone h2a)	K02183	calmodulin	-	sbi04070(Phosphatidylinositol signaling system);sbi04626(Plant-pathogen interaction)	A1D8G8.1 PF00125.22;Histone;
TRINITY_DN20887_c0_g1	325	TRINITY_DN20887_c0_g1_i1	-	-	-	-	-	-	-	-	-	-
TRINITY_DN20888_c0_g1	206	TRINITY_DN20888_c0_g1_i1	-	-	-	-	-	-	-	-	-	-
TRINITY_DN20892_c0_g1	230	TRINITY_DN20892_c0_g1_i1	60S ribosomal protein L5 [Anthurium amnicola]	RpL5	60S ribosomal protein L5 OS=Drosophila melanogaster GN=RpL5 PE=1 SV=2	GO:0000027(ribosomal large subunit assembly);GO:0003723(RNA binding);GO:0003735(structural constituent of ribosome);GO:0005515(protein binding);GO:0005840(ribosome);GO:0006412(translation);GO:0008097(5S rRNA binding);GO:0022625(cytosolic large ribosomal subunit)	COG0256(This is one of the proteins that binds and probably mediates the attachment of the 5S RNA into the large ribosomal subunit, where it forms part of the central protuberance (By similarity))	K02932	large subunit ribosomal protein L5e	-	egr03010(Ribosome)	A0A0G4J4S6.1 PF14204.4;Ribosomal_L18_c;
TRINITY_DN20905_c0_g1	271	TRINITY_DN20905_c0_g1_i1	predicted protein, partial [Micromonas commoda]	dyrk1	Probable serine/threonine-protein kinase dyrk1 OS=Dictyostelium discoideum GN=dyrk1 PE=3 SV=1	GO:0000166(nucleotide binding);GO:0004672(protein kinase activity);GO:0004674(protein serine/threonine kinase activity);GO:0004712(protein serine/threonine/tyrosine kinase activity);GO:0005524(ATP binding);GO:0005615(extracellular space);GO:0006468(protein phosphorylation);GO:0016301(kinase activity);GO:0016310(phosphorylation);GO:0016740(transferase activity)	ENOG410XPET(dual-specificity tyrosine-(Y)-phosphorylation regulated kinase)	-	-	-	-	K0QZ05.1 PF00069.23;Pkinase;
TRINITY_DN2090_c0_g1	331	TRINITY_DN2090_c0_g1_i1	WD40 repeat-like superfamily protein [Klebsormidium flaccidum]	WDR45B	WD repeat domain phosphoinositide-interacting protein 3 OS=Homo sapiens GN=WDR45B PE=2 SV=2	GO:0000045(autophagosome assembly);GO:0000422(mitophagy);GO:0005829(cytosol);GO:0006497(protein lipidation);GO:0019898(extrinsic component of membrane);GO:0032266(phosphatidylinositol-3-phosphate binding);GO:0034045(pre-autophagosomal structure membrane);GO:0034497(protein localization to pre-autophagosomal structure);GO:0044804(nucleophagy);GO:0080025(phosphatidylinositol-3,5-bisphosphate bindin…	ENOG410XQZ6(WD repeat domain phosphoinositide-interacting protein)	-	-	-	-	J9HY65.1 PF12894.5;ANAPC4_WD40;
TRINITY_DN20910_c0_g1	261	TRINITY_DN20910_c0_g1_i1;TRINITY_DN20910_c0_g1_i2	-	-	-	-	-	-	-	-	-	-
TRINITY_DN20923_c0_g2	248	TRINITY_DN20923_c0_g2_i1	-	-	-	-	ENOG410YI5Z(NA)	-	-	-	-	-
TRINITY_DN20935_c0_g1	254	TRINITY_DN20935_c0_g1_i1	-	-	-	-	-	-	-	-	-	-
TRINITY_DN2093_c0_g1	382	TRINITY_DN2093_c0_g1_i1	metallothionein-like protein [Panax ginseng]	pKIWI504	Metallothionein-like protein type 2 OS=Actinidia deliciosa GN=pKIWI504 PE=2 SV=1	GO:0005507(copper ion binding);GO:0006878(cellular copper ion homeostasis)	ENOG410Z616(metallothionein-like protein)	-	-	-	-	D2D956.1 PF01439.16;Metallothio_2;
TRINITY_DN20946_c0_g1	249	TRINITY_DN20946_c0_g1_i1	-	-	-	-	-	-	-	-	-	-
TRINITY_DN20947_c0_g1	226	TRINITY_DN20947_c0_g1_i1	-	-	-	-	-	-	-	-	-	-
TRINITY_DN20951_c0_g1	244	TRINITY_DN20951_c0_g1_i1	-	-	-	-	-	-	-	-	-	-
TRINITY_DN20957_c0_g1	229	TRINITY_DN20957_c0_g1_i1	-	-	-	-	-	-	-	-	-	-
TRINITY_DN20959_c0_g1	216	TRINITY_DN20959_c0_g1_i1	-	-	-	-	-	-	-	-	-	-
TRINITY_DN20959_c1_g1	237	TRINITY_DN20959_c1_g1_i1	-	-	-	-	-	-	-	-	-	-
TRINITY_DN20963_c0_g2	264	TRINITY_DN20963_c0_g2_i1	hydrophobic protein LTI6A [Zea mays]	pmp3	Plasma membrane proteolipid 3 OS=Neosartorya fumigata (strain ATCC MYA-4609 / Af293 / CBS 101355 / FGSC A1100) GN=pmp3 PE=3 SV=1	GO:0003674(molecular_function);GO:0008150(biological_process)	ENOG4112A3C(stress response RCI peptide)	-	-	-	-	A0A074VXL1.1 PF01679.15;Pmp3;
TRINITY_DN20975_c0_g1	226	TRINITY_DN20975_c0_g1_i1	-	-	-	-	-	-	-	-	-	-
TRINITY_DN2097_c0_g1	239	TRINITY_DN2097_c0_g1_i1	-	-	-	-	-	-	-	-	-	-
TRINITY_DN20982_c0_g1	210	TRINITY_DN20982_c0_g1_i1	chlororespiratory reduction 21 [Erodium trifolium]	-	-	-	ENOG410Z7Z7(Pentatricopeptide repeat-containing protein)	-	-	-	-	-
TRINITY_DN20993_c0_g1	581	TRINITY_DN20993_c0_g1_i1	-	-	-	-	-	-	-	-	-	-
TRINITY_DN20_c0_g1	280	TRINITY_DN20_c0_g1_i1	-	ABI3BP	Target of Nesh-SH3 OS=Homo sapiens GN=ABI3BP PE=1 SV=1	GO:0005518(collagen binding);GO:0005614(interstitial matrix);GO:0005615(extracellular space);GO:0008201(heparin binding);GO:0010811(positive regulation of cell-substrate adhesion);GO:0030198(extracellular matrix organization);GO:0031012(extracellular matrix)	ENOG410YEIJ(ABI family, member 3 (NESH) binding protein)	-	-	-	-	-
TRINITY_DN21001_c0_g1	453	TRINITY_DN21001_c0_g1_i1	-	-	-	-	-	-	-	-	-	-
TRINITY_DN21002_c0_g1	243	TRINITY_DN21002_c0_g1_i1	hypothetical protein SOVF_057760 [Spinacia oleracea]	STE24	CAAX prenyl protease 1 OS=Saccharomyces cerevisiae (strain ATCC 204508 / S288c) GN=STE24 PE=1 SV=1	GO:0004222(metalloendopeptidase activity);GO:0005637(nuclear inner membrane);GO:0005741(mitochondrial outer membrane);GO:0005886(plasma membrane);GO:0030176(integral component of endoplasmic reticulum membrane);GO:0071432(peptide mating pheromone maturation involved in conjugation with cellular fusion);GO:0071586(CAAX-box protein processing)	COG0501(Protease HtpX homolog)	K06013	STE24 endopeptidase	EC:3.4.24.84	vra00900(Terpenoid backbone biosynthesis)	W9YTH0.1 PF16491.3;Peptidase_M48_N;
TRINITY_DN21003_c0_g1	265	TRINITY_DN21003_c0_g1_i1	-	-	-	-	-	-	-	-	-	-
TRINITY_DN21019_c0_g1	334	TRINITY_DN21019_c0_g1_i1	-	-	-	GO:0000147(actin cortical patch assembly);GO:0006897(endocytosis);GO:0007015(actin filament organization);GO:0030276(clathrin binding);GO:0030479(actin cortical patch)	ENOG410XSM0(Clathrin interactor 1)	-	-	-	-	-
TRINITY_DN21023_c0_g1	229	TRINITY_DN21023_c0_g1_i1	-	-	-	-	-	-	-	-	-	-
TRINITY_DN21024_c0_g1	211	TRINITY_DN21024_c0_g1_i1	-	-	-	-	-	-	-	-	-	-
TRINITY_DN21027_c0_g1	273	TRINITY_DN21027_c0_g1_i1	Transcription factor ILI6 [Ananas comosus]	ILI6	Transcription factor ILI6 OS=Oryza sativa subsp. indica GN=ILI6 PE=3 SV=1	GO:0005515(protein binding);GO:0005634(nucleus);GO:0080113(regulation of seed growth)	ENOG4111AN3(HLH)	-	-	-	-	M0S5Y2.1 PF00010.24;HLH;
TRINITY_DN2102_c0_g1	203	TRINITY_DN2102_c0_g1_i1	PREDICTED: SKP1-like protein 1A [Elaeis guineensis]	scon-3	E3 ubiquitin ligase complex SCF subunit scon-3 OS=Neurospora crassa (strain ATCC 24698 / 74-OR23-1A / CBS 708.71 / DSM 1257 / FGSC 987) GN=scon-3 PE=1 SV=1	GO:0004842(ubiquitin-protein transferase activity);GO:0005515(protein binding);GO:0005813(centrosome);GO:0005819(spindle);GO:0005875(microtubule associated complex);GO:0007067(mitotic nuclear division);GO:0007095(mitotic G2 DNA damage checkpoint);GO:0010824(regulation of centrosome duplication);GO:0010906(regulation of glucose metabolic process);GO:0016322(neuron remodeling);GO:0019005(SCF ubiqui…	COG5201(ubiquitin-dependent protein catabolic process)	K03094	S-phase kinase-associated protein 1	-	egu04141(Protein processing in endoplasmic reticulum);egu04120(Ubiquitin mediated proteolysis)	-
TRINITY_DN21036_c0_g1	224	TRINITY_DN21036_c0_g1_i1	-	-	-	-	-	-	-	-	-	-
TRINITY_DN21038_c0_g1	249	TRINITY_DN21038_c0_g1_i1	-	-	-	-	-	-	-	-	-	-
TRINITY_DN21040_c0_g1	202	TRINITY_DN21040_c0_g1_i1	-	-	-	-	-	-	-	-	-	-
TRINITY_DN21042_c0_g1	235	TRINITY_DN21042_c0_g1_i1	60S ribosomal protein L27-B [Anthurium amnicola]	rpl2702	60S ribosomal protein L27-B OS=Schizosaccharomyces pombe (strain 972 / ATCC 24843) GN=rpl2702 PE=3 SV=1	GO:0003735(structural constituent of ribosome);GO:0022625(cytosolic large ribosomal subunit)	COG2163((ribosomal) protein)	K02901	large subunit ribosomal protein L27e	-	mtr03010(Ribosome)	A0A0M0LRC3.1 PF01777.16;Ribosomal_L27e;
TRINITY_DN21043_c0_g1	205	TRINITY_DN21043_c0_g1_i1	-	LEU5	Mitochondrial carrier protein LEU5 OS=Saccharomyces cerevisiae (strain ATCC 204508 / S288c) GN=LEU5 PE=3 SV=1	GO:0003735(structural constituent of ribosome);GO:0006412(translation)	ENOG410ZRF1(Solute carrier family 25)	-	-	-	-	W9XEN4.1 PF00153.25;Mito_carr;
TRINITY_DN21045_c0_g2	214	TRINITY_DN21045_c0_g2_i1	-	-	-	-	-	-	-	-	-	-
TRINITY_DN21046_c0_g1	220	TRINITY_DN21046_c0_g1_i1	-	-	-	-	-	-	-	-	-	-
TRINITY_DN21048_c0_g1	210	TRINITY_DN21048_c0_g1_i1	predicted protein [Hordeum vulgare subsp. vulgare]	acu-3	Isocitrate lyase OS=Neurospora crassa (strain ATCC 24698 / 74-OR23-1A / CBS 708.71 / DSM 1257 / FGSC 987) GN=acu-3 PE=2 SV=2	GO:0004451(isocitrate lyase activity);GO:0005737(cytoplasm);GO:0006097(glyoxylate cycle);GO:0046912(transferase activity, transferring acyl groups, acyl groups converted into alkyl on transfer)	COG2224(Isocitrate lyase)	K01637	isocitrate lyase	EC:4.1.3.1	atr01200(Carbon metabolism);atr00630(Glyoxylate and dicarboxylate metabolism)	P28299.2 PF00463.19;ICL;
TRINITY_DN21049_c0_g1	208	TRINITY_DN21049_c0_g1_i1	-	-	-	-	-	-	-	-	-	-
TRINITY_DN2104_c0_g1	202	TRINITY_DN2104_c0_g1_i1	-	-	-	-	-	-	-	-	-	-
TRINITY_DN21058_c0_g1	278	TRINITY_DN21058_c0_g1_i1	PREDICTED: uncharacterized protein LOC106796989 [Glycine max]	-	-	-	-	-	-	-	-	-
TRINITY_DN21060_c0_g1	209	TRINITY_DN21060_c0_g1_i1	-	-	-	-	-	-	-	-	-	-
TRINITY_DN21072_c0_g1	328	TRINITY_DN21072_c0_g1_i1	-	-	-	GO:0000166(nucleotide binding);GO:0005634(nucleus);GO:0044822(poly(A) RNA binding)	COG0724(Rna-binding protein)	-	-	-	-	-
TRINITY_DN2107_c0_g1	223	TRINITY_DN2107_c0_g1_i1	-	-	-	-	-	-	-	-	-	-
TRINITY_DN21082_c0_g1	259	TRINITY_DN21082_c0_g1_i1	-	-	-	-	-	-	-	-	-	-
TRINITY_DN21083_c0_g1	257	TRINITY_DN21083_c0_g1_i1	-	-	-	-	-	-	-	-	-	-
TRINITY_DN21090_c0_g1	243	TRINITY_DN21090_c0_g1_i1	hypothetical protein PRUPE_ppa011341mg [Prunus persica]	RPS5	40S ribosomal protein S5 (Fragment) OS=Nicotiana plumbaginifolia GN=RPS5 PE=2 SV=1	GO:0000028(ribosomal small subunit assembly);GO:0003729(mRNA binding);GO:0003735(structural constituent of ribosome);GO:0006412(translation);GO:0019843(rRNA binding);GO:0022627(cytosolic small ribosomal subunit)	COG0049(One of the primary rRNA binding proteins, it binds directly to 16S rRNA where it nucleates assembly of the head domain of the 30S subunit. Is located at the subunit interface close to the decoding center, probably blocks exit of the E-site tRNA (By similarity))	K02989	small subunit ribosomal protein S5e	-	pper03010(Ribosome)	A0A061IWJ5.1 PF00177.19;Ribosomal_S7;
TRINITY_DN21099_c0_g1	248	TRINITY_DN21099_c0_g1_i1	-	-	-	-	-	-	-	-	-	-
TRINITY_DN21115_c0_g1	213	TRINITY_DN21115_c0_g1_i1	predicted protein [Bathycoccus prasinos]	VMA1	V-type proton ATPase catalytic subunit A OS=Candida tropicalis GN=VMA1 PE=3 SV=1	GO:0000166(nucleotide binding);GO:0000329(fungal-type vacuole membrane);GO:0005524(ATP binding);GO:0005739(mitochondrion);GO:0005829(cytosol);GO:0006897(endocytosis);GO:0007035(vacuolar acidification);GO:0009405(pathogenesis);GO:0015991(ATP hydrolysis coupled proton transport);GO:0015992(proton transport);GO:0016820(hydrolase activity, acting on acid anhydrides, catalyzing transmembrane movement …	COG1155(Produces ATP from ADP in the presence of a proton gradient across the membrane. The V-type alpha chain is a catalytic subunit (By similarity))	K02145	V-type H+-transporting ATPase subunit A	EC:3.6.3.14	rcu00190(Oxidative phosphorylation);rcu04145(Phagosome)	A0A072PGK9.1 PF00006.23;ATP-synt_ab;
TRINITY_DN21125_c0_g1	226	TRINITY_DN21125_c0_g1_i1	-	-	-	-	-	-	-	-	-	-
TRINITY_DN21130_c0_g1	204	TRINITY_DN21130_c0_g1_i1	-	-	-	-	-	-	-	-	-	-
TRINITY_DN21135_c0_g1	216	TRINITY_DN21135_c0_g1_i1	PREDICTED: cytochrome b561 and DOMON domain-containing protein At5g35735-like [Musa acuminata subsp. malaccensis]	-	-	-	ENOG410YA2M(Protein of unknown function (DUF568))	-	-	-	-	-
TRINITY_DN21136_c0_g1	252	TRINITY_DN21136_c0_g1_i1	L-type lectin-domain containing receptor kinase IV.2 [Morus notabilis]	-	-	-	COG0515(Serine Threonine protein kinase)	-	-	-	-	A0A058ZU45.1 PF00139.17;Lectin_legB;
TRINITY_DN21140_c0_g1	229	TRINITY_DN21140_c0_g1_i1	-	-	-	-	-	-	-	-	-	-
TRINITY_DN21143_c0_g1	208	TRINITY_DN21143_c0_g1_i1	-	-	-	-	-	-	-	-	-	-
TRINITY_DN21156_c0_g1	214	TRINITY_DN21156_c0_g1_i1	-	-	-	-	-	-	-	-	-	-
TRINITY_DN21159_c0_g1	201	TRINITY_DN21159_c0_g1_i1	-	-	-	-	-	-	-	-	-	-
TRINITY_DN21163_c0_g1	207	TRINITY_DN21163_c0_g1_i1	-	-	-	-	-	-	-	-	-	-
TRINITY_DN21165_c0_g2	317	TRINITY_DN21165_c0_g2_i1	-	-	-	-	-	-	-	-	-	-
TRINITY_DN2116_c0_g1	207	TRINITY_DN2116_c0_g1_i1	-	-	-	-	-	-	-	-	-	-
TRINITY_DN21171_c0_g1	265	TRINITY_DN21171_c0_g1_i1	-	-	-	-	-	-	-	-	-	-
TRINITY_DN21173_c0_g1	227	TRINITY_DN21173_c0_g1_i1	hypothetical protein H632_c2756p1 [Helicosporidium sp. ATCC 50920]	CYP505	Bifunctional cytochrome P450/NADPH--P450 reductase OS=Fusarium oxysporum GN=CYP505 PE=1 SV=1	GO:0003958(NADPH-hemoprotein reductase activity);GO:0030586([methionine synthase] reductase activity)	COG0369(Component of the sulfite reductase complex that catalyzes the 6-electron reduction of sulfite to sulfide. This is one of several activities required for the biosynthesis of L- cysteine from sulfate. The flavoprotein component catalyzes the electron flow from NADPH - FAD - FMN to the hemoprotein component (By similarity))	-	-	-	-	N4UMB6.1 PF00175.19;NAD_binding_1;
TRINITY_DN21175_c0_g1	211	TRINITY_DN21175_c0_g1_i1	-	-	-	-	-	-	-	-	-	-
TRINITY_DN21178_c0_g1	207	TRINITY_DN21178_c0_g1_i1	-	-	-	-	-	-	-	-	-	-
TRINITY_DN21196_c0_g1	214	TRINITY_DN21196_c0_g1_i1	-	-	-	-	-	-	-	-	-	-
TRINITY_DN21197_c0_g1	216	TRINITY_DN21197_c0_g1_i1	Superoxide-generating NADPH oxidase heavy chain subunit A [Anthurium amnicola]	-	-	-	-	-	-	-	-	-
TRINITY_DN21199_c0_g1	210	TRINITY_DN21199_c0_g1_i1	DIS3-like exonuclease 2 [Anthurium amnicola]	Dis3l2	DIS3-like exonuclease 2 OS=Mus musculus GN=Dis3l2 PE=1 SV=1	GO:0000175(3'-5'-exoribonuclease activity);GO:0000176(nuclear exosome (RNase complex));GO:0000177(cytoplasmic exosome (RNase complex));GO:0000932(cytoplasmic mRNA processing body);GO:0006364(rRNA processing);GO:0006402(mRNA catabolic process);GO:0016075(rRNA catabolic process)	COG0557(3'-5' exoribonuclease that releases 5'-nucleoside monophosphates and is involved in maturation of structured RNAs (By similarity))	-	-	-	-	G4TCN2.1 PF00773.17;RNB;
TRINITY_DN21204_c0_g1	249	TRINITY_DN21204_c0_g1_i1	vegetative storage protein [Brachypodium distachyon]	PCMP-E87	Putative pentatricopeptide repeat-containing protein At3g01580 OS=Arabidopsis thaliana GN=PCMP-E87 PE=3 SV=2	GO:0003674(molecular_function);GO:0005739(mitochondrion);GO:0008150(biological_process)	ENOG410Z7Z7(Pentatricopeptide repeat-containing protein)	K01176	alpha-amylase	EC:3.2.1.1	jcu00500(Starch and sucrose metabolism)	-
TRINITY_DN21229_c0_g2	224	TRINITY_DN21229_c0_g2_i1	-	-	-	-	-	-	-	-	-	-
TRINITY_DN21239_c0_g1	513	TRINITY_DN21239_c0_g1_i1	-	-	-	-	-	-	-	-	-	-
TRINITY_DN2123_c0_g1	204	TRINITY_DN2123_c0_g1_i1	-	-	-	-	-	-	-	-	-	-
TRINITY_DN21242_c0_g1	222	TRINITY_DN21242_c0_g1_i1	Synaptotagmin-2, partial [Ananas comosus]	SYT2	Synaptotagmin-2 OS=Arabidopsis thaliana GN=SYT2 PE=2 SV=1	GO:0005783(endoplasmic reticulum)	COG5038(Domain-Containing protein)	-	-	-	-	M0SS18.1 PF00168.28;C2;
TRINITY_DN21248_c0_g1	230	TRINITY_DN21248_c0_g1_i1	-	-	-	-	ENOG410ZYKB(ribosomal protein S7)	-	-	-	-	A0A061J190.1 PF01251.16;Ribosomal_S7e;
TRINITY_DN21263_c0_g1	205	TRINITY_DN21263_c0_g1_i1	-	-	-	-	-	-	-	-	-	-
TRINITY_DN21267_c0_g2	466	TRINITY_DN21267_c0_g2_i1;TRINITY_DN21267_c0_g2_i2	-	HSPG2	Basement membrane-specific heparan sulfate proteoglycan core protein OS=Homo sapiens GN=HSPG2 PE=1 SV=4	GO:0001523(retinoid metabolic process);GO:0001525(angiogenesis);GO:0005509(calcium ion binding);GO:0005515(protein binding);GO:0005576(extracellular region);GO:0005604(basement membrane);GO:0005615(extracellular space);GO:0005796(Golgi lumen);GO:0005886(plasma membrane);GO:0005925(focal adhesion);GO:0006024(glycosaminoglycan biosynthetic process);GO:0006027(glycosaminoglycan catabolic process);GO…	ENOG410XTD2(heparan sulfate proteoglycan)	-	-	-	-	G1TN89.2 PF00057.16;Ldl_recept_a;
TRINITY_DN21269_c0_g1	218	TRINITY_DN21269_c0_g1_i1	-	-	-	-	-	-	-	-	-	-
TRINITY_DN21279_c0_g1	219	TRINITY_DN21279_c0_g1_i1	-	-	-	-	-	-	-	-	-	-
TRINITY_DN2127_c0_g1	235	TRINITY_DN2127_c0_g1_i1	-	-	-	-	-	-	-	-	-	-
TRINITY_DN21286_c0_g1	229	TRINITY_DN21286_c0_g1_i1	-	-	-	-	-	-	-	-	-	-
TRINITY_DN21303_c0_g1	214	TRINITY_DN21303_c0_g1_i1	-	-	-	-	-	-	-	-	-	-
TRINITY_DN21305_c0_g1	206	TRINITY_DN21305_c0_g1_i1	-	-	-	-	-	-	-	-	-	-
TRINITY_DN21309_c0_g1	209	TRINITY_DN21309_c0_g1_i1	-	-	-	-	-	-	-	-	-	-
TRINITY_DN21314_c0_g1	219	TRINITY_DN21314_c0_g1_i1	-	atp5D	ATP synthase subunit delta, mitochondrial OS=Dictyostelium discoideum GN=atp5D PE=3 SV=1	GO:0000275(mitochondrial proton-transporting ATP synthase complex, catalytic core F(1));GO:0005739(mitochondrion);GO:0005743(mitochondrial inner membrane);GO:0005756(mitochondrial proton-transporting ATP synthase, central stalk);GO:0006810(transport);GO:0006811(ion transport);GO:0015986(ATP synthesis coupled proton transport);GO:0015992(proton transport);GO:0016020(membrane);GO:0016787(hydrolase …	COG0355(Produces ATP from ADP in the presence of a proton gradient across the membrane (By similarity))	-	-	-	-	-
TRINITY_DN21318_c0_g1	203	TRINITY_DN21318_c0_g1_i1	-	-	-	-	-	-	-	-	-	-
TRINITY_DN21322_c0_g1	212	TRINITY_DN21322_c0_g1_i1	-	-	-	-	-	-	-	-	-	-
TRINITY_DN21324_c0_g1	240	TRINITY_DN21324_c0_g1_i1	PREDICTED: ABC transporter A family member 7-like isoform X1 [Nicotiana tomentosiformis]	-	-	GO:0006869(lipid transport);GO:0042626(ATPase activity, coupled to transmembrane movement of substances);GO:0043231(intracellular membrane-bounded organelle)	-	-	-	-	-	-
TRINITY_DN21336_c0_g1	239	TRINITY_DN21336_c0_g1_i1	-	-	-	-	-	-	-	-	-	-
TRINITY_DN21348_c0_g1	239	TRINITY_DN21348_c0_g1_i1	-	-	-	-	-	-	-	-	-	-
TRINITY_DN21349_c0_g1	1327	TRINITY_DN21349_c0_g1_i1	PREDICTED: 26S proteasome non-ATPase regulatory subunit 7 homolog A [Nelumbo nucifera]	RPN8A	26S proteasome non-ATPase regulatory subunit 7 homolog A OS=Arabidopsis thaliana GN=RPN8A PE=1 SV=1	GO:0000502(proteasome complex);GO:0043161(proteasome-mediated ubiquitin-dependent protein catabolic process)	COG1310(Component of the eukaryotic translation initiation factor 3 (eIF-3) complex, which is involved in protein synthesis and, together with other initiation factors, stimulates binding of mRNA and methionyl-tRNAi to the 40S ribosome (By similarity))	K03038	26S proteasome regulatory subunit N8	-	nnu03050(Proteasome)	A0A059AA39.1 PF01398.19;JAB;
TRINITY_DN21359_c0_g1	221	TRINITY_DN21359_c0_g1_i1	-	-	-	-	-	-	-	-	-	-
TRINITY_DN2135_c0_g1	309	TRINITY_DN2135_c0_g1_i1	-	-	-	-	-	-	-	-	-	-
TRINITY_DN2136_c0_g1	215	TRINITY_DN2136_c0_g1_i1	-	-	-	-	-	-	-	-	-	-
TRINITY_DN21388_c1_g1	304	TRINITY_DN21388_c1_g1_i1	PREDICTED: BURP domain-containing protein 16-like [Solanum lycopersicum]	USPL1	BURP domain protein USPL1 OS=Arabidopsis thaliana GN=USPL1 PE=2 SV=1	GO:0000326(protein storage vacuole);GO:0003674(molecular_function);GO:0005576(extracellular region);GO:0005770(late endosome);GO:0005795(Golgi stack);GO:0048316(seed development)	ENOG4111B4M(NA)	-	-	-	-	M1CKK0.1 PF03181.13;BURP;
TRINITY_DN21389_c0_g2	235	TRINITY_DN21389_c0_g2_i1	-	-	-	-	-	-	-	-	-	-
TRINITY_DN21394_c0_g1	229	TRINITY_DN21394_c0_g1_i1	-	-	-	-	-	-	-	-	-	-
TRINITY_DN21401_c0_g1	228	TRINITY_DN21401_c0_g1_i1	-	ZFYVE26	Zinc finger FYVE domain-containing protein 26 OS=Homo sapiens GN=ZFYVE26 PE=1 SV=3	GO:0000724(double-strand break repair via homologous recombination);GO:0000910(cytokinesis);GO:0032266(phosphatidylinositol-3-phosphate binding);GO:0046872(metal ion binding)	ENOG410XRV7(Zinc finger, FYVE domain containing 26)	-	-	-	-	-
TRINITY_DN21416_c0_g1	202	TRINITY_DN21416_c0_g1_i1	-	-	-	-	-	-	-	-	-	-
TRINITY_DN21421_c0_g1	277	TRINITY_DN21421_c0_g1_i1	-	-	-	GO:0003674(molecular_function);GO:0005575(cellular_component);GO:0008150(biological_process)	ENOG410ZF10(GPI anchored protein)	-	-	-	-	-
TRINITY_DN21445_c0_g1	283	TRINITY_DN21445_c0_g1_i1	-	-	-	-	-	-	-	-	-	-
TRINITY_DN21446_c0_g1	208	TRINITY_DN21446_c0_g1_i1	PREDICTED: probable nucleoredoxin 1-1 [Phoenix dactylifera]	Os03g0405900	Probable nucleoredoxin 1-2 OS=Oryza sativa subsp. japonica GN=Os03g0405900 PE=2 SV=1	GO:0005634(nucleus);GO:0005737(cytoplasm);GO:0016324(apical plasma membrane)	ENOG410ZIWC(nucleoredoxin-like)	-	-	-	-	L1IDF0.1 PF13905.4;Thioredoxin_8;
TRINITY_DN21449_c0_g1	203	TRINITY_DN21449_c0_g1_i1	-	-	-	-	-	-	-	-	-	-
TRINITY_DN21461_c0_g1	207	TRINITY_DN21461_c0_g1_i1	-	-	-	-	-	-	-	-	-	W2S042.1 PF05705.12;DUF829;
TRINITY_DN21464_c0_g1	269	TRINITY_DN21464_c0_g1_i1	-	-	-	-	-	-	-	-	-	-
TRINITY_DN21465_c0_g1	226	TRINITY_DN21465_c0_g1_i1	-	-	-	-	-	-	-	-	-	-
TRINITY_DN21471_c0_g2	207	TRINITY_DN21471_c0_g2_i1	-	-	-	-	-	-	-	-	-	-
TRINITY_DN21478_c0_g1	226	TRINITY_DN21478_c0_g1_i1	-	-	-	-	-	-	-	-	-	-
TRINITY_DN2147_c0_g1	227	TRINITY_DN2147_c0_g1_i1	-	-	-	-	-	-	-	-	-	-
TRINITY_DN21486_c0_g1	204	TRINITY_DN21486_c0_g1_i1	-	-	-	-	-	-	-	-	-	-
TRINITY_DN21487_c0_g1	210	TRINITY_DN21487_c0_g1_i1	-	tom22	Mitochondrial import receptor subunit tom22 OS=Neurospora crassa (strain ATCC 24698 / 74-OR23-1A / CBS 708.71 / DSM 1257 / FGSC 987) GN=tom22 PE=2 SV=1	GO:0005742(mitochondrial outer membrane translocase complex);GO:0015266(protein channel activity);GO:0030150(protein import into mitochondrial matrix);GO:0031307(integral component of mitochondrial outer membrane);GO:0045040(protein import into mitochondrial outer membrane)	ENOG41122K3(mitochondrial import receptor subunit TOM22)	-	-	-	-	S3D611.1 PF04281.11;Tom22;
TRINITY_DN21489_c0_g1	226	TRINITY_DN21489_c0_g1_i1	-	VTS1	Protein VTS1 OS=Ustilago maydis (strain 521 / FGSC 9021) GN=VTS1 PE=3 SV=1	-	-	-	-	-	-	-
TRINITY_DN21499_c0_g1	237	TRINITY_DN21499_c0_g1_i1	-	-	-	-	-	-	-	-	-	-
TRINITY_DN21500_c0_g1	202	TRINITY_DN21500_c0_g1_i1	-	-	-	-	-	-	-	-	-	-
TRINITY_DN21502_c0_g1	206	TRINITY_DN21502_c0_g1_i1	-	-	-	-	-	-	-	-	-	-
TRINITY_DN21515_c0_g1	241	TRINITY_DN21515_c0_g1_i1	-	-	-	-	-	-	-	-	-	-
TRINITY_DN2151_c0_g1	212	TRINITY_DN2151_c0_g1_i1	-	-	-	-	-	-	-	-	-	-
TRINITY_DN21523_c0_g1	203	TRINITY_DN21523_c0_g1_i1	-	-	-	-	-	-	-	-	-	-
TRINITY_DN21524_c0_g1	214	TRINITY_DN21524_c0_g1_i1	PREDICTED: tubulin alpha-1 chain-like [Sesamum indicum]	-	Tubulin alpha chain OS=Oncorhynchus keta PE=2 SV=2	GO:0000166(nucleotide binding);GO:0003924(GTPase activity);GO:0005200(structural constituent of cytoskeleton);GO:0005525(GTP binding);GO:0005737(cytoplasm);GO:0005856(cytoskeleton);GO:0005874(microtubule);GO:0007017(microtubule-based process);GO:0008152(metabolic process)	COG5023(protein polymerization)	K07374	tubulin alpha	-	sind04145(Phagosome)	A0A0A1NN86.1 PF00091.23;Tubulin;
TRINITY_DN21528_c0_g1	250	TRINITY_DN21528_c0_g1_i1	glyoxysomal malate synthase [Medicago truncatula]	MS	Malate synthase OS=Oryza sativa subsp. japonica GN=MS PE=2 SV=1	GO:0004474(malate synthase activity);GO:0005737(cytoplasm);GO:0006097(glyoxylate cycle)	COG2225(malate synthase)	K01638	malate synthase	EC:2.3.3.9	mtr01200(Carbon metabolism);mtr00620(Pyruvate metabolism);mtr00630(Glyoxylate and dicarboxylate metabolism)	I3ZGK2.1 PF01274.20;Malate_synthase;
TRINITY_DN21529_c0_g2	308	TRINITY_DN21529_c0_g2_i1	PREDICTED: capsanthin/capsorubin synthase, chromoplastic-like [Nelumbo nucifera]	CCS	Capsanthin/capsorubin synthase, chromoplastic OS=Citrus sinensis GN=CCS PE=3 SV=1	GO:0004497(monooxygenase activity);GO:0044550(secondary metabolite biosynthetic process)	ENOG41102W0(lycopene beta cyclase)	K14593	capsanthin/capsorubin synthase	EC:5.3.99.8	nnu00906(Carotenoid biosynthesis)	F6HHE0.1 PF05834.10;Lycopene_cycl;
TRINITY_DN21535_c0_g1	213	TRINITY_DN21535_c0_g1_i1	Aconitate hydratase, mitochondrial, partial [Anthurium amnicola]	aco2	Probable aconitate hydratase, mitochondrial OS=Dictyostelium discoideum GN=aco2 PE=3 SV=1	GO:0003994(aconitate hydratase activity);GO:0005739(mitochondrion);GO:0006099(tricarboxylic acid cycle);GO:0008152(metabolic process);GO:0016829(lyase activity);GO:0044351(macropinocytosis);GO:0046872(metal ion binding);GO:0051536(iron-sulfur cluster binding);GO:0051539(4 iron, 4 sulfur cluster binding)	COG1048(aconitate hydratase)	K01681	aconitate hydratase	EC:4.2.1.3	cre01200(Carbon metabolism);cre01210(2-Oxocarboxylic acid metabolism);cre01230(Biosynthesis of amino acids);cre00020(Citrate cycle (TCA cycle));cre00630(Glyoxylate and dicarboxylate metabolism)	A0A067TGW4.1 PF00330.18;Aconitase;
TRINITY_DN21542_c0_g1	324	TRINITY_DN21542_c0_g1_i1;TRINITY_DN21542_c0_g1_i2	-	-	-	-	-	-	-	-	-	-
TRINITY_DN21550_c0_g1	272	TRINITY_DN21550_c0_g1_i1	-	plyE	Probable pectate lyase E OS=Neosartorya fumigata (strain CEA10 / CBS 144.89 / FGSC A1163) GN=plyE PE=3 SV=1	GO:0008150(biological_process)	ENOG410ZIM0(Pectate lyase)	-	-	-	-	A0A084QZ18.1 PF03211.11;Pectate_lyase;
TRINITY_DN21558_c0_g2	285	TRINITY_DN21558_c0_g2_i1	-	-	-	-	-	-	-	-	-	-
TRINITY_DN21566_c0_g1	659	TRINITY_DN21566_c0_g1_i1;TRINITY_DN21566_c0_g1_i2	PREDICTED: AP-4 complex subunit sigma [Ziziphus jujuba]	At2g19790	AP-4 complex subunit sigma OS=Arabidopsis thaliana GN=At2g19790 PE=1 SV=1	GO:0005515(protein binding);GO:0005794(Golgi apparatus);GO:0005802(trans-Golgi network);GO:0005905(clathrin-coated pit);GO:0006886(intracellular protein transport);GO:0008565(protein transporter activity);GO:0015031(protein transport);GO:0030124(AP-4 adaptor complex);GO:0030125(clathrin vesicle coat)	COG5030(Adaptor-related protein complex)	K11827	AP-2 complex subunit sigma-1	-	cre04144(Endocytosis)	B9H8U9.1 PF01217.18;Clat_adaptor_s;
TRINITY_DN21569_c0_g1	222	TRINITY_DN21569_c0_g1_i1	-	-	-	-	-	-	-	-	-	-
TRINITY_DN2156_c0_g1	216	TRINITY_DN2156_c0_g1_i1	-	-	-	-	-	-	-	-	-	-
TRINITY_DN21572_c0_g2	210	TRINITY_DN21572_c0_g2_i1	ornithine aminotransferase [Pisum sativum]	otaA	Ornithine aminotransferase OS=Emericella nidulans (strain FGSC A4 / ATCC 38163 / CBS 112.46 / NRRL 194 / M139) GN=otaA PE=3 SV=2	GO:0005575(cellular_component);GO:0008150(biological_process)	COG4992(Acetylornithine aminotransferase)	K00819	ornithine--oxo-acid transaminase	EC:2.6.1.13	gmx00330(Arginine and proline metabolism)	F0XGW8.1 PF00202.19;Aminotran_3;
TRINITY_DN21586_c0_g1	236	TRINITY_DN21586_c0_g1_i1	-	-	-	-	-	-	-	-	-	-
TRINITY_DN2158_c0_g1	217	TRINITY_DN2158_c0_g1_i1	-	SIS1	Protein SIS1 OS=Saccharomyces cerevisiae (strain ATCC 204508 / S288c) GN=SIS1 PE=1 SV=1	GO:0005634(nucleus);GO:0005829(cytosol);GO:0006457(protein folding);GO:0051082(unfolded protein binding)	COG0484(ATP binding to DnaK triggers the release of the substrate protein, thus completing the reaction cycle. Several rounds of ATP-dependent interactions between DnaJ, DnaK and GrpE are required for fully efficient folding. Also involved, together with DnaK and GrpE, in the DNA replication of plasmids through activation of initiation proteins (By similarity))	-	-	-	-	A1CA65.1 PF00226.29;DnaJ;
TRINITY_DN21591_c0_g1	206	TRINITY_DN21591_c0_g1_i1	-	-	-	-	-	-	-	-	-	-
TRINITY_DN21592_c0_g1	508	TRINITY_DN21592_c0_g1_i1	PREDICTED: vesicle transport v-SNARE 13 [Oryza sativa Japonica Group]	VTI13	Vesicle transport v-SNARE 13 OS=Arabidopsis thaliana GN=VTI13 PE=2 SV=1	GO:0000149(SNARE binding);GO:0005484(SNAP receptor activity);GO:0005789(endoplasmic reticulum membrane);GO:0005794(Golgi apparatus);GO:0006623(protein targeting to vacuole);GO:0006888(ER to Golgi vesicle-mediated transport);GO:0006891(intra-Golgi vesicle-mediated transport);GO:0006896(Golgi to vacuole transport);GO:0012507(ER to Golgi transport vesicle membrane);GO:0031201(SNARE complex);GO:00319…	ENOG4111J90(vesicle transport through interaction with t-SNAREs)	K08493	vesicle transport through interaction with t-SNAREs 1	-	osa04130(SNARE interactions in vesicular transport)	A0A078G0B5.1 PF05008.13;V-SNARE;
TRINITY_DN21597_c0_g1	232	TRINITY_DN21597_c0_g1_i1	-	NANOGNB	NANOG neighbor homeobox OS=Homo sapiens GN=NANOGNB PE=2 SV=1	GO:0005813(centrosome);GO:0051297(centrosome organization)	ENOG410Y3GP(LIM protein)	-	-	-	-	-
TRINITY_DN215_c0_g1	1078	TRINITY_DN215_c0_g1_i1	predicted protein [Bathycoccus prasinos]	-	-	-	ENOG4111KMV(NA)	-	-	-	-	L1I521.1 PF01641.16;SelR;
TRINITY_DN21602_c0_g1	207	TRINITY_DN21602_c0_g1_i1	-	-	-	-	-	-	-	-	-	-
TRINITY_DN21603_c0_g1	430	TRINITY_DN21603_c0_g1_i1	PREDICTED: polcalcin Phl p 7-like [Phoenix dactylifera]	-	-	GO:0005509(calcium ion binding)	ENOG410YVNY(Calcium-Binding Protein)	K02183	calmodulin	-	bdi04070(Phosphatidylinositol signaling system);bdi04626(Plant-pathogen interaction)	A0A067H939.1 PF13499.4;EF-hand_7;
TRINITY_DN21609_c0_g1	223	TRINITY_DN21609_c0_g1_i1	-	-	-	-	-	-	-	-	-	-
TRINITY_DN21610_c0_g1	220	TRINITY_DN21610_c0_g1_i1	-	-	-	-	-	-	-	-	-	-
TRINITY_DN21621_c0_g3	206	TRINITY_DN21621_c0_g3_i1	-	-	-	-	-	-	-	-	-	-
TRINITY_DN21642_c0_g2	255	TRINITY_DN21642_c0_g2_i1	Chitin synthase 1 [Anthurium amnicola]	CHS8	Chitin synthase 8 OS=Ustilago maydis (strain 521 / FGSC 9021) GN=CHS8 PE=3 SV=1	GO:0001411(hyphal tip);GO:0003677(DNA binding);GO:0003774(motor activity);GO:0004100(chitin synthase activity);GO:0005524(ATP binding);GO:0006038(cell wall chitin biosynthetic process);GO:0009932(cell tip growth);GO:0016459(myosin complex);GO:0020037(heme binding);GO:0030428(cell septum);GO:0030448(hyphal growth);GO:0031505(fungal-type cell wall organization);GO:0043936(asexual sporulation result…	COG1215(Glycosyl transferase, family 2);COG5022(myosin heavy chain)	-	-	-	-	G0RKZ1.1 PF03142.13;Chitin_synth_2;
TRINITY_DN2165_c0_g1	307	TRINITY_DN2165_c0_g1_i1	predicted protein [Micromonas commoda]	TXN	Thioredoxin OS=Homo sapiens GN=TXN PE=1 SV=3	GO:0000103(sulfate assimilation);GO:0000122(negative regulation of transcription from RNA polymerase II promoter);GO:0000302(response to reactive oxygen species);GO:0005515(protein binding);GO:0005634(nucleus);GO:0005654(nucleoplasm);GO:0005737(cytoplasm);GO:0005739(mitochondrion);GO:0005829(cytosol);GO:0006351(transcription, DNA-templated);GO:0006457(protein folding);GO:0006662(glycerol ether me…	COG0526(Thioredoxin)	K00384	thioredoxin reductase (NADPH)	EC:1.8.1.9	crb00240(Pyrimidine metabolism);crb00450(Selenocompound metabolism)	H0X010.1 PF00085.18;Thioredoxin;
TRINITY_DN21662_c0_g2	249	TRINITY_DN21662_c0_g2_i1	-	-	-	-	-	-	-	-	-	-
TRINITY_DN21664_c0_g1	1472	TRINITY_DN21664_c0_g1_i1	PREDICTED: AT-rich interactive domain-containing protein 1A [Musa acuminata subsp. malaccensis]	-	-	-	ENOG410Y7MJ(RING)	-	-	-	-	-
TRINITY_DN21665_c0_g1	204	TRINITY_DN21665_c0_g1_i1	-	-	-	-	-	-	-	-	-	-
TRINITY_DN21670_c0_g1	299	TRINITY_DN21670_c0_g1_i1;TRINITY_DN21670_c0_g1_i2	-	-	-	-	-	-	-	-	-	-
TRINITY_DN21677_c0_g2	237	TRINITY_DN21677_c0_g2_i1	-	-	-	-	-	-	-	-	-	-
TRINITY_DN21681_c0_g2	218	TRINITY_DN21681_c0_g2_i1	glutathione S-transferase [Chlamydomonas reinhardtii]	-	-	-	ENOG4111Q6N(Glutathione S-transferase, N-terminal domain)	K04097	prostaglandin-H2 D-isomerase / glutathione transferase	EC:5.3.99.2 2.5.1.18	cre00590(Arachidonic acid metabolism);cre00480(Glutathione metabolism)	-
TRINITY_DN21687_c0_g1	381	TRINITY_DN21687_c0_g1_i1	-	-	-	-	-	-	-	-	-	-
TRINITY_DN21687_c0_g2	305	TRINITY_DN21687_c0_g2_i1	-	-	-	-	-	-	-	-	-	-
TRINITY_DN21688_c0_g1	205	TRINITY_DN21688_c0_g1_i1	cysteine protease [Carica papaya]	-	-	-	-	-	-	-	-	-
TRINITY_DN216_c0_g1	206	TRINITY_DN216_c0_g1_i1	-	-	-	-	-	-	-	-	-	-
TRINITY_DN21703_c0_g1	216	TRINITY_DN21703_c0_g1_i1	-	-	-	-	-	-	-	-	-	-
TRINITY_DN21705_c0_g1	214	TRINITY_DN21705_c0_g1_i1	-	SCP2	Non-specific lipid-transfer protein OS=Oryctolagus cuniculus GN=SCP2 PE=1 SV=1	GO:0006694(steroid biosynthetic process);GO:0015248(sterol transporter activity);GO:0015914(phospholipid transport);GO:0030301(cholesterol transport);GO:0032385(positive regulation of intracellular cholesterol transport);GO:0032934(sterol binding)	ENOG410XPRW(sterol carrier protein)	-	-	-	-	B0WBP5.1 PF02803.16;Thiolase_C;
TRINITY_DN21705_c0_g2	243	TRINITY_DN21705_c0_g2_i1	-	SCP2	Non-specific lipid-transfer protein OS=Oryctolagus cuniculus GN=SCP2 PE=1 SV=1	GO:0006694(steroid biosynthetic process);GO:0015248(sterol transporter activity);GO:0015914(phospholipid transport);GO:0030301(cholesterol transport);GO:0032385(positive regulation of intracellular cholesterol transport);GO:0032934(sterol binding)	ENOG410XPRW(sterol carrier protein)	-	-	-	-	A0A0D2VKA4.1 PF00108.21;Thiolase_N;
TRINITY_DN21716_c0_g1	219	TRINITY_DN21716_c0_g1_i1	-	-	-	-	-	-	-	-	-	-
TRINITY_DN21727_c0_g1	272	TRINITY_DN21727_c0_g1_i1	-	-	-	-	-	-	-	-	-	D3YZA5.1 PF12796.5;Ank_2;
TRINITY_DN2172_c0_g1	236	TRINITY_DN2172_c0_g1_i1	PREDICTED: protein BUD31 homolog 2 [Setaria italica]	BUD31	Protein BUD31 homolog OS=Bos taurus GN=BUD31 PE=2 SV=1	GO:0000398(mRNA splicing, via spliceosome);GO:0000790(nuclear chromatin);GO:0005681(spliceosomal complex);GO:0030374(ligand-dependent nuclear receptor transcription coactivator activity);GO:0035257(nuclear hormone receptor binding);GO:2000825(positive regulation of androgen receptor activity)	COG5132(BUD31 homolog)	K12873	bud site selection protein 31	-	sita03040(Spliceosome)	L9KUM0.1 PF01125.15;G10;
TRINITY_DN21742_c0_g1	293	TRINITY_DN21742_c0_g1_i1	-	-	-	-	-	-	-	-	-	-
TRINITY_DN21743_c0_g1	210	TRINITY_DN21743_c0_g1_i1	-	-	-	-	-	-	-	-	-	-
TRINITY_DN21765_c0_g1	211	TRINITY_DN21765_c0_g1_i1	PREDICTED: uncharacterized protein LOC108835204, partial [Raphanus sativus]	pol	Retrovirus-related Pol polyprotein from transposon 297 OS=Drosophila melanogaster GN=pol PE=3 SV=1	GO:0003723(RNA binding);GO:0003964(RNA-directed DNA polymerase activity);GO:0005737(cytoplasm);GO:0006278(RNA-dependent DNA biosynthetic process);GO:0015074(DNA integration)	COG2801(Retrotransposon protein)	K13356	alcohol-forming fatty acyl-CoA reductase	EC:1.2.1.84	pda00073(Cutin, suberine and wax biosynthesis);pda04146(Peroxisome)	Q7XQZ3.1 PF00078.25;RVT_1;
TRINITY_DN21768_c0_g1	215	TRINITY_DN21768_c0_g1_i1	predicted protein [Micromonas pusilla CCMP1545]	RPL39	60S ribosomal protein L39 OS=Candida albicans GN=RPL39 PE=3 SV=1	GO:0003723(RNA binding);GO:0003735(structural constituent of ribosome);GO:0006412(translation);GO:0022625(cytosolic large ribosomal subunit)	COG2167(Ribosomal protein)	K02924	large subunit ribosomal protein L39e	-	mpp03010(Ribosome)	B0D1M6.1 PF00832.18;Ribosomal_L39;
TRINITY_DN21784_c0_g1	209	TRINITY_DN21784_c0_g1_i1	-	-	-	-	-	-	-	-	-	-
TRINITY_DN21793_c0_g1	224	TRINITY_DN21793_c0_g1_i1	-	-	-	GO:0005575(cellular_component);GO:0008762(UDP-N-acetylmuramate dehydrogenase activity);GO:0050660(flavin adenine dinucleotide binding);GO:0055114(oxidation-reduction process)	COG0277(FAD linked oxidase domain protein)	-	-	-	-	I0L7Q2.1 PF01565.21;FAD_binding_4;
TRINITY_DN21798_c0_g1	230	TRINITY_DN21798_c0_g1_i1	-	-	-	-	-	-	-	-	-	-
TRINITY_DN217_c0_g1	254	TRINITY_DN217_c0_g1_i1	-	-	-	-	-	-	-	-	-	-
TRINITY_DN2180_c0_g1	385	TRINITY_DN2180_c0_g1_i1	-	-	-	-	-	-	-	-	-	-
TRINITY_DN21815_c0_g1	218	TRINITY_DN21815_c0_g1_i1	-	-	-	-	-	-	-	-	-	-
TRINITY_DN21816_c0_g1	292	TRINITY_DN21816_c0_g1_i1	-	-	-	GO:0004674(protein serine/threonine kinase activity);GO:0005634(nucleus);GO:0005737(cytoplasm);GO:0006909(phagocytosis);GO:0008360(regulation of cell shape);GO:0016055(Wnt signaling pathway);GO:0018105(peptidyl-serine phosphorylation)	ENOG410XPGP(Casein Kinase)	-	-	-	-	-
TRINITY_DN21838_c0_g1	211	TRINITY_DN21838_c0_g1_i1	PREDICTED: heptahelical transmembrane protein 1-like [Gossypium arboreum]	HHP4	Heptahelical transmembrane protein 4 OS=Arabidopsis thaliana GN=HHP4 PE=2 SV=1	GO:0004872(receptor activity)	COG1272(Channel protein (Hemolysin III family)	-	-	-	-	T0Q7V4.1 PF03006.18;HlyIII;
TRINITY_DN2183_c0_g1	365	TRINITY_DN2183_c0_g1_i1	NAC domain protein [Solanum lycopersicum]	NAC081	Protein ATAF2 OS=Arabidopsis thaliana GN=NAC081 PE=1 SV=1	GO:0003677(DNA binding);GO:0005515(protein binding);GO:0005634(nucleus);GO:0006351(transcription, DNA-templated);GO:0006355(regulation of transcription, DNA-templated);GO:0007275(multicellular organism development);GO:0008361(regulation of cell size);GO:0009416(response to light stimulus);GO:0009611(response to wounding);GO:0009620(response to fungus);GO:0009744(response to sucrose);GO:0009751(re…	ENOG410YE96(Nac domain-containing protein)	-	-	-	-	-
TRINITY_DN21846_c0_g1	241	TRINITY_DN21846_c0_g1_i1	-	-	-	-	ENOG41115UZ(NA)	-	-	-	-	-
[truncated: 41,212 more rows]
