# Supplementary material for: Organ-specific, integrated omics data-based study on the metabolic pathways of the medicinal plant Bletilla striata (Orchidaceae)
Source: BMC Plant Biol. 2021 Nov 1;21:504. doi: 10.1186/s12870-021-03288-9 (PMC8559373; doi:10.1186/s12870-021-03288-9)
Supplement: Supplementary file 2 — Additional file 2. Expression data of all assembled genes of B. striata. [file 12870_2021_3288_MOESM2_ESM.xlsx]

## Sheet: Sheet1
Gene_ID	Length	Trans_ID	Annotation	Name	swissprot_description	GO_Term	NOG	KOEntry	KODescription	EC	KEGG_Pathway	Pfam_description	Leaf_1	Leaf_2	Leaf_3	Root_1	Root_2	Root_3	Stem_1	Stem_2	Stem_3
TRINITY_DN50647_c0_g1	2244	TRINITY_DN50647_c0_g1_i1	PREDICTED: actin-related protein 5 isoform X1 [Elaeis guineensis]	ARP5	Actin-related protein 5 OS=Arabidopsis thaliana GN=ARP5 PE=1 SV=2	GO:0003674(molecular_function);GO:0005634(nucleus);GO:0005829(cytosol);GO:0006281(DNA repair);GO:0006338(chromatin remodeling);GO:0006355(regulation of transcription, DNA-templated);GO:0031011(Ino80 complex)	ENOG410XQ7K(UV-damage excision repair)	K05692	actin beta/gamma 1	-	gsl04145(Phagosome)	M0SZ79.1 PF00022.17;Actin;	9.27	10.01	8.91	6.93	8.02	7.66	11.76	10.62	9.94
TRINITY_DN52157_c2_g2	1341	TRINITY_DN52157_c2_g2_i1;TRINITY_DN52157_c2_g2_i2	-	-	-	-	-	-	-	-	-	-	4.36	4.37	5.77	5.77	5.99	14.67	6.57	1.56	3.99
TRINITY_DN57929_c1_g3	332	TRINITY_DN57929_c1_g3_i1	-	-	-	-	-	-	-	-	-	-	0.75	0.27	0	8.66	3.72	2.13	0	0.24	0
TRINITY_DN59733_c2_g1	213	TRINITY_DN59733_c2_g1_i1	hypothetical protein VITISV_018166 [Vitis vinifera]	-	-	-	ENOG410YP2B(Retroviral aspartyl protease)	-	-	-	-	F6GVT4.1 PF08284.9;RVP_2;	1.92	0	0	0.87	0	0	7.4	0	0
TRINITY_DN46286_c0_g2	217	TRINITY_DN46286_c0_g2_i1;TRINITY_DN46286_c0_g2_i2	glyceraldehyde-3-phosphate dehydrogenase, partial [Aralia elata]	GAPC	Glyceraldehyde-3-phosphate dehydrogenase, cytosolic OS=Petunia hybrida GN=GAPC PE=2 SV=1	GO:0003677(DNA binding);GO:0004365(glyceraldehyde-3-phosphate dehydrogenase (NAD+) (phosphorylating) activity);GO:0005507(copper ion binding);GO:0005634(nucleus);GO:0005737(cytoplasm);GO:0005739(mitochondrion);GO:0005740(mitochondrial envelope);GO:0005774(vacuolar membrane);GO:0005794(Golgi apparatus);GO:0005829(cytosol);GO:0005886(plasma membrane);GO:0006094(gluconeogenesis);GO:0006096(glycolyti…	COG0057(glyceraldehyde3phosphate dehydrogenase)	K00134	glyceraldehyde 3-phosphate dehydrogenase	EC:1.2.1.12	nnu01200(Carbon metabolism);nnu01230(Biosynthesis of amino acids);nnu00010(Glycolysis / Gluconeogenesis);nnu00710(Carbon fixation in photosynthetic organisms)	A0A022QHH4.1 PF02800.18;Gp_dh_C;	0	0	28.62	0	0	0	0	0	0
TRINITY_DN50189_c0_g1	2787	TRINITY_DN50189_c0_g1_i1;TRINITY_DN50189_c0_g1_i2;TRINITY_DN50189_c0_g1_i3;TRINITY_DN50189_c0_g1_i4;TRINITY_DN50189_c0_g1_i5;TRINITY_DN50189_c0_g1_i6;TRINITY_DN50189_c0_g1_i7	PREDICTED: pentatricopeptide repeat-containing protein At1g10910, chloroplastic isoform X1 [Phoenix dactylifera]	At1g10910	Pentatricopeptide repeat-containing protein At1g10910, chloroplastic OS=Arabidopsis thaliana GN=At1g10910 PE=2 SV=1	GO:0005739(mitochondrion);GO:0008150(biological_process);GO:0009507(chloroplast)	ENOG410Z7Z7(Pentatricopeptide repeat-containing protein)	-	-	-	-	D7KLK7.1 PF13041.4;PPR_2;	6.34	6.28	6.92	3.04	4.11	3.15	8.92	9.07	4.75
TRINITY_DN48039_c3_g2	753	TRINITY_DN48039_c3_g2_i1	SKP1-like protein 1B [Cajanus cajan]	SKP1A	SKP1-like protein 1A OS=Arabidopsis thaliana GN=SKP1A PE=1 SV=1	GO:0000151(ubiquitin ligase complex);GO:0000226(microtubule cytoskeleton organization);GO:0004842(ubiquitin-protein transferase activity);GO:0005515(protein binding);GO:0005634(nucleus);GO:0005737(cytoplasm);GO:0005819(spindle);GO:0005829(cytosol);GO:0005886(plasma membrane);GO:0006511(ubiquitin-dependent protein catabolic process);GO:0007059(chromosome segregation);GO:0007067(mitotic nuclear div…	COG5201(ubiquitin-dependent protein catabolic process)	K03094	S-phase kinase-associated protein 1	-	pvu04141(Protein processing in endoplasmic reticulum);pvu04120(Ubiquitin mediated proteolysis)	M0TQ09.1 PF03931.13;Skp1_POZ;	63.53	67.28	67.47	79.11	90.42	85.95	122.46	116.8	106.86
TRINITY_DN55767_c0_g2	1481	TRINITY_DN55767_c0_g2_i1;TRINITY_DN55767_c0_g2_i2;TRINITY_DN55767_c0_g2_i3;TRINITY_DN55767_c0_g2_i4;TRINITY_DN55767_c0_g2_i5;TRINITY_DN55767_c0_g2_i6;TRINITY_DN55767_c0_g2_i7;TRINITY_DN55767_c0_g2_i8;TRINITY_DN55767_c0_g2_i9	PREDICTED: dnaJ protein ERDJ3B [Musa acuminata subsp. malaccensis]	ERDJ3B	DnaJ protein ERDJ3B OS=Oryza sativa subsp. japonica GN=ERDJ3B PE=1 SV=1	GO:0005737(cytoplasm);GO:0005783(endoplasmic reticulum);GO:0005788(endoplasmic reticulum lumen);GO:0005886(plasma membrane);GO:0006457(protein folding);GO:0051082(unfolded protein binding);GO:0052033(pathogen-associated molecular pattern dependent induction by symbiont of host innate immune response)	COG0484(ATP binding to DnaK triggers the release of the substrate protein, thus completing the reaction cycle. Several rounds of ATP-dependent interactions between DnaJ, DnaK and GrpE are required for fully efficient folding. Also involved, together with DnaK and GrpE, in the DNA replication of plasmids through activation of initiation proteins (By similarity))	K09517	DnaJ homolog subfamily B member 11	-	mus04141(Protein processing in endoplasmic reticulum)	M0TVZ1.1 PF01556.16;DnaJ_C;	37.04	45.09	41.88	36.87	36.73	38.41	48.39	50.93	53.31
TRINITY_DN51609_c0_g5	332	TRINITY_DN51609_c0_g5_i1;TRINITY_DN51609_c0_g5_i2	-	-	-	-	-	-	-	-	-	-	1.51	2.73	3.16	9.31	5.03	1.19	0.22	0.72	6.74
TRINITY_DN45959_c1_g1	1394	TRINITY_DN45959_c1_g1_i1;TRINITY_DN45959_c1_g1_i2;TRINITY_DN45959_c1_g1_i3;TRINITY_DN45959_c1_g1_i4;TRINITY_DN45959_c1_g1_i5	PREDICTED: E3 ubiquitin-protein ligase MARCH3 isoform X1 [Musa acuminata subsp. malaccensis]	-	-	GO:0005737(cytoplasm);GO:0008270(zinc ion binding);GO:0016021(integral component of membrane)	COG5183((Membrane-Associated Ring finger (C3HC4)))	-	-	-	-	I1NWZ0.1 PF12906.5;RINGv;	5.36	5.76	4.86	8.65	8.24	6.99	7.45	5.88	6.78
TRINITY_DN49488_c1_g3	228	TRINITY_DN49488_c1_g3_i1	PREDICTED: uncharacterized protein LOC109234866, partial [Nicotiana attenuata]	-	-	-	ENOG410Y65V(Retrotransposon protein)	-	-	-	-	-	1.54	7.51	4.47	7.75	14.66	10.69	8.57	7.74	4.78
TRINITY_DN57280_c0_g3	2927	TRINITY_DN57280_c0_g3_i1;TRINITY_DN57280_c0_g3_i2;TRINITY_DN57280_c0_g3_i3;TRINITY_DN57280_c0_g3_i4	PREDICTED: signal recognition particle subunit SRP68 [Phoenix dactylifera]	SRP68	Signal recognition particle subunit SRP68 OS=Canis lupus familiaris GN=SRP68 PE=1 SV=1	GO:0005047(signal recognition particle binding);GO:0005783(endoplasmic reticulum);GO:0005786(signal recognition particle, endoplasmic reticulum targeting);GO:0045047(protein targeting to ER)	ENOG410XPW1(Signal-recognition-particle assembly has a crucial role in targeting secretory proteins to the rough endoplasmic reticulum membrane (By similarity))	K03107	signal recognition particle subunit SRP68	-	pda03060(Protein export)	M0TXN3.1 PF16969.3;SRP68;	13.5	14.89	14.38	12.47	14	12.58	18.76	17.67	16.81
TRINITY_DN49417_c2_g4	2398	TRINITY_DN49417_c2_g4_i1;TRINITY_DN49417_c2_g4_i2	Zinc finger AN1 domain-containing stress-associated protein 15 [Anthurium amnicola]	SAP15	Zinc finger AN1 domain-containing stress-associated protein 15 OS=Oryza sativa subsp. japonica GN=SAP15 PE=2 SV=1	-	ENOG4111UWC(zinc finger)	-	-	-	-	-	3.3	4.18	6.51	6.23	7.14	5.93	6.83	6.19	3.6
TRINITY_DN63670_c0_g1	285	TRINITY_DN63670_c0_g1_i1	hypothetical protein TanjilG_00277 [Lupinus angustifolius]	rps-28	40S ribosomal protein S28 OS=Neurospora crassa (strain ATCC 24698 / 74-OR23-1A / CBS 708.71 / DSM 1257 / FGSC 987) GN=rps-28 PE=3 SV=1	GO:0000028(ribosomal small subunit assembly);GO:0000056(ribosomal small subunit export from nucleus);GO:0000469(cleavage involved in rRNA processing);GO:0003735(structural constituent of ribosome);GO:0005730(nucleolus);GO:0006407(rRNA export from nucleus);GO:0006412(translation);GO:0022627(cytosolic small ribosomal subunit);GO:0030490(maturation of SSU-rRNA);GO:1900153(positive regulation of nucl…	COG2053(Ribosomal protein)	K02979	small subunit ribosomal protein S28e	-	cme03010(Ribosome)	A0A0G4J8N8.1 PF01200.16;Ribosomal_S28e;	0	0	0	6.33	3.95	4.27	0	0	0
TRINITY_DN8281_c0_g1	233	TRINITY_DN8281_c0_g1_i1	-	-	-	-	-	-	-	-	-	-	1.44	4.67	4.87	7.23	4.35	1.33	3.69	0.66	0
TRINITY_DN49892_c0_g2	361	TRINITY_DN49892_c0_g2_i1	ubiquitin 9 [Arabidopsis thaliana]	-	Ubiquitin-60S ribosomal protein L40 OS=Trypanosoma cruzi PE=2 SV=1	GO:0005634(nucleus);GO:0005737(cytoplasm)	COG5272(ubiquitin)	K02927	large subunit ribosomal protein L40e	-	apro03010(Ribosome)	D2W1S7.1 PF00240.21;ubiquitin;	0	0	0	6.36	8.12	8.76	0	0	0
TRINITY_DN47440_c0_g1	4292	TRINITY_DN47440_c0_g1_i1;TRINITY_DN47440_c0_g1_i2	PREDICTED: protein strawberry notch isoform X2 [Musa acuminata subsp. malaccensis]	FGT1	Protein FORGETTER 1 OS=Arabidopsis thaliana GN=FGT1 PE=1 SV=1	GO:0003674(molecular_function);GO:0005575(cellular_component);GO:0006355(regulation of transcription, DNA-templated);GO:0008150(biological_process)	ENOG410XQ7Q(Strawberry notch homolog)	-	-	-	-	V7AMT7.1 PF13872.4;AAA_34;	9.49	9.77	10.92	6.23	6.97	6.54	6.43	5.96	6.33
TRINITY_DN47189_c0_g1	1520	TRINITY_DN47189_c0_g1_i1;TRINITY_DN47189_c0_g1_i2;TRINITY_DN47189_c0_g1_i3	PREDICTED: ultraviolet-B receptor UVR8 [Phoenix dactylifera]	rcc2	Protein RCC2 homolog OS=Xenopus laevis GN=rcc2 PE=2 SV=1	GO:0005794(Golgi apparatus);GO:0008150(biological_process)	COG5184(regulator of chromosome condensation)	K10143	E3 ubiquitin-protein ligase RFWD2	EC:2.3.2.27	bdi04120(Ubiquitin mediated proteolysis);bdi04712(Circadian rhythm - plant)	D7TDC2.1 PF00415.16;RCC1;	5.59	6.05	5.4	5.03	5.4	4.92	16.23	13.08	13.87
TRINITY_DN57285_c2_g1	233	TRINITY_DN57285_c2_g1_i1	-	-	-	-	-	-	-	-	-	-	0	2.34	0	1.97	8.69	2.66	0.61	1.97	5.35
TRINITY_DN953_c0_g1	231	TRINITY_DN953_c0_g1_i1	-	-	-	-	-	-	-	-	-	-	0	0	0	1.35	7.03	5.48	0	0	0
TRINITY_DN51320_c0_g4	645	TRINITY_DN51320_c0_g4_i1	bZIP transcription factor [Phalaenopsis amabilis]	TGAL1	Transcription factor TGAL1 OS=Oryza sativa subsp. japonica GN=TGAL1 PE=1 SV=2	-	ENOG410YSUA(Transcription factor)	K14431	transcription factor TGA	-	nnu04075(Plant hormone signal transduction)	-	17.31	13.84	16	13.71	13.82	8.79	12.39	13.38	13.08
TRINITY_DN53754_c0_g6	204	TRINITY_DN53754_c0_g6_i1	-	-	-	-	-	-	-	-	-	-	0	0	0	0	8.6	5.09	7.56	1	8.19
TRINITY_DN46381_c4_g4	339	TRINITY_DN46381_c4_g4_i1	ADP,ATP carrier protein [Noccaea caerulescens]	-	ADP,ATP carrier protein OS=Parachlorella kessleri PE=3 SV=1	GO:0003735(structural constituent of ribosome);GO:0006412(translation)	ENOG410XNW0(transmembrane transport)	-	-	-	-	A0A0L1KWB2.1 PF00153.25;Mito_carr;	0.24	0	0	6.68	7.29	8.99	0	0.22	0
TRINITY_DN52532_c0_g5	204	TRINITY_DN52532_c0_g5_i1	-	-	-	-	-	-	-	-	-	-	0	0	3.18	4	3.82	2.04	10.4	3.01	0
TRINITY_DN48001_c0_g1	5538	TRINITY_DN48001_c0_g1_i1;TRINITY_DN48001_c0_g1_i2	PREDICTED: probable phosphoinositide phosphatase SAC9 isoform X1 [Elaeis guineensis]	SAC9	Probable phosphoinositide phosphatase SAC9 OS=Arabidopsis thaliana GN=SAC9 PE=1 SV=1	GO:0000329(fungal-type vacuole membrane);GO:0005829(cytosol);GO:0043813(phosphatidylinositol-3,5-bisphosphate 5-phosphatase activity);GO:0046856(phosphatidylinositol dephosphorylation);GO:0070772(PAS complex)	COG2124(Cytochrome p450)	-	-	-	-	M0TVD5.1 PF02383.16;Syja_N;	11.84	13.5	13.28	12.64	10.58	13.26	10.64	11.01	10.48
TRINITY_DN52985_c2_g1	1349	TRINITY_DN52985_c2_g1_i1;TRINITY_DN52985_c2_g1_i2;TRINITY_DN52985_c2_g1_i3;TRINITY_DN52985_c2_g1_i4;TRINITY_DN52985_c2_g1_i5;TRINITY_DN52985_c2_g1_i6;TRINITY_DN52985_c2_g1_i7;TRINITY_DN52985_c2_g1_i8	PREDICTED: protein DMR6-LIKE OXYGENASE 1-like [Nelumbo nucifera]	JRG21	Probable 2-oxoglutarate-dependent dioxygenase JRG21 OS=Arabidopsis thaliana GN=JRG21 PE=2 SV=1	GO:0051213(dioxygenase activity)	COG3491(2OGFe(II) oxygenase)	K05282	gibberellin 20-oxidase	EC:1.14.11.12	egu00904(Diterpenoid biosynthesis)	M0TFR3.1 PF03171.18;2OG-FeII_Oxy;	51.53	58.01	51.89	57.75	53.88	52.54	178.73	167.86	174.36
TRINITY_DN59568_c1_g7	277	TRINITY_DN59568_c1_g7_i1	PREDICTED: alpha-mannosidase At3g26720-like [Nelumbo nucifera]	At3g26720	Alpha-mannosidase At3g26720 OS=Arabidopsis thaliana GN=At3g26720 PE=1 SV=1	GO:0004559(alpha-mannosidase activity);GO:0006013(mannose metabolic process);GO:0006517(protein deglycosylation)	ENOG410XQMZ(Mannosidase alpha class)	K01191	alpha-mannosidase	EC:3.2.1.24	nnu00511(Other glycan degradation)	K3ZH29.1 PF07748.11;Glyco_hydro_38C;	53.44	63.62	68.88	91.77	91.4	79.64	49.83	53.83	42.28
TRINITY_DN50069_c1_g2	1519	TRINITY_DN50069_c1_g2_i1	PREDICTED: eukaryotic initiation factor 4A-3 [Elaeis guineensis]	Os01g0639100	DEAD-box ATP-dependent RNA helicase 2 OS=Oryza sativa subsp. japonica GN=Os01g0639100 PE=2 SV=1	GO:0004004(ATP-dependent RNA helicase activity);GO:0008380(RNA splicing);GO:0010468(regulation of gene expression);GO:0010501(RNA secondary structure unwinding);GO:0071013(catalytic step 2 spliceosome)	COG0513(purine NTP-dependent helicase activity)	K13025	ATP-dependent RNA helicase	EC:3.6.4.13	egu03040(Spliceosome);egu03013(RNA transport);egu03015(mRNA surveillance pathway)	V4TLT4.1 PF00270.27;DEAD;	10.59	11.65	11.45	19.82	20.03	21.03	26.5	26.72	23.94
TRINITY_DN54086_c2_g3	261	TRINITY_DN54086_c2_g3_i1;TRINITY_DN54086_c2_g3_i2	-	-	-	-	-	-	-	-	-	-	12.52	19.27	16.93	22.46	12.44	19.22	5.58	2.74	8.72
TRINITY_DN62661_c0_g1	273	TRINITY_DN62661_c0_g1_i1	-	UEVLD	Ubiquitin-conjugating enzyme E2 variant 3 OS=Homo sapiens GN=UEVLD PE=1 SV=2	GO:0005975(carbohydrate metabolic process);GO:0006464(cellular protein modification process);GO:0015031(protein transport);GO:0016616(oxidoreductase activity, acting on the CH-OH group of donors, NAD or NADP as acceptor);GO:0019752(carboxylic acid metabolic process);GO:0055114(oxidation-reduction process);GO:0070062(extracellular exosome)	COG0039(Catalyzes the reversible oxidation of malate to oxaloacetate (By similarity))	-	-	-	-	A0A096N0J0.1 PF00056.21;Ldh_1_N;	0	0	0	0	0	0	0	0	7.08
TRINITY_DN54617_c0_g1	222	TRINITY_DN54617_c0_g1_i1;TRINITY_DN54617_c0_g1_i2	PREDICTED: uncharacterized protein LOC107178162 [Citrus sinensis]	-	-	-	-	-	-	-	-	-	0	0.91	0.96	3.07	4.36	8.4	0	0	0
TRINITY_DN20103_c0_g1	221	TRINITY_DN20103_c0_g1_i1	-	-	-	-	-	-	-	-	-	-	7.68	2.77	5.77	1.56	0	0	0	0	0
TRINITY_DN58173_c1_g8	212	TRINITY_DN58173_c1_g8_i1	-	-	-	-	-	-	-	-	-	-	0.98	8.44	5.65	0.89	0	0	6.16	1.78	0
TRINITY_DN62164_c0_g1	239	TRINITY_DN62164_c0_g1_i1	-	SYNE2	Nesprin-2 OS=Homo sapiens GN=SYNE2 PE=1 SV=3	GO:0034993(LINC complex);GO:0051015(actin filament binding);GO:0090286(cytoskeletal anchoring at nuclear membrane)	COG5069(Microtubule associated monoxygenase, calponin and LIM domain containing)	-	-	-	-	-	0	0	0	0.61	0	0	0	0	18.92
TRINITY_DN57028_c1_g1	1867	TRINITY_DN57028_c1_g1_i1;TRINITY_DN57028_c1_g1_i2;TRINITY_DN57028_c1_g1_i3;TRINITY_DN57028_c1_g1_i4;TRINITY_DN57028_c1_g1_i5;TRINITY_DN57028_c1_g1_i6;TRINITY_DN57028_c1_g1_i7;TRINITY_DN57028_c1_g1_i8	PREDICTED: heparanase-like protein 2 isoform X2 [Phoenix dactylifera]	At5g07830	Heparanase-like protein 1 OS=Arabidopsis thaliana GN=At5g07830 PE=2 SV=1	GO:0004566(beta-glucuronidase activity);GO:0005576(extracellular region);GO:0005618(cell wall);GO:0005765(lysosomal membrane);GO:0009505(plant-type cell wall);GO:0009826(unidimensional cell growth)	ENOG410YDJW(Heparanase)	K07964	heparanase 1	EC:3.2.1.166	pda00531(Glycosaminoglycan degradation)	M0SU24.1 PF03662.12;Glyco_hydro_79n;	4.89	4.9	4.87	10.89	12.44	10.53	36.07	32.02	33.04
TRINITY_DN41688_c0_g1	444	TRINITY_DN41688_c0_g1_i1	-	-	-	-	-	-	-	-	-	-	2.71	5.02	7.49	0	0.12	0	0	0	0
TRINITY_DN50600_c1_g1	651	TRINITY_DN50600_c1_g1_i1	OTU domain-containing protein [Ananas comosus]	-	-	-	ENOG4111JCI(OTU-like cysteine protease family protein)	-	-	-	-	A0A0B0NGV9.1 PF02338.17;OTU;	66.7	69.77	62.64	58.04	58.28	58.84	77.26	81.37	80.45
TRINITY_DN56834_c1_g4	1793	TRINITY_DN56834_c1_g4_i1;TRINITY_DN56834_c1_g4_i2	PREDICTED: phytolongin Phyl2.2 [Phoenix dactylifera]	PHYL2.1	Phytolongin Phyl2.1 OS=Arabidopsis thaliana GN=PHYL2.1 PE=2 SV=1	GO:0000149(SNARE binding);GO:0005484(SNAP receptor activity);GO:0006887(exocytosis);GO:0006906(vesicle fusion);GO:0031201(SNARE complex)	ENOG410XY93(VAMP-like protein)	K12831	splicing factor 3B subunit 4	-	sbi03040(Spliceosome)	-	5.72	7.21	6.19	9.9	7.91	9.81	7.05	7.64	7.18
TRINITY_DN56562_c4_g1	1566	TRINITY_DN56562_c4_g1_i1;TRINITY_DN56562_c4_g1_i2;TRINITY_DN56562_c4_g1_i3;TRINITY_DN56562_c4_g1_i4	PREDICTED: phosphoglycolate phosphatase 1B, chloroplastic-like [Elaeis guineensis]	PGLP1A	Phosphoglycolate phosphatase 1A, chloroplastic OS=Arabidopsis thaliana GN=PGLP1A PE=1 SV=1	GO:0005829(cytosol);GO:0016311(dephosphorylation);GO:0016791(phosphatase activity)	COG0647(Hydrolase)	K19269	phosphoglycolate phosphatase	EC:3.1.3.18 3.1.3.48	egu01200(Carbon metabolism);egu00630(Glyoxylate and dicarboxylate metabolism)	V4LUB9.1 PF13344.4;Hydrolase_6;	74.39	80.71	80.78	13.17	17.29	15.7	9.81	9.29	10.21
TRINITY_DN48380_c1_g2	2225	TRINITY_DN48380_c1_g2_i1;TRINITY_DN48380_c1_g2_i2;TRINITY_DN48380_c1_g2_i3;TRINITY_DN48380_c1_g2_i4	PREDICTED: uncharacterized protein LOC103718251 [Phoenix dactylifera]	-	-	GO:0004596(peptide alpha-N-acetyltransferase activity);GO:0006474(N-terminal protein amino acid acetylation);GO:0031248(protein acetyltransferase complex)	ENOG410XV22(acetyltransferase)	-	-	-	-	M0S4M2.1 PF00583.23;Acetyltransf_1;	22.11	23.56	24.69	4.81	5.65	4.34	4.59	7.58	5.46
TRINITY_DN57942_c5_g3	213	TRINITY_DN57942_c5_g3_i1	-	-	-	-	-	-	-	-	-	-	2.88	5.2	2.78	10.49	9.16	3.55	14.8	14.02	2.38
TRINITY_DN53425_c3_g1	548	TRINITY_DN53425_c3_g1_i1;TRINITY_DN53425_c3_g1_i2	-	-	-	-	-	-	-	-	-	-	0.49	0.67	0.21	5.51	5.74	4.59	40.36	34.59	27.96
TRINITY_DN58795_c2_g1	549	TRINITY_DN58795_c2_g1_i1;TRINITY_DN58795_c2_g1_i2;TRINITY_DN58795_c2_g1_i3;TRINITY_DN58795_c2_g1_i4;TRINITY_DN58795_c2_g1_i5;TRINITY_DN58795_c2_g1_i6;TRINITY_DN58795_c2_g1_i7	-	-	-	-	-	-	-	-	-	-	5.8	9.77	4.49	7.21	7.4	7.88	10.45	7.16	12.57
TRINITY_DN59637_c1_g1	4833	TRINITY_DN59637_c1_g1_i1;TRINITY_DN59637_c1_g1_i10;TRINITY_DN59637_c1_g1_i11;TRINITY_DN59637_c1_g1_i12;TRINITY_DN59637_c1_g1_i13;TRINITY_DN59637_c1_g1_i14;TRINITY_DN59637_c1_g1_i15;TRINITY_DN59637_c1_g1_i16;TRINITY_DN59637_c1_g1_i17;TRINITY_DN59637_c1_g1_i18;TRINITY_DN59637_c1_g1_i19;TRINITY_DN59637_c1_g1_i2;TRINITY_DN59637_c1_g1_i20;TRINITY_DN59637_c1_g1_i3;TRINITY_DN59637_c1_g1_i4;TRINITY_DN596…	PREDICTED: NAC domain-containing protein 12-like isoform X1 [Elaeis guineensis]	-	-	-	ENOG410YUQ9(No apical meristem (NAM) protein)	-	-	-	-	M0TKU1.1 PF02365.13;NAM;	20.18	20.89	25.92	18.68	26.12	20.33	19.5	17.09	21.11
TRINITY_DN52521_c0_g4	227	TRINITY_DN52521_c0_g4_i1	40S ribosomal protein S24-2 [Anthurium amnicola]	CTHT_0041970.2	40S ribosomal protein S24 OS=Chaetomium thermophilum (strain DSM 1495 / CBS 144.50 / IMI 039719) GN=CTHT_0041970.2 PE=3 SV=1	GO:0000462(maturation of SSU-rRNA from tricistronic rRNA transcript (SSU-rRNA, 5.8S rRNA, LSU-rRNA));GO:0022627(cytosolic small ribosomal subunit)	COG2004(40S ribosomal protein S24)	K02974	small subunit ribosomal protein S24e	-	ath03010(Ribosome)	-	0	0	0	4.28	3.38	7.96	0	0	0
TRINITY_DN48328_c2_g6	1037	TRINITY_DN48328_c2_g6_i1	PREDICTED: vesicle-associated protein 1-2-like isoform X2 [Musa acuminata subsp. malaccensis]	PVA12	Vesicle-associated protein 1-2 OS=Arabidopsis thaliana GN=PVA12 PE=1 SV=1	GO:0005198(structural molecule activity);GO:0005515(protein binding);GO:0005622(intracellular);GO:0005623(cell);GO:0005634(nucleus);GO:0005783(endoplasmic reticulum);GO:0005789(endoplasmic reticulum membrane);GO:0005829(cytosol);GO:0005886(plasma membrane);GO:0006605(protein targeting);GO:0016021(integral component of membrane)	COG5066(Central component in molecular interactions underlying sperm crawling. Forms an extensive filament system that extends from sperm villipoda, along the leading edge of the pseudopod (By similarity))	-	-	-	-	M0TPG5.1 PF00635.24;Motile_Sperm;	6.97	7.24	7.04	13	12.08	13.73	14.86	16.05	12.61
TRINITY_DN53901_c0_g1	238	TRINITY_DN53901_c0_g1_i1	-	-	-	-	-	-	-	-	-	-	16.72	17.46	28.53	17.18	33	23	22.71	11.64	8.33
TRINITY_DN63117_c0_g1	232	TRINITY_DN63117_c0_g1_i1	PREDICTED: mitochondrial succinate-fumarate transporter 1 [Beta vulgaris subsp. vulgaris]	SFC1	Succinate/fumarate mitochondrial transporter OS=Saccharomyces cerevisiae (strain ATCC 204508 / S288c) GN=SFC1 PE=1 SV=2	GO:0003735(structural constituent of ribosome);GO:0006412(translation)	ENOG410YAYP(mitochondrial)	-	-	-	-	W9CMG2.1 PF00153.25;Mito_carr;	0	0	0	1.33	7.56	8.1	0	0	0
TRINITY_DN56891_c0_g1	2273	TRINITY_DN56891_c0_g1_i1;TRINITY_DN56891_c0_g1_i2;TRINITY_DN56891_c0_g1_i3;TRINITY_DN56891_c0_g1_i4;TRINITY_DN56891_c0_g1_i5	PREDICTED: dystrophia myotonica WD repeat-containing protein-like isoform X1 [Phoenix dactylifera]	WDR20	WD repeat-containing protein 20 OS=Homo sapiens GN=WDR20 PE=1 SV=2	GO:0000166(nucleotide binding);GO:0008150(biological_process);GO:0009507(chloroplast)	COG2319(wd repeat)	-	-	-	-	C5Y633.1 PF00400.30;WD40;	13.75	14.67	15.35	7.62	8.87	9.81	16.02	16.06	15.72
TRINITY_DN52081_c1_g1	1609	TRINITY_DN52081_c1_g1_i1;TRINITY_DN52081_c1_g1_i2;TRINITY_DN52081_c1_g1_i3;TRINITY_DN52081_c1_g1_i4;TRINITY_DN52081_c1_g1_i5;TRINITY_DN52081_c1_g1_i6;TRINITY_DN52081_c1_g1_i7;TRINITY_DN52081_c1_g1_i8;TRINITY_DN52081_c1_g1_i9	PREDICTED: beta-carotene isomerase D27, chloroplastic [Phoenix dactylifera]	D27	Beta-carotene isomerase D27, chloroplastic OS=Oryza sativa subsp. japonica GN=D27 PE=1 SV=1	GO:0003674(molecular_function);GO:0008150(biological_process);GO:0009534(chloroplast thylakoid);GO:0009941(chloroplast envelope)	ENOG410XQY4(NA)	K17911	beta-carotene isomerase	EC:5.2.1.14	crb00906(Carotenoid biosynthesis)	D7KS69.1 PF13225.4;DUF4033;	61.38	63.68	58.74	0.26	1	0.09	0.25	0.09	0.06
TRINITY_DN58460_c1_g2	4338	TRINITY_DN58460_c1_g2_i1;TRINITY_DN58460_c1_g2_i10;TRINITY_DN58460_c1_g2_i11;TRINITY_DN58460_c1_g2_i12;TRINITY_DN58460_c1_g2_i13;TRINITY_DN58460_c1_g2_i14;TRINITY_DN58460_c1_g2_i15;TRINITY_DN58460_c1_g2_i16;TRINITY_DN58460_c1_g2_i2;TRINITY_DN58460_c1_g2_i3;TRINITY_DN58460_c1_g2_i4;TRINITY_DN58460_c1_g2_i5;TRINITY_DN58460_c1_g2_i6;TRINITY_DN58460_c1_g2_i7;TRINITY_DN58460_c1_g2_i8;TRINITY_DN58460_c…	PREDICTED: helicase-like transcription factor CHR28 isoform X1 [Phoenix dactylifera]	CHR28	Helicase-like transcription factor CHR28 OS=Arabidopsis thaliana GN=CHR28 PE=1 SV=1	GO:0005737(cytoplasm);GO:0042981(regulation of apoptotic process);GO:0048025(negative regulation of mRNA splicing, via spliceosome)	ENOG410XPDU(Transcription termination factor, RNA polymerase II)	K10877	DNA repair and recombination protein RAD54B	EC:3.6.4.-	ota03440(Homologous recombination)	K7N2N9.1 PF00176.21;SNF2_N;	12.41	11.26	12.52	8.95	9.81	8.84	12.83	12.8	17.73
TRINITY_DN47292_c5_g5	325	TRINITY_DN47292_c5_g5_i1	PREDICTED: uncharacterized protein LOC103981816 [Musa acuminata subsp. malaccensis]	-	-	GO:0005737(cytoplasm);GO:0008757(S-adenosylmethionine-dependent methyltransferase activity);GO:0032259(methylation)	ENOG410Y90W(NA)	-	-	-	-	-	27.81	26.88	22.79	91.06	69.03	89.22	31.48	31	45.23
TRINITY_DN53309_c6_g1	221	TRINITY_DN53309_c6_g1_i1	-	-	-	-	-	-	-	-	-	-	3.41	4.62	8.25	0.78	0	0.79	0	2.34	0
TRINITY_DN58202_c1_g1	3216	TRINITY_DN58202_c1_g1_i1;TRINITY_DN58202_c1_g1_i2;TRINITY_DN58202_c1_g1_i3;TRINITY_DN58202_c1_g1_i4;TRINITY_DN58202_c1_g1_i5	PREDICTED: uncharacterized protein LOC105045951 isoform X1 [Elaeis guineensis]	-	-	-	ENOG410YBAK(expressed protein)	-	-	-	-	-	24.05	24.61	24.49	17.56	16.47	15.76	19.07	17.6	17.28
TRINITY_DN55187_c0_g1	1701	TRINITY_DN55187_c0_g1_i1;TRINITY_DN55187_c0_g1_i2;TRINITY_DN55187_c0_g1_i3;TRINITY_DN55187_c0_g1_i4;TRINITY_DN55187_c0_g1_i5	PREDICTED: uncharacterized protein LOC105034286 isoform X3 [Elaeis guineensis]	PA4548	Probable D-amino acid oxidase PA4548 OS=Pseudomonas aeruginosa (strain ATCC 15692 / DSM 22644 / CIP 104116 / JCM 14847 / LMG 12228 / 1C / PRS 101 / PAO1) GN=PA4548 PE=3 SV=3	GO:0009507(chloroplast);GO:0016491(oxidoreductase activity);GO:0055114(oxidation-reduction process)	COG0665(Catalyzes the last two steps in the biosynthesis of 5- methylaminomethyl-2-thiouridine (mnm(5)s(2)U) at the wobble position (U34) in tRNA. Catalyzes the FAD-dependent demodification of cmnm(5)s(2)U34 to nm(5)s(2)U34, followed by the transfer of a methyl group from S-adenosyl-L-methionine to nm(5)s(2)U34, to form mnm(5)s(2)U34 (By similarity))	-	-	-	-	M0U9A8.1 PF01266.22;DAO;	3.52	6.13	3.63	5.83	5.92	4.4	8.37	5.98	5.11
TRINITY_DN63712_c0_g1	214	TRINITY_DN63712_c0_g1_i1	-	-	-	-	-	-	-	-	-	-	0	0	0	3.45	5.74	7	0	0	0
TRINITY_DN50743_c0_g6	317	TRINITY_DN50743_c0_g6_i1	-	-	-	-	-	-	-	-	-	-	8.19	14.49	13.93	10.51	5.41	8.23	10.67	8.71	8.32
TRINITY_DN51272_c0_g1	1962	TRINITY_DN51272_c0_g1_i1;TRINITY_DN51272_c0_g1_i2	PREDICTED: O-glucosyltransferase rumi homolog [Elaeis guineensis]	-	-	GO:0006664(glycolipid metabolic process);GO:0012505(endomembrane system);GO:0046527(glucosyltransferase activity)	ENOG410XT5U(KDEL (Lys-Asp-Glu-Leu) containing)	K13667	protein glucosyltransferase	EC:2.4.1.-	egu00514(Other types of O-glycan biosynthesis)	M5X6T7.1 PF05686.10;Glyco_transf_90;	19.52	19.21	19.37	1.33	1.21	0.92	0.62	0.82	0.85
TRINITY_DN58599_c4_g4	3312	TRINITY_DN58599_c4_g4_i1;TRINITY_DN58599_c4_g4_i2;TRINITY_DN58599_c4_g4_i3	ORF170 [Phalaenopsis aphrodite subsp. formosana]	ycf68-1	Uncharacterized protein ycf68 OS=Saccharum hybrid GN=ycf68-1 PE=3 SV=1	GO:0009536(plastid)	ENOG410YT61(NA)	-	-	-	-	A0A0D2ZV57.1 PF10839.6;DUF2647;	486.45	177.75	184.73	21.28	19.99	17.64	36.9	43.73	44.6
TRINITY_DN44322_c0_g2	231	TRINITY_DN44322_c0_g2_i1	PREDICTED: proline-rich receptor-like protein kinase PERK12 [Phoenix dactylifera]	PERK12	Proline-rich receptor-like protein kinase PERK12 OS=Arabidopsis thaliana GN=PERK12 PE=2 SV=2	GO:0004674(protein serine/threonine kinase activity);GO:0005524(ATP binding);GO:0005886(plasma membrane);GO:0006468(protein phosphorylation);GO:0016021(integral component of membrane);GO:0016301(kinase activity);GO:0032502(developmental process)	COG0515(Serine Threonine protein kinase)	K13459	disease resistance protein RPS2	-	jcu04626(Plant-pathogen interaction)	U5GFC9.1 PF07714.15;Pkinase_Tyr;	7.39	6.41	5.72	0	1.28	0	0	1.35	0
TRINITY_DN50860_c0_g1	2055	TRINITY_DN50860_c0_g1_i1	PREDICTED: protein PLASTID MOVEMENT IMPAIRED 2-like isoform X2 [Musa acuminata subsp. malaccensis]	PMI2	Protein PLASTID MOVEMENT IMPAIRED 2 OS=Arabidopsis thaliana GN=PMI2 PE=1 SV=1	GO:0005829(cytosol);GO:0009903(chloroplast avoidance movement);GO:0009904(chloroplast accumulation movement)	ENOG410Y9R7(Pfam:DUF827)	-	-	-	-	U5GG24.1 PF05701.9;WEMBL;	22.26	23.19	24.68	0.54	0.41	0.82	4.25	2.99	4.26
TRINITY_DN11344_c0_g1	201	TRINITY_DN11344_c0_g1_i1	PREDICTED: uncharacterized protein LOC106330407 [Brassica oleracea var. oleracea]	-	-	-	ENOG410XS4D(Retrotransposon protein)	-	-	-	-	-	3.46	9.97	0	1.05	1	2.14	3.97	6.33	0
TRINITY_DN52797_c1_g7	235	TRINITY_DN52797_c1_g7_i1	-	-	-	-	-	-	-	-	-	-	7.69	3.03	0	4.47	6.03	1.94	4.18	0.64	1.73
TRINITY_DN58424_c0_g9	1364	TRINITY_DN58424_c0_g9_i1;TRINITY_DN58424_c0_g9_i2;TRINITY_DN58424_c0_g9_i3	PREDICTED: receptor-like serine/threonine-protein kinase SD1-8 [Elaeis guineensis]	SD18	Receptor-like serine/threonine-protein kinase SD1-8 OS=Arabidopsis thaliana GN=SD18 PE=1 SV=1	GO:0004674(protein serine/threonine kinase activity);GO:0005886(plasma membrane);GO:0006468(protein phosphorylation);GO:0006952(defense response);GO:0009506(plasmodesma)	COG0515(Serine Threonine protein kinase)	K01183	chitinase	EC:3.2.1.14	gmx00520(Amino sugar and nucleotide sugar metabolism)	S8CSG8.1 PF00954.18;S_locus_glycop;	11.16	11.41	9.7	9.44	8.84	11.03	7.66	6	7.83
TRINITY_DN58205_c0_g2	296	TRINITY_DN58205_c0_g2_i1	predicted protein [Hordeum vulgare subsp. vulgare]	ACT1	Actin-1/4 OS=Diphyllobothrium dendriticum GN=ACT1 PE=2 SV=1	GO:0000166(nucleotide binding);GO:0000281(mitotic cytokinesis);GO:0000902(cell morphogenesis);GO:0001891(phagocytic cup);GO:0005200(structural constituent of cytoskeleton);GO:0005515(protein binding);GO:0005524(ATP binding);GO:0005737(cytoplasm);GO:0005856(cytoskeleton);GO:0005884(actin filament);GO:0006897(endocytosis);GO:0006909(phagocytosis);GO:0006935(chemotaxis);GO:0006972(hyperosmotic respo…	COG5277(Actin-related protein)	K05692	actin beta/gamma 1	-	bvg04145(Phagosome)	X6M342.1 PF00022.17;Actin;	0	0	0	10.11	10.35	7.02	0	0	0
TRINITY_DN57449_c1_g2	530	TRINITY_DN57449_c1_g2_i1;TRINITY_DN57449_c1_g2_i2	-	-	-	-	-	-	-	-	-	-	3.12	1.89	2.59	4.48	7.67	0.85	0.45	0.1	0.66
TRINITY_DN41831_c0_g1	309	TRINITY_DN41831_c0_g1_i1;TRINITY_DN41831_c0_g1_i2	-	-	-	-	-	-	-	-	-	-	0	0	0	6.29	9.83	10.23	0	0	0
TRINITY_DN6435_c0_g1	223	TRINITY_DN6435_c0_g1_i1	-	MIB1	E3 ubiquitin-protein ligase MIB1 OS=Homo sapiens GN=MIB1 PE=1 SV=1	GO:0001568(blood vessel development);GO:0001701(in utero embryonic development);GO:0001756(somitogenesis);GO:0001841(neural tube formation);GO:0001947(heart looping);GO:0004842(ubiquitin-protein transferase activity);GO:0005737(cytoplasm);GO:0005813(centrosome);GO:0006897(endocytosis);GO:0007219(Notch signaling pathway);GO:0008270(zinc ion binding);GO:0016567(protein ubiquitination);GO:0031410(cy…	COG0666(Ankyrin Repeat)	-	-	-	-	-	0.83	0.9	0	0	0	0	0	0.76	11.28
TRINITY_DN51866_c0_g7	201	TRINITY_DN51866_c0_g7_i1	-	-	-	-	-	-	-	-	-	-	0	0	0	8.39	6.02	0	0	1.06	0
TRINITY_DN40559_c0_g1	567	TRINITY_DN40559_c0_g1_i1	PREDICTED: omega-hydroxypalmitate O-feruloyl transferase-like isoform X2 [Musa acuminata subsp. malaccensis]	HHT1	Omega-hydroxypalmitate O-feruloyl transferase OS=Arabidopsis thaliana GN=HHT1 PE=1 SV=1	GO:0005737(cytoplasm);GO:0010345(suberin biosynthetic process);GO:0016740(transferase activity);GO:0016747(transferase activity, transferring acyl groups other than amino-acyl groups);GO:0050734(hydroxycinnamoyltransferase activity);GO:0052325(cell wall pectin biosynthetic process)	ENOG410XYY6(Omega-hydroxypalmitate O-feruloyl)	K15400	omega-hydroxypalmitate O-feruloyl transferase	EC:2.3.1.188	mus00073(Cutin, suberine and wax biosynthesis)	M5WSE6.1 PF02458.13;Transferase;	7.99	6.36	5.05	0.08	0.16	0.34	0.24	0.17	0.83
TRINITY_DN50176_c0_g2	229	TRINITY_DN50176_c0_g2_i1	-	-	-	-	-	-	-	-	-	-	8.36	1.65	3.68	0.69	1.31	0	0	0.69	0
TRINITY_DN47288_c0_g1	1631	TRINITY_DN47288_c0_g1_i1;TRINITY_DN47288_c0_g1_i2	PREDICTED: interactor of constitutive active ROPs 3 isoform X1 [Phoenix dactylifera]	ICR2	Interactor of constitutive active ROPs 2, chloroplastic OS=Arabidopsis thaliana GN=ICR2 PE=1 SV=1	GO:0051219(phosphoprotein binding)	ENOG410YE21(interactor of constitutive active rops)	-	-	-	-	-	0.39	0.48	0.38	2.82	2.54	2.69	5.59	6.21	4.43
TRINITY_DN56337_c1_g1	669	TRINITY_DN56337_c1_g1_i1;TRINITY_DN56337_c1_g1_i2;TRINITY_DN56337_c1_g1_i3;TRINITY_DN56337_c1_g1_i4;TRINITY_DN56337_c1_g1_i5;TRINITY_DN56337_c1_g1_i6;TRINITY_DN56337_c1_g1_i7;TRINITY_DN56337_c1_g1_i8	PREDICTED: 40S ribosomal protein S3a-like [Oryza brachyantha]	RPS1	40S ribosomal protein S1 OS=Nectria haematococca (strain 77-13-4 / ATCC MYA-4622 / FGSC 9596 / MPVI) GN=RPS1 PE=3 SV=1	GO:0005829(cytosol)	COG1890(Ribosomal protein)	K02984	small subunit ribosomal protein S3Ae	-	obr03010(Ribosome)	A0A086TAA3.1 PF01015.16;Ribosomal_S3Ae;	5.61	5.99	8.13	7.8	5.89	6.91	0	0.2	0
TRINITY_DN51824_c1_g8	1034	TRINITY_DN51824_c1_g8_i1;TRINITY_DN51824_c1_g8_i2	PREDICTED: calcium-binding protein CML42-like [Elaeis guineensis]	CML27	Probable calcium-binding protein CML27 OS=Oryza sativa subsp. japonica GN=CML27 PE=2 SV=1	GO:0005509(calcium ion binding)	ENOG4111TIG(NA)	K13448	calcium-binding protein CML	-	egu04626(Plant-pathogen interaction)	A0A0K9NYA1.1 PF13499.4;EF-hand_7;	471.41	503.56	410.1	1079.23	933.51	1301.69	415.09	450.42	411.22
TRINITY_DN58700_c2_g1	230	TRINITY_DN58700_c2_g1_i1	-	-	-	-	-	-	-	-	-	-	0	1.62	4.35	8.91	4.53	7.64	3.21	4.11	0
TRINITY_DN54423_c1_g2	209	TRINITY_DN54423_c1_g2_i1	-	-	-	-	-	-	-	-	-	-	10.21	9.94	10.85	0.93	0	3.78	2.63	0	0
TRINITY_DN54037_c0_g1	677	TRINITY_DN54037_c0_g1_i1;TRINITY_DN54037_c0_g1_i2	PREDICTED: uncharacterized protein LOC105351453 [Fragaria vesca subsp. vesca]	-	-	GO:0003674(molecular_function);GO:0005634(nucleus);GO:0008150(biological_process)	ENOG41118YG(NA)	-	-	-	-	-	6.2	8.73	5.22	7.37	7.45	7.02	4.62	3.78	4.65
TRINITY_DN52286_c1_g6	246	TRINITY_DN52286_c1_g6_i1	-	-	-	-	-	-	-	-	-	-	6.52	7.85	4.66	5.52	2.6	3.91	1.55	3.31	9
TRINITY_DN62016_c0_g1	268	TRINITY_DN62016_c0_g1_i1	-	-	-	-	-	-	-	-	-	-	6.26	6.21	0	6.12	3.56	7.26	9.19	2.8	42.97
TRINITY_DN60745_c0_g1	203	TRINITY_DN60745_c0_g1_i1	-	-	-	-	-	-	-	-	-	X6M1P1.1 PF00230.18;MIP;	0	0	0	10.16	4.86	5.17	0	0	0
TRINITY_DN55093_c0_g5	1898	TRINITY_DN55093_c0_g5_i1;TRINITY_DN55093_c0_g5_i2	PREDICTED: zinc finger AN1 and C2H2 domain-containing stress-associated protein 16 [Elaeis guineensis]	SAP16	Zinc finger AN1 and C2H2 domain-containing stress-associated protein 16 OS=Oryza sativa subsp. japonica GN=SAP16 PE=2 SV=2	GO:0003676(nucleic acid binding);GO:0005634(nucleus);GO:0008150(biological_process);GO:0008270(zinc ion binding)	ENOG4111JCH(zinc finger)	-	-	-	-	W1P1N8.1 PF01428.14;zf-AN1;	4.59	5.34	4.36	5.1	6.67	6.07	8.34	7.19	7.67
TRINITY_DN56324_c0_g3	1325	TRINITY_DN56324_c0_g3_i1;TRINITY_DN56324_c0_g3_i2;TRINITY_DN56324_c0_g3_i3;TRINITY_DN56324_c0_g3_i4	PREDICTED: transcription factor DIVARICATA [Cicer arietinum]	DIVARICATA	Transcription factor DIVARICATA OS=Antirrhinum majus GN=DIVARICATA PE=2 SV=1	GO:0003677(DNA binding);GO:0003700(transcription factor activity, sequence-specific DNA binding);GO:0005634(nucleus);GO:0006351(transcription, DNA-templated);GO:0006355(regulation of transcription, DNA-templated)	COG5269(Transcription factor)	-	-	-	-	F6GTI5.1 PF00249.29;Myb_DNA-binding;	39.65	43.52	45.76	0.58	0.8	0.76	2.51	2.12	2.54
TRINITY_DN55278_c1_g6	223	TRINITY_DN55278_c1_g6_i1	-	-	-	-	-	-	-	-	-	-	4.14	8.07	4	4.54	0.48	0	2.13	0.76	2.05
TRINITY_DN56943_c4_g2	572	TRINITY_DN56943_c4_g2_i1	-	-	-	-	-	-	-	-	-	-	0.09	0.19	0.43	0.17	0	0.08	8.65	7.83	10.04
TRINITY_DN52456_c0_g1	1559	TRINITY_DN52456_c0_g1_i1;TRINITY_DN52456_c0_g1_i2;TRINITY_DN52456_c0_g1_i3	PREDICTED: uncharacterized mitochondrial protein AtMg00810-like [Prunus mume]	-	-	-	-	-	-	-	-	-	10.25	11.08	15.65	1.49	0.88	0.94	0.31	0.76	0.19
TRINITY_DN56377_c3_g1	1354	TRINITY_DN56377_c3_g1_i1;TRINITY_DN56377_c3_g1_i2;TRINITY_DN56377_c3_g1_i3	-	-	Extracellular globin-4 OS=Lumbricus terrestris PE=1 SV=1	-	-	-	-	-	-	-	0	0.05	0	9.01	10.6	10.46	0.05	0	0.06
TRINITY_DN37190_c0_g1	253	TRINITY_DN37190_c0_g1_i1	tryptophan synthase beta, partial [Chlamydomonas reinhardtii]	trp-3	Tryptophan synthase OS=Neurospora crassa (strain ATCC 24698 / 74-OR23-1A / CBS 708.71 / DSM 1257 / FGSC 987) GN=trp-3 PE=1 SV=1	GO:0000162(tryptophan biosynthetic process);GO:0004834(tryptophan synthase activity);GO:0005634(nucleus);GO:0005829(cytosol);GO:0009073(aromatic amino acid family biosynthetic process);GO:0016020(membrane);GO:0070791(cleistothecium development);GO:0097308(cellular response to farnesol)	COG0133(The beta subunit is responsible for the synthesis of L- tryptophan from indole and L-serine (By similarity));COG0159(The alpha subunit is responsible for the aldol cleavage of indoleglycerol phosphate to indole and glyceraldehyde 3- phosphate (By similarity))	K01696	tryptophan synthase beta chain	EC:4.2.1.20	pvu01230(Biosynthesis of amino acids);pvu00260(Glycine, serine and threonine metabolism);pvu00400(Phenylalanine, tyrosine and tryptophan biosynthesis)	U4LKE1.1 PF00291.23;PALP;	0	0	0	3.03	8.55	3.58	0	0	0
TRINITY_DN53291_c0_g1	3283	TRINITY_DN53291_c0_g1_i1;TRINITY_DN53291_c0_g1_i10;TRINITY_DN53291_c0_g1_i11;TRINITY_DN53291_c0_g1_i12;TRINITY_DN53291_c0_g1_i13;TRINITY_DN53291_c0_g1_i14;TRINITY_DN53291_c0_g1_i15;TRINITY_DN53291_c0_g1_i16;TRINITY_DN53291_c0_g1_i17;TRINITY_DN53291_c0_g1_i18;TRINITY_DN53291_c0_g1_i19;TRINITY_DN53291_c0_g1_i2;TRINITY_DN53291_c0_g1_i20;TRINITY_DN53291_c0_g1_i21;TRINITY_DN53291_c0_g1_i22;TRINITY_DN5…	PREDICTED: ATP-dependent zinc metalloprotease FTSH 9, chloroplastic/mitochondrial isoform X1 [Phoenix dactylifera]	FTSH11	ATP-dependent zinc metalloprotease FTSH 11, chloroplastic/mitochondrial OS=Arabidopsis thaliana GN=FTSH11 PE=1 SV=1	GO:0004176(ATP-dependent peptidase activity);GO:0005739(mitochondrion);GO:0006508(proteolysis);GO:0008237(metallopeptidase activity);GO:0009941(chloroplast envelope);GO:0010304(PSII associated light-harvesting complex II catabolic process)	COG0465(Acts as a processive, ATP-dependent zinc metallopeptidase for both cytoplasmic and membrane proteins. Plays a role in the quality control of integral membrane proteins (By similarity))	K03065	26S proteasome regulatory subunit T5	-	vcn03050(Proteasome)	M0SM65.1 PF01434.16;Peptidase_M41;	115.18	119.55	124.8	24.89	26.13	24.29	24.55	21.67	21.55
TRINITY_DN52132_c0_g1	2957	TRINITY_DN52132_c0_g1_i1;TRINITY_DN52132_c0_g1_i2;TRINITY_DN52132_c0_g1_i3;TRINITY_DN52132_c0_g1_i4;TRINITY_DN52132_c0_g1_i5	PREDICTED: probable receptor-like serine/threonine-protein kinase At5g57670 [Phoenix dactylifera]	PERK8	Proline-rich receptor-like protein kinase PERK8 OS=Arabidopsis thaliana GN=PERK8 PE=1 SV=1	GO:0004674(protein serine/threonine kinase activity);GO:0005524(ATP binding);GO:0005634(nucleus);GO:0006468(protein phosphorylation);GO:0006950(response to stress);GO:0016301(kinase activity);GO:0016787(hydrolase activity)	COG0515(Serine Threonine protein kinase)	K13436	pto-interacting protein 1	EC:2.7.11.1	bna04626(Plant-pathogen interaction)	B9RRF8.1 PF00069.23;Pkinase;	3.77	5.44	4.87	4.3	5.4	4.1	12.58	14.59	13.71
TRINITY_DN56079_c0_g1	3024	TRINITY_DN56079_c0_g1_i1;TRINITY_DN56079_c0_g1_i2;TRINITY_DN56079_c0_g1_i3;TRINITY_DN56079_c0_g1_i4;TRINITY_DN56079_c0_g1_i5;TRINITY_DN56079_c0_g1_i6;TRINITY_DN56079_c0_g1_i7	PREDICTED: uncharacterized protein LOC105049689 isoform X1 [Elaeis guineensis]	-	-	GO:0003674(molecular_function);GO:0005634(nucleus);GO:0008150(biological_process)	ENOG4111FD2(NA)	K07178	RIO kinase 1	EC:2.7.11.1	cic03008(Ribosome biogenesis in eukaryotes)	W5HD34.1 PF12894.5;ANAPC4_WD40;	10.1	13.03	11.85	13.29	16.41	15.53	10.13	10.69	9.16
TRINITY_DN46187_c0_g1	1195	TRINITY_DN46187_c0_g1_i1	PREDICTED: RING-H2 finger protein ATL3 [Elaeis guineensis]	ATL60	RING-H2 finger protein ATL60 OS=Arabidopsis thaliana GN=ATL60 PE=2 SV=1	GO:0043161(proteasome-mediated ubiquitin-dependent protein catabolic process);GO:0061630(ubiquitin protein ligase activity)	ENOG41121N2(zinc ion binding)	K05283	phosphatidylinositol glycan, class W	EC:2.3.-.-	aly00563(Glycosylphosphatidylinositol(GPI)-anchor biosynthesis)	M0TBP6.1 PF13639.4;zf-RING_2;	51.47	50.28	53.1	16.94	17.07	18.19	31.82	32.94	26.89
TRINITY_DN46425_c0_g2	1076	TRINITY_DN46425_c0_g2_i1	PREDICTED: uncharacterized protein LOC103710593 isoform X2 [Phoenix dactylifera]	-	-	GO:0003674(molecular_function);GO:0005575(cellular_component);GO:0008150(biological_process)	ENOG410ZEXN(NA)	-	-	-	-	-	7.33	8.79	7.52	7.24	6.62	7.16	16.42	15.7	15.62
TRINITY_DN46389_c0_g1	1990	TRINITY_DN46389_c0_g1_i1;TRINITY_DN46389_c0_g1_i2	PREDICTED: 3beta-hydroxysteroid-dehydrogenase/decarboxylase isoform X1 [Phoenix dactylifera]	3BETAHSD/D2	3beta-hydroxysteroid-dehydrogenase/decarboxylase isoform 2 OS=Arabidopsis thaliana GN=3BETAHSD/D2 PE=2 SV=2	GO:0003854(3-beta-hydroxy-delta5-steroid dehydrogenase activity);GO:0005789(endoplasmic reticulum membrane);GO:0006694(steroid biosynthetic process);GO:0016020(membrane);GO:0016021(integral component of membrane);GO:0016126(sterol biosynthetic process);GO:0047012(sterol-4-alpha-carboxylate 3-dehydrogenase (decarboxylating) activity);GO:0055114(oxidation-reduction process)	COG0451(Nad-dependent epimerase dehydratase)	K07748	sterol-4alpha-carboxylate 3-dehydrogenase (decarboxylating)	EC:1.1.1.170	pda00100(Steroid biosynthesis)	A0A059CM49.1 PF01073.17;3Beta_HSD;	6.45	8.34	7.03	9.37	11.98	10.47	15.29	15.51	13.9
TRINITY_DN51267_c2_g5	2238	TRINITY_DN51267_c2_g5_i1;TRINITY_DN51267_c2_g5_i2	PREDICTED: uncharacterized protein LOC103701466 [Phoenix dactylifera]	-	-	GO:0003723(RNA binding);GO:0003735(structural constituent of ribosome);GO:0006412(translation);GO:0022625(cytosolic large ribosomal subunit);GO:0042254(ribosome biogenesis)	ENOG410YB2C(Protein of unknown function (DUF1666))	-	-	-	-	M0TT40.1 PF07891.10;DUF1666;	0.02	0.11	0.14	2.91	4.03	2.73	7.46	6.56	4.87
TRINITY_DN26677_c0_g1	227	TRINITY_DN26677_c0_g1_i1	-	-	-	-	-	-	-	-	-	-	0	0	0	6.43	6.08	5.07	0	0	0
TRINITY_DN45305_c2_g1	1456	TRINITY_DN45305_c2_g1_i1;TRINITY_DN45305_c2_g1_i2	hypothetical protein B456_008G297200 [Gossypium raimondii]	RAC4	Rac-like GTP-binding protein 4 OS=Oryza sativa subsp. japonica GN=RAC4 PE=2 SV=1	GO:0005515(protein binding)	COG1100(GTP-binding Protein)	K00430	peroxidase	EC:1.11.1.7	sita00940(Phenylpropanoid biosynthesis)	M5WFA6.1 PF00071.20;Ras;	18.03	19.83	18.32	13.13	18.06	14.79	28.02	26.09	25.14
TRINITY_DN57597_c0_g4	3450	TRINITY_DN57597_c0_g4_i1;TRINITY_DN57597_c0_g4_i2;TRINITY_DN57597_c0_g4_i3	PREDICTED: guanine nucleotide-binding protein subunit beta-like protein 1 homolog isoform X1 [Elaeis guineensis]	DSE1	Protein DECREASED SIZE EXCLUSION LIMIT 1 OS=Arabidopsis thaliana GN=DSE1 PE=1 SV=1	GO:0000166(nucleotide binding);GO:0005634(nucleus);GO:0005737(cytoplasm);GO:0006282(regulation of DNA repair);GO:0006974(cellular response to DNA damage stimulus);GO:0009555(pollen development);GO:0009663(plasmodesma organization);GO:0009793(embryo development ending in seed dormancy);GO:0010044(response to aluminum ion);GO:0010497(plasmodesmata-mediated intercellular transport);GO:0031570(DNA in…	COG2319(wd repeat)	-	-	-	-	G7J4P6.1 PF00400.30;WD40;	23.27	24.8	24.88	22.29	24.03	21.2	19.7	16.5	16.42
TRINITY_DN52227_c0_g3	3453	TRINITY_DN52227_c0_g3_i1	PREDICTED: beta-galactosidase 15 isoform X1 [Elaeis guineensis]	Os12g0429200	Beta-galactosidase 15 OS=Oryza sativa subsp. japonica GN=Os12g0429200 PE=2 SV=1	GO:0004565(beta-galactosidase activity);GO:0005618(cell wall);GO:0005773(vacuole)	COG1874(beta-galactosidase)	K12309	beta-galactosidase	EC:3.2.1.23	thj00052(Galactose metabolism);thj00600(Sphingolipid metabolism);thj00531(Glycosaminoglycan degradation);thj00604(Glycosphingolipid biosynthesis - ganglio series);thj00511(Other glycan degradation)	M0S9W4.1 PF01301.17;Glyco_hydro_35;	5.61	5.76	6.6	6.14	7.48	6.95	9.71	8.83	8.52
TRINITY_DN30928_c0_g1	217	TRINITY_DN30928_c0_g1_i1	-	-	-	-	-	-	-	-	-	-	0	0	0	6.59	7.83	4.18	0	0	0
TRINITY_DN47679_c0_g9	527	TRINITY_DN47679_c0_g9_i1;TRINITY_DN47679_c0_g9_i2;TRINITY_DN47679_c0_g9_i3	60S ribosomal protein L27a [Noccaea caerulescens]	RPL27A	60S ribosomal protein L27a OS=Bos taurus GN=RPL27A PE=2 SV=3	GO:0003735(structural constituent of ribosome);GO:0022625(cytosolic large ribosomal subunit)	COG0200(Binds to the 23S rRNA (By similarity))	K02900	large subunit ribosomal protein L27Ae	-	ppp03010(Ribosome)	I3KEJ4.1 PF00828.17;Ribosomal_L27A;	0	0	0	7.76	6.04	15.92	0	0	0
TRINITY_DN59582_c0_g1	2065	TRINITY_DN59582_c0_g1_i1;TRINITY_DN59582_c0_g1_i2	PREDICTED: clathrin heavy chain 1 [Elaeis guineensis]	Os11g0104900	Clathrin heavy chain 1 OS=Oryza sativa subsp. japonica GN=Os11g0104900 PE=3 SV=1	GO:0005198(structural molecule activity);GO:0005515(protein binding);GO:0005773(vacuole);GO:0005774(vacuolar membrane);GO:0005794(Golgi apparatus);GO:0005829(cytosol);GO:0005886(plasma membrane);GO:0006886(intracellular protein transport);GO:0006897(endocytosis);GO:0009506(plasmodesma);GO:0030130(clathrin coat of trans-Golgi network vesicle);GO:0030132(clathrin coat of coated pit)	ENOG410XPH1(clathrin heavy chain)	K04646	clathrin heavy chain	-	egu04144(Endocytosis)	Q2QYW2.1 PF00637.18;Clathrin;	86.35	94.49	98.67	90.34	93.57	88.29	101.77	97.06	90.86
TRINITY_DN57672_c1_g2	474	TRINITY_DN57672_c1_g2_i1;TRINITY_DN57672_c1_g2_i2;TRINITY_DN57672_c1_g2_i3;TRINITY_DN57672_c1_g2_i4;TRINITY_DN57672_c1_g2_i5;TRINITY_DN57672_c1_g2_i6	Retrovirus-related Pol polyprotein from transposon TNT 1-94 [Cajanus cajan]	-	Retrovirus-related Pol polyprotein from transposon TNT 1-94 OS=Nicotiana tabacum PE=2 SV=1	-	ENOG410Y4C5(Retrotransposon protein)	K12619	5'-3' exoribonuclease 2	EC:3.1.13.-	osa03008(Ribosome biogenesis in eukaryotes);osa03018(RNA degradation)	-	1.63	2.34	3.15	14.66	9.01	8.07	0.8	0.27	0.44
TRINITY_DN51383_c3_g4	1207	TRINITY_DN51383_c3_g4_i1;TRINITY_DN51383_c3_g4_i2	PREDICTED: wall-associated receptor kinase-like 20, partial [Phoenix dactylifera]	WAKL20	Wall-associated receptor kinase-like 20 OS=Arabidopsis thaliana GN=WAKL20 PE=2 SV=1	GO:0004674(protein serine/threonine kinase activity);GO:0005886(plasma membrane);GO:0007166(cell surface receptor signaling pathway)	COG0515(Serine Threonine protein kinase)	K13430	serine/threonine-protein kinase PBS1	EC:2.7.11.1	gra04626(Plant-pathogen interaction)	A0A0D9WEN8.1 PF00069.23;Pkinase;	6.22	5.44	5.7	4.12	7.58	4.87	3.35	2.01	1.42
TRINITY_DN50141_c1_g1	294	TRINITY_DN50141_c1_g1_i1;TRINITY_DN50141_c1_g1_i2	hypothetical protein g.100085, partial [Auxenochlorella protothecoides]	-	LINE-1 retrotransposable element ORF2 protein OS=Homo sapiens PE=1 SV=1	GO:0000733(DNA strand renaturation);GO:0003677(DNA binding);GO:0005507(copper ion binding);GO:0005524(ATP binding);GO:0005634(nucleus);GO:0005730(nucleolus);GO:0005737(cytoplasm);GO:0005739(mitochondrion);GO:0006289(nucleotide-excision repair);GO:0007275(multicellular organism development);GO:0007569(cell aging);GO:0030308(negative regulation of cell growth);GO:0090200(positive regulation of rele…	ENOG4111MEQ(Reverse transcriptase (RNA-dependent DNA polymerase))	-	-	-	-	-	20.06	20.91	0	34.07	15.24	20.01	19.44	17.54	78.68
TRINITY_DN46946_c0_g1	1799	TRINITY_DN46946_c0_g1_i1;TRINITY_DN46946_c0_g1_i2	PREDICTED: actin-related protein 4 [Phoenix dactylifera]	ARP4	Actin-related protein 4 OS=Oryza sativa subsp. indica GN=ARP4 PE=3 SV=2	GO:0005200(structural constituent of cytoskeleton);GO:0005634(nucleus);GO:0005730(nucleolus);GO:0005737(cytoplasm);GO:0006281(DNA repair);GO:0006325(chromatin organization);GO:0006338(chromatin remodeling);GO:0006355(regulation of transcription, DNA-templated);GO:0031011(Ino80 complex);GO:0035267(NuA4 histone acetyltransferase complex);GO:0048235(pollen sperm cell differentiation);GO:0048574(long…	COG5277(Actin-related protein)	K05692	actin beta/gamma 1	-	gsl04145(Phagosome)	A0A067J8R0.1 PF00022.17;Actin;	22.46	22.44	23.08	16.89	16.79	16.57	32.46	27.89	28.06
TRINITY_DN49012_c1_g1	508	TRINITY_DN49012_c1_g1_i1	PREDICTED: scarecrow-like protein 14 isoform X1 [Capsicum annuum]	SCL31	Scarecrow-like protein 31 OS=Arabidopsis thaliana GN=SCL31 PE=2 SV=3	GO:0003700(transcription factor activity, sequence-specific DNA binding);GO:0005634(nucleus);GO:0006355(regulation of transcription, DNA-templated);GO:0043565(sequence-specific DNA binding)	ENOG410YMPH(transcription, DNA-dependent)	-	-	-	-	M1CB76.1 PF03514.12;GRAS;	19.92	20.55	20.26	17.49	17.69	15.27	15.94	15.81	15.22
TRINITY_DN56728_c1_g1	2793	TRINITY_DN56728_c1_g1_i1;TRINITY_DN56728_c1_g1_i10;TRINITY_DN56728_c1_g1_i11;TRINITY_DN56728_c1_g1_i12;TRINITY_DN56728_c1_g1_i13;TRINITY_DN56728_c1_g1_i14;TRINITY_DN56728_c1_g1_i15;TRINITY_DN56728_c1_g1_i16;TRINITY_DN56728_c1_g1_i17;TRINITY_DN56728_c1_g1_i18;TRINITY_DN56728_c1_g1_i19;TRINITY_DN56728_c1_g1_i2;TRINITY_DN56728_c1_g1_i3;TRINITY_DN56728_c1_g1_i4;TRINITY_DN56728_c1_g1_i5;TRINITY_DN5672…	PREDICTED: 6-phosphofructo-2-kinase/fructose-2,6-bisphosphatase isoform X1 [Elaeis guineensis]	FKFBP	6-phosphofructo-2-kinase/fructose-2,6-bisphosphatase OS=Arabidopsis thaliana GN=FKFBP PE=1 SV=1	GO:0003873(6-phosphofructo-2-kinase activity);GO:0004331(fructose-2,6-bisphosphate 2-phosphatase activity);GO:0005524(ATP binding);GO:0005634(nucleus);GO:0005829(cytosol);GO:0005886(plasma membrane);GO:0006000(fructose metabolic process);GO:0006002(fructose 6-phosphate metabolic process);GO:0006003(fructose 2,6-bisphosphate metabolic process);GO:0043609(regulation of carbon utilization);GO:200107…	COG0406(Phosphoglycerate mutase)	K01103	6-phosphofructo-2-kinase / fructose-2,6-biphosphatase 3&#160	-	egu00051(Fructose and mannose metabolism)	A0A0D2QTN8.1 PF01591.16;6PF2K;	63.64	71.44	70.9	12.46	13.68	13.94	12.68	12.34	10.78
TRINITY_DN49344_c0_g3	243	TRINITY_DN49344_c0_g3_i1	-	-	-	-	-	-	-	-	-	-	11.92	8.17	3.64	0	0	0	0	0	0
TRINITY_DN50515_c0_g1	480	TRINITY_DN50515_c0_g1_i1	unknown [Lotus japonicus]	HSP70	Heat shock 70 kDa protein OS=Trichophyton rubrum GN=HSP70 PE=2 SV=1	GO:0005575(cellular_component);GO:0043581(mycelium development)	COG0443(Heat shock protein)	K03283	heat shock 70kDa protein 1/8	-	mpp03040(Spliceosome);mpp04141(Protein processing in endoplasmic reticulum);mpp04144(Endocytosis)	M2TFF7.1 PF00012.18;HSP70;	9.88	10.67	9.44	0	0	0	0.11	0	0
TRINITY_DN57994_c2_g3	212	TRINITY_DN57994_c2_g3_i1	hypothetical protein AALP_AA3G106900 [Arabis alpina]	-	-	-	COG2801(Retrotransposon protein)	-	-	-	-	-	0.98	7.39	1.88	10.66	2.54	1.81	0.83	1.78	2.41
TRINITY_DN21322_c0_g1	212	TRINITY_DN21322_c0_g1_i1	-	-	-	-	-	-	-	-	-	-	0.98	0	0.94	3.55	3.38	1.81	4.17	4.45	14.49
TRINITY_DN44522_c0_g1	204	TRINITY_DN44522_c0_g1_i1	Succinate dehydrogenase cytochrome B subunit, mitochondrial, partial [Anthurium amnicola]	sdh3	Succinate dehydrogenase cytochrome B subunit, mitochondrial OS=Schizosaccharomyces pombe (strain 972 / ATCC 24843) GN=sdh3 PE=3 SV=1	GO:0005886(plasma membrane);GO:0006099(tricarboxylic acid cycle);GO:0008177(succinate dehydrogenase (ubiquinone) activity);GO:0031966(mitochondrial membrane);GO:0035690(cellular response to drug);GO:0045281(succinate dehydrogenase complex)	COG2009(succinate dehydrogenase, cytochrome)	-	-	-	-	A0A0N0NNZ3.1 PF01127.20;Sdh_cyt;	15.38	13.08	6.37	0	0	0	0	0	0
TRINITY_DN53968_c3_g2	438	TRINITY_DN53968_c3_g2_i1;TRINITY_DN53968_c3_g2_i2	predicted protein [Hordeum vulgare subsp. vulgare]	RpS27A	Ubiquitin-40S ribosomal protein S27a OS=Drosophila melanogaster GN=RpS27A PE=1 SV=2	GO:0000028(ribosomal small subunit assembly);GO:0002109(maturation of SSU-rRNA from tricistronic rRNA transcript (SSU-rRNA, LSU-rRNA,5S));GO:0003735(structural constituent of ribosome);GO:0005576(extracellular region);GO:0005730(nucleolus);GO:0006412(translation);GO:0016567(protein ubiquitination);GO:0022627(cytosolic small ribosomal subunit);GO:0031386(protein tag)	COG5272(ubiquitin)	K02977	small subunit ribosomal protein S27Ae	-	ath03010(Ribosome)	D2W1S7.1 PF00240.21;ubiquitin;	1.61	0.66	3.5	7.87	7.92	3.69	0	0	0
TRINITY_DN54289_c1_g1	229	TRINITY_DN54289_c1_g1_i1	-	-	-	-	-	-	-	-	-	-	0.76	1.65	0.74	1.39	9.85	6.34	5.2	2.08	4.72
TRINITY_DN50087_c4_g1	217	TRINITY_DN50087_c4_g1_i1	-	-	-	-	-	-	-	-	-	-	5.42	3.92	6.99	4.12	0.78	1.67	5.42	2.48	6.72
TRINITY_DN50103_c4_g2	334	TRINITY_DN50103_c4_g2_i1;TRINITY_DN50103_c4_g2_i2	-	-	-	-	-	-	-	-	-	-	1.93	3.39	1.52	6.18	2.16	2.91	3.1	0.7	2.55
TRINITY_DN53198_c0_g7	201	TRINITY_DN53198_c0_g7_i1	-	-	-	-	-	-	-	-	-	-	0	2.49	7.79	0	3.01	4.27	1.99	0	5.73
TRINITY_DN64286_c0_g1	233	TRINITY_DN64286_c0_g1_i1	-	-	-	-	-	-	-	-	-	-	0.72	1.56	0	0.66	0	0	0.61	0.66	9.81
TRINITY_DN51606_c2_g3	1427	TRINITY_DN51606_c2_g3_i1;TRINITY_DN51606_c2_g3_i2;TRINITY_DN51606_c2_g3_i3;TRINITY_DN51606_c2_g3_i4;TRINITY_DN51606_c2_g3_i5	PREDICTED: oxygen-dependent coproporphyrinogen-III oxidase, chloroplastic-like [Elaeis guineensis]	CPX	Oxygen-dependent coproporphyrinogen-III oxidase, chloroplastic OS=Glycine max GN=CPX PE=2 SV=1	GO:0042803(protein homodimerization activity)	COG0408(Key enzyme in heme biosynthesis. Catalyzes the oxidative decarboxylation of propionic acid side chains of rings A and B of coproporphyrinogen III (By similarity))	K00228	coproporphyrinogen III oxidase	EC:1.3.3.3	egu00860(Porphyrin and chlorophyll metabolism)	M0RVE0.1 PF01218.16;Coprogen_oxidas;	69.67	76.28	71.82	14.59	16.2	15.67	25.51	25.68	24.74
TRINITY_DN45155_c0_g1	1053	TRINITY_DN45155_c0_g1_i1;TRINITY_DN45155_c0_g1_i2	PREDICTED: protein DEHYDRATION-INDUCED 19 homolog 6-like [Elaeis guineensis]	DI19-5	Protein DEHYDRATION-INDUCED 19 homolog 5 OS=Oryza sativa subsp. japonica GN=DI19-5 PE=2 SV=1	-	ENOG410YNHT(protein DEHYDRATION-INDUCED 19 homolog)	-	-	-	-	D7SHI3.1 PF05605.10;zf-Di19;	11.43	13.81	12.08	23.65	22.71	22.89	17.78	17.45	15.4
TRINITY_DN49718_c0_g1	2344	TRINITY_DN49718_c0_g1_i1;TRINITY_DN49718_c0_g1_i2	PREDICTED: mechanosensitive ion channel protein 2, chloroplastic isoform X1 [Phoenix dactylifera]	MSL2	Mechanosensitive ion channel protein 2, chloroplastic OS=Arabidopsis thaliana GN=MSL2 PE=2 SV=1	GO:0005216(ion channel activity);GO:0005886(plasma membrane);GO:0006811(ion transport);GO:0009507(chloroplast);GO:0009526(plastid envelope);GO:0009657(plastid organization);GO:0010020(chloroplast fission);GO:0016020(membrane);GO:0016021(integral component of membrane);GO:0031969(chloroplast membrane);GO:0055085(transmembrane transport)	COG0668(Mechanosensitive ion channel)	-	-	-	-	U5D222.1 PF00924.16;MS_channel;	92.92	98.1	105.99	39.17	42.31	39.84	34.91	33.36	33.95
TRINITY_DN54178_c0_g11	204	TRINITY_DN54178_c0_g11_i1	-	-	-	-	-	-	-	-	-	-	6.59	2.38	2.26	8.01	10.42	6.93	2.84	0	2.73
TRINITY_DN52179_c2_g4	1176	TRINITY_DN52179_c2_g4_i1	PREDICTED: uncharacterized protein LOC109136237 [Beta vulgaris subsp. vulgaris]	-	-	-	ENOG410YUPY(Retroelement)	-	-	-	-	M1BPI1.1 PF00078.25;RVT_1;	2.82	3.41	3.43	10.19	10.1	8.02	1.46	1.77	1.83
TRINITY_DN56964_c2_g4	934	TRINITY_DN56964_c2_g4_i1;TRINITY_DN56964_c2_g4_i2	PREDICTED: inter alpha-trypsin inhibitor, heavy chain 4 [Elaeis guineensis]	-	-	GO:0003674(molecular_function);GO:0005576(extracellular region);GO:0005886(plasma membrane);GO:0008150(biological_process);GO:0016020(membrane)	COG2304(von Willebrand factor, type A)	-	-	-	-	-	1.8	3.26	2.99	4.86	4.86	5.34	17.68	23	28.66
TRINITY_DN51289_c1_g6	3174	TRINITY_DN51289_c1_g6_i1	PREDICTED: uncharacterized protein LOC105048593 [Elaeis guineensis]	GIP1	GBF-interacting protein 1 OS=Arabidopsis thaliana GN=GIP1 PE=1 SV=1	GO:0005634(nucleus);GO:0016301(kinase activity);GO:0016310(phosphorylation)	ENOG410YCKV(function DUF1296 domain containing protein, expressed)	-	-	-	-	U5GVV1.1 PF06972.9;DUF1296;	17	17.32	18.75	10.53	10.55	10.42	14.61	13.7	14.63
TRINITY_DN44435_c0_g1	1028	TRINITY_DN44435_c0_g1_i1	hypothetical protein ACMD2_09684 [Ananas comosus]	-	-	GO:0003674(molecular_function);GO:0008150(biological_process)	ENOG410ZHAM(seed specific protein Bn15D1B)	-	-	-	-	A0A078FVG1.1 PF03242.11;LEA_3;	33.91	39.39	35.46	82.4	82.83	85.43	83.24	83.4	82.64
TRINITY_DN46207_c0_g1	218	TRINITY_DN46207_c0_g1_i1	PREDICTED: probable N-acetyltransferase HLS1 [Musa acuminata subsp. malaccensis]	HLS1	Probable N-acetyltransferase HLS1 OS=Arabidopsis thaliana GN=HLS1 PE=1 SV=1	GO:0004596(peptide alpha-N-acetyltransferase activity);GO:0006474(N-terminal protein amino acid acetylation);GO:0031248(protein acetyltransferase complex)	ENOG410YF8W(Acetyltransferase (GNAT) family)	-	-	-	-	M0SRD6.1 PF00583.23;Acetyltransf_1;	0	0	0.86	2.44	6.95	5.77	3.05	3.25	5.52
TRINITY_DN59417_c0_g1	2034	TRINITY_DN59417_c0_g1_i1;TRINITY_DN59417_c0_g1_i2;TRINITY_DN59417_c0_g1_i3;TRINITY_DN59417_c0_g1_i4;TRINITY_DN59417_c0_g1_i5;TRINITY_DN59417_c0_g1_i6	PREDICTED: receptor-like protein kinase HSL1 [Elaeis guineensis]	HSL2	LRR receptor-like serine/threonine-protein kinase HSL2 OS=Arabidopsis thaliana GN=HSL2 PE=2 SV=1	GO:0004674(protein serine/threonine kinase activity);GO:0005524(ATP binding);GO:0005886(plasma membrane);GO:0006468(protein phosphorylation);GO:0016020(membrane);GO:0016021(integral component of membrane);GO:0016301(kinase activity)	COG0515(Serine Threonine protein kinase);COG4886(leucine Rich Repeat)	K13415	protein brassinosteroid insensitive 1	EC:2.7.10.1 2.7.11.1	pda04075(Plant hormone signal transduction)	A0A067KGR1.1 PF00069.23;Pkinase;	46.95	49.49	46.02	18.07	19.06	19.2	38.51	38.52	45.08
TRINITY_DN59354_c1_g2	568	TRINITY_DN59354_c1_g2_i1;TRINITY_DN59354_c1_g2_i2	-	-	-	-	-	-	-	-	-	-	8.45	8.81	9.56	8.75	6.79	7.03	4.2	4.39	1.41
TRINITY_DN37961_c0_g1	222	TRINITY_DN37961_c0_g1_i1	-	-	-	-	-	-	-	-	-	-	8.4	0	0	0	2.18	3.89	2.16	0.77	0
TRINITY_DN48830_c0_g1	266	TRINITY_DN48830_c0_g1_i1	-	-	-	-	-	-	-	-	-	-	40.38	35.74	40.39	0	0	0	0	0	0
TRINITY_DN51561_c2_g9	1296	TRINITY_DN51561_c2_g9_i1	MYB2 [Dendrobium sp. XMW-2002-2]	MYB86	Transcription factor MYB86 OS=Arabidopsis thaliana GN=MYB86 PE=2 SV=1	GO:0001944(vasculature development);GO:0003677(DNA binding);GO:0003700(transcription factor activity, sequence-specific DNA binding);GO:0005634(nucleus);GO:0006355(regulation of transcription, DNA-templated);GO:0009733(response to auxin);GO:0010089(xylem development);GO:0010119(regulation of stomatal movement);GO:0010214(seed coat development);GO:0048364(root development)	COG5147(Myblike DNAbinding domain containing protein)	K02259	cytochrome c oxidase assembly protein subunit 15	-	aly00190(Oxidative phosphorylation);aly00860(Porphyrin and chlorophyll metabolism)	M0S157.1 PF00249.29;Myb_DNA-binding;	3.23	2.92	3.6	12.51	10.9	10.28	33.52	36.58	31.55
TRINITY_DN53852_c2_g2	812	TRINITY_DN53852_c2_g2_i1;TRINITY_DN53852_c2_g2_i2	PREDICTED: uncharacterized protein LOC103716631 [Phoenix dactylifera]	RAD52-1	DNA repair RAD52-like protein 1, mitochondrial OS=Arabidopsis thaliana GN=RAD52-1 PE=1 SV=1	GO:0000724(double-strand break repair via homologous recombination);GO:0003677(DNA binding);GO:0003690(double-stranded DNA binding);GO:0003697(single-stranded DNA binding);GO:0005515(protein binding);GO:0005634(nucleus);GO:0005739(mitochondrion);GO:0006281(DNA repair);GO:0050897(cobalt ion binding)	ENOG4111P0W(SnRK1-interacting protein 1)	-	-	-	-	G7JRC9.1 PF04098.13;Rad52_Rad22;	32.1	33.89	32.43	45.74	50.19	44.15	88.64	87.33	86.82
TRINITY_DN20362_c0_g1	211	TRINITY_DN20362_c0_g1_i1	-	-	-	-	-	-	-	-	-	-	0	0	0	5.41	1.72	10.09	0	0	0
TRINITY_DN35382_c0_g1	202	TRINITY_DN35382_c0_g1_i1	-	-	-	-	-	-	-	-	-	-	0	3.68	0	5.16	4.93	15.76	0	0	0
TRINITY_DN59714_c1_g2	241	TRINITY_DN59714_c1_g2_i1	-	-	-	-	-	-	-	-	-	-	0	0	0	7.67	3.89	4.18	0	0	0
TRINITY_DN55549_c0_g1	229	TRINITY_DN55549_c0_g1_i1	-	-	-	-	-	-	-	-	-	-	0.76	6.59	5.88	0.69	1.31	0	0	0.69	1.89
TRINITY_DN59008_c1_g1	228	TRINITY_DN59008_c1_g1_i1	PREDICTED: uncharacterized protein LOC109165229 [Ipomoea nil]	-	-	-	-	-	-	-	-	-	0.9	0	7.45	2.11	0	0	0	2.11	1.91
TRINITY_DN55974_c0_g2	1222	TRINITY_DN55974_c0_g2_i1;TRINITY_DN55974_c0_g2_i2;TRINITY_DN55974_c0_g2_i3	PREDICTED: proteasome subunit beta type-7-B-like [Musa acuminata subsp. malaccensis]	PBB1	Proteasome subunit beta type-7-A OS=Arabidopsis thaliana GN=PBB1 PE=1 SV=2	GO:0000502(proteasome complex);GO:0004298(threonine-type endopeptidase activity);GO:0005634(nucleus);GO:0005737(cytoplasm);GO:0005839(proteasome core complex);GO:0006511(ubiquitin-dependent protein catabolic process);GO:0008233(peptidase activity);GO:0051603(proteolysis involved in cellular protein catabolic process)	COG0638(The proteasome is a multicatalytic proteinase complex which is characterized by its ability to cleave peptides with Arg, Phe, Tyr, Leu, and Glu adjacent to the leaving group at neutral or slightly basic pH. The proteasome has an ATP-dependent proteolytic activity (By similarity))	K02739	20S proteasome subunit beta 2	EC:3.4.25.1	mus03050(Proteasome)	A0A0K9PDP1.1 PF00227.24;Proteasome;	48.54	49.33	52.9	45.82	48.48	44.07	57.89	52.25	54.11
TRINITY_DN49833_c1_g4	1305	TRINITY_DN49833_c1_g4_i1;TRINITY_DN49833_c1_g4_i2;TRINITY_DN49833_c1_g4_i3	PREDICTED: protein TIFY 6B isoform X1 [Elaeis guineensis]	TIFY6A	Protein TIFY 6a OS=Oryza sativa subsp. japonica GN=TIFY6A PE=1 SV=1	GO:0003714(transcription corepressor activity);GO:0005634(nucleus);GO:0009611(response to wounding);GO:0031347(regulation of defense response);GO:1903507(negative regulation of nucleic acid-templated transcription);GO:2000022(regulation of jasmonic acid mediated signaling pathway)	ENOG410XTRE(TIFY 6B-like)	K13464	jasmonate ZIM domain-containing protein	-	egu04075(Plant hormone signal transduction)	M0TGZ1.1 PF06200.12;tify;	0.42	0.32	0.32	2.17	2.08	2.17	7.11	8.09	6.25
TRINITY_DN54434_c1_g2	236	TRINITY_DN54434_c1_g2_i1	-	-	-	-	-	-	-	-	-	-	0.69	4.48	8	3.78	3.57	1.28	0	0	0
TRINITY_DN51023_c1_g2	2020	TRINITY_DN51023_c1_g2_i1;TRINITY_DN51023_c1_g2_i2;TRINITY_DN51023_c1_g2_i3;TRINITY_DN51023_c1_g2_i4;TRINITY_DN51023_c1_g2_i5;TRINITY_DN51023_c1_g2_i6;TRINITY_DN51023_c1_g2_i7;TRINITY_DN51023_c1_g2_i8;TRINITY_DN51023_c1_g2_i9	PREDICTED: cytochrome P450 71A1-like [Phoenix dactylifera]	CYP75B2	Flavonoid 3'-monooxygenase OS=Petunia hybrida GN=CYP75B2 PE=2 SV=1	GO:0016020(membrane);GO:0016709(oxidoreductase activity, acting on paired donors, with incorporation or reduction of molecular oxygen, NAD(P)H as one donor, and incorporation of one atom of oxygen);GO:0044550(secondary metabolite biosynthetic process)	COG2124(Cytochrome p450)	K07408	cytochrome P450, family 1, subfamily A, polypeptide 1	EC:1.14.14.1	sind00380(Tryptophan metabolism)	A0A059AIG4.1 PF00067.20;p450;	41.77	37.17	38.1	422.4	412.38	448.36	370	374.77	393.28
TRINITY_DN54831_c1_g4	536	TRINITY_DN54831_c1_g4_i1;TRINITY_DN54831_c1_g4_i2	-	-	-	-	-	-	-	-	-	-	5.65	4.09	6.66	3.57	3.83	1.89	4.03	1.67	2.28
TRINITY_DN61420_c0_g1	842	TRINITY_DN61420_c0_g1_i1	PREDICTED: 50S ribosomal protein L24 [Phoenix dactylifera]	rplX	50S ribosomal protein L24 OS=Rickettsia felis (strain ATCC VR-1525 / URRWXCal2) GN=rplX PE=3 SV=1	GO:0005739(mitochondrion);GO:0006412(translation)	COG0198(One of the proteins that surrounds the polypeptide exit tunnel on the outside of the subunit (By similarity))	K02895	large subunit ribosomal protein L24	-	pda03010(Ribosome)	A0A0A0LIP5.1 PF17136.2;ribosomal_L24;	18.4	20.74	20.11	17.78	19.79	18.21	26.29	24.03	23.14
TRINITY_DN45328_c0_g1	772	TRINITY_DN45328_c0_g1_i1;TRINITY_DN45328_c0_g1_i2	PREDICTED: uncharacterized protein LOC105060866 [Elaeis guineensis]	-	-	-	ENOG410YWJR(NA)	-	-	-	-	-	5.24	6.51	6.58	6.33	5.98	8.38	13.89	17.29	16.1
TRINITY_DN59440_c2_g5	207	TRINITY_DN59440_c2_g5_i1	-	-	-	-	-	-	-	-	-	-	2.1	5.69	7.11	0	0.91	0	0	0	0
TRINITY_DN50464_c3_g2	844	TRINITY_DN50464_c3_g2_i1	PREDICTED: ethylene-responsive transcription factor ERF014-like [Phoenix dactylifera]	ERF013	Ethylene-responsive transcription factor ERF013 OS=Arabidopsis thaliana GN=ERF013 PE=2 SV=1	GO:0003677(DNA binding);GO:0003700(transcription factor activity, sequence-specific DNA binding);GO:0005634(nucleus);GO:0006351(transcription, DNA-templated);GO:0006355(regulation of transcription, DNA-templated);GO:0009873(ethylene-activated signaling pathway)	ENOG410YX49(Transcription factor)	K13434	pathogenesis-related genes transcriptional activator PTI6	-	vvi04626(Plant-pathogen interaction)	A0A0D2U929.1 PF00847.18;AP2;	2.55	2.66	2.47	58.69	55.96	73.67	61.23	61.74	69.83
TRINITY_DN40605_c0_g1	231	TRINITY_DN40605_c0_g1_i1	-	-	-	-	-	-	-	-	-	-	0.74	3.2	0.71	6.76	5.11	2.74	3.79	0.67	0
TRINITY_DN55478_c0_g5	220	TRINITY_DN55478_c0_g5_i1	-	-	-	-	-	-	-	-	-	-	3.46	8.68	0	2.37	8.24	4.81	0.74	2.37	0
TRINITY_DN48002_c0_g3	213	TRINITY_DN48002_c0_g3_i1	heat shock protein 70-2 [Nicotiana tabacum]	HSP70-2	Heat shock 70 kDa protein 2 OS=Paracoccidioides lutzii (strain ATCC MYA-826 / Pb01) GN=HSP70-2 PE=2 SV=2	GO:0000049(tRNA binding);GO:0000329(fungal-type vacuole membrane);GO:0005524(ATP binding);GO:0005576(extracellular region);GO:0005634(nucleus);GO:0005739(mitochondrion);GO:0005829(cytosol);GO:0005832(chaperonin-containing T-complex);GO:0005844(polysome);GO:0005886(plasma membrane);GO:0006457(protein folding);GO:0006616(SRP-dependent cotranslational protein targeting to membrane, translocation);GO…	COG0443(Heat shock protein)	K03283	heat shock 70kDa protein 1/8	-	gsl03040(Spliceosome);gsl04141(Protein processing in endoplasmic reticulum);gsl04144(Endocytosis)	M2TFF7.1 PF00012.18;HSP70;	2.88	2.08	4.64	1.75	4.99	6.22	0	0	0
TRINITY_DN50365_c1_g1	598	TRINITY_DN50365_c1_g1_i1;TRINITY_DN50365_c1_g1_i2	-	-	-	-	-	-	-	-	-	-	3.46	4.04	4.02	7.91	5.79	10.4	5.02	3.75	4.76
TRINITY_DN50797_c1_g6	428	TRINITY_DN50797_c1_g6_i1	PREDICTED: heavy metal-associated isoprenylated plant protein 20-like [Phoenix dactylifera]	HIPP44	Heavy metal-associated isoprenylated plant protein 44 OS=Arabidopsis thaliana GN=HIPP44 PE=2 SV=1	GO:0005737(cytoplasm);GO:0030001(metal ion transport);GO:0046914(transition metal ion binding);GO:0046916(cellular transition metal ion homeostasis)	ENOG410YYZA(NA)	-	-	-	-	K7L5E1.1 PF00403.24;HMA;	0.15	0	0	3	3.96	2.61	4.82	8.02	5.7
TRINITY_DN58535_c0_g1	261	TRINITY_DN58535_c0_g1_i1	-	-	-	-	-	-	-	-	-	-	2.99	1.08	5.3	1.83	4.73	7.42	0	1.37	0
TRINITY_DN49059_c1_g3	454	TRINITY_DN49059_c1_g3_i1;TRINITY_DN49059_c1_g3_i2	-	-	-	-	-	-	-	-	-	-	2.52	0.62	4.88	7.26	10.16	10.42	6.13	7.06	5.24
TRINITY_DN50876_c1_g1	274	TRINITY_DN50876_c1_g1_i1	-	-	-	-	-	-	-	-	-	-	1.28	0.93	1.66	7.9	6.33	5.99	7.03	4.73	5.93
TRINITY_DN56360_c2_g4	229	TRINITY_DN56360_c2_g4_i1	PREDICTED: uncharacterized protein LOC107950013 [Gossypium hirsutum]	GIP	Copia protein OS=Drosophila melanogaster GN=GIP PE=1 SV=3	GO:0003723(RNA binding);GO:0004525(ribonuclease III activity);GO:0005634(nucleus);GO:0005737(cytoplasm);GO:0016442(RISC complex);GO:0030422(production of siRNA involved in RNA interference)	COG2801(Retrotransposon protein)	K04077	chaperonin GroEL	-	mdm03018(RNA degradation)	W9SCZ3.1 PF07727.12;RVT_2;	2.98	3.29	6.62	4.86	1.97	1.41	3.9	3.47	3.77
TRINITY_DN51047_c4_g1	338	TRINITY_DN51047_c4_g1_i1	-	-	-	-	-	-	-	-	-	-	4.56	6.29	7.67	1.57	1.68	0.91	3.18	0.45	0.93
TRINITY_DN52133_c0_g3	982	TRINITY_DN52133_c0_g3_i1	PREDICTED: formate--tetrahydrofolate ligase [Elaeis guineensis]	-	Formate--tetrahydrofolate ligase OS=Spinacia oleracea PE=1 SV=3	GO:0004477(methenyltetrahydrofolate cyclohydrolase activity);GO:0004488(methylenetetrahydrofolate dehydrogenase (NADP+) activity);GO:0005829(cytosol);GO:0006730(one-carbon metabolic process)	COG2759(formyltetrahydrofolate synthetase)	K01938	formate--tetrahydrofolate ligase	EC:6.3.4.3	egu01200(Carbon metabolism);egu00670(One carbon pool by folate)	M0RMH8.1 PF01268.17;FTHFS;	35.88	36.84	37.35	52.81	55.32	52.08	40.02	37.93	35.94
TRINITY_DN57773_c0_g4	1931	TRINITY_DN57773_c0_g4_i1;TRINITY_DN57773_c0_g4_i2;TRINITY_DN57773_c0_g4_i3;TRINITY_DN57773_c0_g4_i4;TRINITY_DN57773_c0_g4_i5;TRINITY_DN57773_c0_g4_i6	PREDICTED: oxidation resistance protein 1 [Elaeis guineensis]	-	-	GO:0003674(molecular_function);GO:0005739(mitochondrion);GO:0008150(biological_process)	COG5142(oxidation resistance protein)	-	-	-	-	A0A067EN20.1 PF07534.14;TLD;	7.39	7.1	8.54	7.63	9.91	7.26	12.18	11.15	10.93
TRINITY_DN56790_c0_g5	216	TRINITY_DN56790_c0_g5_i1	-	-	-	-	-	-	-	-	-	-	1.83	1.99	0	10.87	3.97	4.24	0.79	10.05	6.82
TRINITY_DN55942_c3_g1	254	TRINITY_DN55942_c3_g1_i1;TRINITY_DN55942_c3_g1_i2	-	-	-	-	-	-	-	-	-	-	9.59	3.93	12.78	2	0.94	2.02	0	0	0
TRINITY_DN55371_c5_g2	220	TRINITY_DN55371_c5_g2_i1	hypothetical protein VITISV_003511 [Vitis vinifera]	-	-	-	ENOG410XS4D(Retrotransposon protein)	-	-	-	-	W9SCZ3.1 PF07727.12;RVT_2;	3.46	5.62	2.51	0	0.75	7.21	1.2	0	0
TRINITY_DN56096_c0_g2	613	TRINITY_DN56096_c0_g2_i1;TRINITY_DN56096_c0_g2_i2;TRINITY_DN56096_c0_g2_i3;TRINITY_DN56096_c0_g2_i4	citrate synthase [Klebsormidium flaccidum]	cit-1	Citrate synthase, mitochondrial OS=Neurospora crassa (strain ATCC 24698 / 74-OR23-1A / CBS 708.71 / DSM 1257 / FGSC 987) GN=cit-1 PE=2 SV=2	GO:0004108(citrate (Si)-synthase activity);GO:0005739(mitochondrion);GO:0006099(tricarboxylic acid cycle);GO:0009514(glyoxysome);GO:0044262(cellular carbohydrate metabolic process);GO:0046356(acetyl-CoA catabolic process)	COG0372(citrate synthase)	K01647	citrate synthase	EC:2.3.3.1	ota01200(Carbon metabolism);ota01210(2-Oxocarboxylic acid metabolism);ota01230(Biosynthesis of amino acids);ota00020(Citrate cycle (TCA cycle));ota00630(Glyoxylate and dicarboxylate metabolism)	A0A086T5S2.1 PF00285.19;Citrate_synt;	0.24	0.7	1.18	9.67	7.35	11.21	0.12	0	0
TRINITY_DN54731_c2_g3	1273	TRINITY_DN54731_c2_g3_i1	PREDICTED: long chain acyl-CoA synthetase 6, peroxisomal [Musa acuminata subsp. malaccensis]	LACS6	Long chain acyl-CoA synthetase 6, peroxisomal OS=Arabidopsis thaliana GN=LACS6 PE=1 SV=1	GO:0001676(long-chain fatty acid metabolic process);GO:0004467(long-chain fatty acid-CoA ligase activity);GO:0005524(ATP binding);GO:0005777(peroxisome);GO:0006631(fatty acid metabolic process);GO:0007275(multicellular organism development);GO:0009507(chloroplast);GO:0009514(glyoxysome);GO:0010193(response to ozone);GO:0016020(membrane);GO:0046861(glyoxysomal membrane)	COG1022(Amp-dependent synthetase and ligase)	K01897	long-chain acyl-CoA synthetase	EC:6.2.1.3	mus01212(Fatty acid metabolism);mus00061(Fatty acid biosynthesis);mus00071(Fatty acid degradation);mus04146(Peroxisome)	M0TT61.1 PF00501.26;AMP-binding;	28.16	31.35	33.01	16.8	18.32	19.17	27.61	24.52	29.06
TRINITY_DN58578_c3_g1	490	TRINITY_DN58578_c3_g1_i1;TRINITY_DN58578_c3_g1_i2	-	-	-	-	-	-	-	-	-	-	8.7	8.28	6.5	6.53	5.86	8.42	10.02	10.06	18.68
TRINITY_DN57428_c0_g1	215	TRINITY_DN57428_c0_g1_i1	-	-	-	-	-	-	-	-	-	-	1.86	1.01	2.7	6.79	5.65	12.92	1.59	4.25	0
TRINITY_DN54594_c0_g1	1979	TRINITY_DN54594_c0_g1_i1;TRINITY_DN54594_c0_g1_i2;TRINITY_DN54594_c0_g1_i3;TRINITY_DN54594_c0_g1_i4;TRINITY_DN54594_c0_g1_i5;TRINITY_DN54594_c0_g1_i6;TRINITY_DN54594_c0_g1_i7;TRINITY_DN54594_c0_g1_i8;TRINITY_DN54594_c0_g1_i9	PREDICTED: organic cation/carnitine transporter 7-like isoform X1 [Elaeis guineensis]	OCT7	Organic cation/carnitine transporter 7 OS=Arabidopsis thaliana GN=OCT7 PE=2 SV=1	GO:0016021(integral component of membrane);GO:0022891(substrate-specific transmembrane transporter activity)	ENOG410ZVDQ(SV2 related protein homolog)	K15813	beta-amyrin synthase	EC:5.4.99.39	mdm00909(Sesquiterpenoid and triterpenoid biosynthesis)	A0A067JM06.1 PF00083.22;Sugar_tr;	3.11	4.01	3.47	22.46	22.88	22.39	9.12	9.94	6.55
TRINITY_DN52121_c0_g1	707	TRINITY_DN52121_c0_g1_i1;TRINITY_DN52121_c0_g1_i10;TRINITY_DN52121_c0_g1_i11;TRINITY_DN52121_c0_g1_i12;TRINITY_DN52121_c0_g1_i13;TRINITY_DN52121_c0_g1_i14;TRINITY_DN52121_c0_g1_i15;TRINITY_DN52121_c0_g1_i16;TRINITY_DN52121_c0_g1_i17;TRINITY_DN52121_c0_g1_i18;TRINITY_DN52121_c0_g1_i19;TRINITY_DN52121_c0_g1_i2;TRINITY_DN52121_c0_g1_i20;TRINITY_DN52121_c0_g1_i21;TRINITY_DN52121_c0_g1_i22;TRINITY_DN5…	PREDICTED: DNA-directed RNA polymerases II, IV and V subunit 12 [Phoenix dactylifera]	NRPB12	DNA-directed RNA polymerases II, IV and V subunit 12 OS=Arabidopsis thaliana GN=NRPB12 PE=1 SV=1	GO:0001054(RNA polymerase I activity);GO:0001055(RNA polymerase II activity);GO:0001056(RNA polymerase III activity);GO:0005665(DNA-directed RNA polymerase II, core complex);GO:0005666(DNA-directed RNA polymerase III complex);GO:0005736(DNA-directed RNA polymerase I complex)	COG1996(DNA-dependent RNA polymerase catalyzes the transcription of DNA into RNA using the four ribonucleoside triphosphates as substrates)	K03009	DNA-directed RNA polymerases I, II, and III subunit RPABC4	-	pda00230(Purine metabolism);pda00240(Pyrimidine metabolism);pda03020(RNA polymerase)	A0A0E0MLL2.1 PF03604.11;DNA_RNApol_7kD;	205.35	227.22	215.61	111.84	118.53	134.67	112.74	126.65	95.19
TRINITY_DN24193_c0_g1	252	TRINITY_DN24193_c0_g1_i1	-	-	-	-	-	-	-	-	-	-	17.85	18.16	23.72	12.28	25.5	24.87	31.58	37.26	36.87
TRINITY_DN55765_c3_g2	228	TRINITY_DN55765_c3_g2_i1	-	-	-	-	-	-	-	-	-	-	0.77	0.83	8.94	0	2	1.43	0	0	0
TRINITY_DN46516_c0_g4	518	TRINITY_DN46516_c0_g4_i1	-	-	-	-	-	-	-	-	-	-	0.31	0	0	1.47	1.37	0.99	12.64	12.03	12.15
TRINITY_DN64610_c0_g1	220	TRINITY_DN64610_c0_g1_i1	predicted protein, partial [Micromonas commoda]	DYRK1A	Dual specificity tyrosine-phosphorylation-regulated kinase 1A OS=Homo sapiens GN=DYRK1A PE=1 SV=2	GO:0004674(protein serine/threonine kinase activity);GO:0004712(protein serine/threonine/tyrosine kinase activity);GO:0004715(non-membrane spanning protein tyrosine kinase activity);GO:0005524(ATP binding);GO:0005634(nucleus);GO:0007623(circadian rhythm);GO:0018105(peptidyl-serine phosphorylation);GO:0018107(peptidyl-threonine phosphorylation);GO:0018108(peptidyl-tyrosine phosphorylation);GO:0030…	ENOG410XPET(dual-specificity tyrosine-(Y)-phosphorylation regulated kinase)	-	-	-	-	H0Z3I7.1 PF00069.23;Pkinase;	0	0	0	0	0	0	0.74	0	15.01
TRINITY_DN56270_c3_g2	2785	TRINITY_DN56270_c3_g2_i1;TRINITY_DN56270_c3_g2_i2;TRINITY_DN56270_c3_g2_i3;TRINITY_DN56270_c3_g2_i4;TRINITY_DN56270_c3_g2_i5;TRINITY_DN56270_c3_g2_i6	PREDICTED: tRNA (guanine-N(7)-)-methyltransferase [Elaeis guineensis]	OsI_22311	tRNA (guanine-N(7)-)-methyltransferase OS=Oryza sativa subsp. indica GN=OsI_22311 PE=3 SV=1	GO:0008176(tRNA (guanine-N7-)-methyltransferase activity);GO:0036265(RNA (guanine-N7)-methylation);GO:0043527(tRNA methyltransferase complex)	COG0220(Catalyzes the formation of N(7)-methylguanine at position 46 (m7G46) in tRNA (By similarity))	-	-	-	-	K3XYU2.1 PF02390.15;Methyltransf_4;	24.25	22.92	23.37	21.64	25.41	22.96	29.67	32.26	29.6
TRINITY_DN53619_c0_g4	215	TRINITY_DN53619_c0_g4_i1	-	-	-	-	-	-	-	-	-	-	3.73	7.06	13.51	0.85	3.23	0	0	0.85	1.15
TRINITY_DN46034_c5_g1	234	TRINITY_DN46034_c5_g1_i1	-	-	-	-	-	-	-	-	-	-	0.71	0	0	1.3	12.85	7.22	0	0	0
TRINITY_DN49462_c0_g2	2506	TRINITY_DN49462_c0_g2_i1;TRINITY_DN49462_c0_g2_i2;TRINITY_DN49462_c0_g2_i3;TRINITY_DN49462_c0_g2_i4;TRINITY_DN49462_c0_g2_i5;TRINITY_DN49462_c0_g2_i6	PREDICTED: cysteine-rich receptor-like protein kinase 2 [Phoenix dactylifera]	CRK2	Cysteine-rich receptor-like protein kinase 2 OS=Arabidopsis thaliana GN=CRK2 PE=2 SV=1	GO:0004674(protein serine/threonine kinase activity);GO:0005886(plasma membrane);GO:0006468(protein phosphorylation)	COG0515(Serine Threonine protein kinase)	K01183	chitinase	EC:3.2.1.14	gra00520(Amino sugar and nucleotide sugar metabolism)	D7SHN8.1 PF00069.23;Pkinase;	31.5	41.34	38.6	23.77	27.92	19.51	26.92	15.87	13.23
TRINITY_DN5508_c0_g1	238	TRINITY_DN5508_c0_g1_i1	-	-	-	-	-	-	-	-	-	-	2.68	0.73	2.6	0.61	0.58	6.22	0	0	0
TRINITY_DN60621_c0_g1	261	TRINITY_DN60621_c0_g1_i1	-	-	-	-	-	-	-	-	-	-	0	0	0	0	0.43	0	0	0.46	14.35
TRINITY_DN59549_c0_g1	225	TRINITY_DN59549_c0_g1_i1	-	-	-	-	-	-	-	-	-	-	5.63	5.23	3.89	7.56	2.56	9.68	2.75	0.73	1
TRINITY_DN58150_c1_g4	1210	TRINITY_DN58150_c1_g4_i1;TRINITY_DN58150_c1_g4_i2	PREDICTED: E3 ubiquitin-protein ligase RNF25 [Phoenix dactylifera]	-	-	GO:0005634(nucleus);GO:0061630(ubiquitin protein ligase activity)	ENOG4111H5K(RING finger protein 25)	-	-	-	-	K3ZJ11.1 PF05773.20;RWD;	15.31	17.25	17.62	16.67	17.7	16.16	16.86	16.4	17.32
TRINITY_DN58808_c3_g5	209	TRINITY_DN58808_c3_g5_i1	-	-	-	-	-	-	-	-	-	-	5.11	8.84	1.97	2.79	6.2	2.84	0	1.86	1.27
TRINITY_DN49937_c2_g4	1208	TRINITY_DN49937_c2_g4_i1;TRINITY_DN49937_c2_g4_i2;TRINITY_DN49937_c2_g4_i3;TRINITY_DN49937_c2_g4_i4	-	ccg-6	Clock-controlled protein 6 OS=Neurospora crassa (strain ATCC 24698 / 74-OR23-1A / CBS 708.71 / DSM 1257 / FGSC 987) GN=ccg-6 PE=2 SV=2	GO:0005199(structural constituent of cell wall);GO:0009277(fungal-type cell wall);GO:0031505(fungal-type cell wall organization)	ENOG410Y8EE(NA)	-	-	-	-	-	0.06	0.04	0.03	8.32	6.92	9.33	0	0	0.09
TRINITY_DN3471_c0_g1	342	TRINITY_DN3471_c0_g1_i1	-	-	-	-	-	-	-	-	-	-	0	0.25	0	0.22	0	0	0	0	17.78
TRINITY_DN56733_c1_g2	201	TRINITY_DN56733_c1_g2_i1	-	-	-	-	-	-	-	-	-	-	2.3	8.73	6.67	0	0	0	0.99	0	0
TRINITY_DN57215_c3_g5	266	TRINITY_DN57215_c3_g5_i1	-	-	-	-	-	-	-	-	-	-	0	0.51	0	2.16	0	3.06	0.4	4.74	6.47
TRINITY_DN52857_c3_g8	216	TRINITY_DN52857_c3_g8_i1	-	-	-	-	-	-	-	-	-	-	14.68	14.9	13.31	46.83	33.39	50.08	75.41	63.65	63.65
TRINITY_DN36098_c1_g1	221	TRINITY_DN36098_c1_g1_i1	-	-	-	-	-	-	-	-	-	-	0	0	0	7	4.43	4.74	0	0	0
TRINITY_DN49669_c1_g3	1283	TRINITY_DN49669_c1_g3_i1	PREDICTED: calcium-binding protein CML42-like [Elaeis guineensis]	CML27	Probable calcium-binding protein CML27 OS=Oryza sativa subsp. japonica GN=CML27 PE=2 SV=1	GO:0005509(calcium ion binding)	ENOG4111TIG(NA)	K13448	calcium-binding protein CML	-	egu04626(Plant-pathogen interaction)	C5X5N4.1 PF13499.4;EF-hand_7;	261.6	267.56	233.09	222.74	203.27	228.39	172.98	186.57	175.28
TRINITY_DN48350_c0_g3	1385	TRINITY_DN48350_c0_g3_i1;TRINITY_DN48350_c0_g3_i2	PREDICTED: protein ASPARTIC PROTEASE IN GUARD CELL 1-like [Elaeis guineensis]	APF2	Aspartyl protease family protein 2 OS=Arabidopsis thaliana GN=APF2 PE=2 SV=1	GO:0004190(aspartic-type endopeptidase activity);GO:0006508(proteolysis);GO:0030163(protein catabolic process)	ENOG410XNV7(aspartic)	-	-	-	-	M0TAG5.1 PF14543.4;TAXi_N;	3.21	2.4	1.92	11.61	10.2	12.52	11.68	13.99	15.63
TRINITY_DN49845_c1_g7	307	TRINITY_DN49845_c1_g7_i1	-	-	-	-	-	-	-	-	-	-	4.62	5.37	9.22	1.14	0.27	0	0	1.15	0
TRINITY_DN53424_c2_g1	250	TRINITY_DN53424_c2_g1_i1	-	-	-	-	-	-	-	-	-	-	5.02	3.63	7.56	1.24	0.56	0	0	0	0
TRINITY_DN25675_c0_g1	208	TRINITY_DN25675_c0_g1_i1	-	COT1	Cobalt uptake protein COT1 OS=Saccharomyces cerevisiae (strain ATCC 204508 / S288c) GN=COT1 PE=1 SV=2	GO:0000324(fungal-type vacuole);GO:0005385(zinc ion transmembrane transporter activity);GO:0010043(response to zinc ion);GO:0016020(membrane);GO:0061088(regulation of sequestering of zinc ion)	COG1230(cation diffusion facilitator family transporter)	-	-	-	-	C7YI37.1 PF01545.19;Cation_efflux;	0	0	0	2.83	2.7	12.47	0	0	0
TRINITY_DN56866_c6_g2	1316	TRINITY_DN56866_c6_g2_i1;TRINITY_DN56866_c6_g2_i2;TRINITY_DN56866_c6_g2_i3;TRINITY_DN56866_c6_g2_i4;TRINITY_DN56866_c6_g2_i5	PREDICTED: uncharacterized protein LOC103714194 isoform X1 [Phoenix dactylifera]	-	-	GO:0005524(ATP binding);GO:0005634(nucleus);GO:0006165(nucleoside diphosphate phosphorylation);GO:0006183(GTP biosynthetic process);GO:0006228(UTP biosynthetic process);GO:0006241(CTP biosynthetic process);GO:0009507(chloroplast)	ENOG410YFIH(PH)	K00940	nucleoside-diphosphate kinase	EC:2.7.4.6	egu00230(Purine metabolism);egu00240(Pyrimidine metabolism)	A2Y866.1 PF00169.27;PH;	16.59	18.97	19.86	13.87	14.64	13.02	19.09	16.82	13.35
TRINITY_DN48426_c1_g1	884	TRINITY_DN48426_c1_g1_i1	PREDICTED: probable CCR4-associated factor 1 homolog 7 [Musa acuminata subsp. malaccensis]	CAF1-7	Probable CCR4-associated factor 1 homolog 7 OS=Arabidopsis thaliana GN=CAF1-7 PE=2 SV=2	GO:0000175(3'-5'-exoribonuclease activity);GO:0000288(nuclear-transcribed mRNA catabolic process, deadenylation-dependent decay);GO:0030014(CCR4-NOT complex)	COG5228(Ccr4-not transcription complex, subunit)	K12581	CCR4-NOT transcription complex subunit 7/8	-	mus03018(RNA degradation)	M0TZY5.1 PF04857.18;CAF1;	24.16	28.8	25.71	21.24	18.57	21.47	55.16	62.26	68.03
TRINITY_DN53677_c3_g1	2023	TRINITY_DN53677_c3_g1_i1;TRINITY_DN53677_c3_g1_i2	PREDICTED: probable mitochondrial-processing peptidase subunit beta isoform X1 [Elaeis guineensis]	At3g02090	Probable mitochondrial-processing peptidase subunit beta, mitochondrial OS=Arabidopsis thaliana GN=At3g02090 PE=1 SV=2	GO:0004222(metalloendopeptidase activity);GO:0005750(mitochondrial respiratory chain complex III);GO:0006122(mitochondrial electron transport, ubiquinol to cytochrome c);GO:0008270(zinc ion binding);GO:0009060(aerobic respiration);GO:0016485(protein processing)	COG0612(peptidase')	-	-	-	-	M0SM96.1 PF05193.19;Peptidase_M16_C;	10.62	10.59	10.89	5.1	5.1	5.35	5.72	5.84	4.56
TRINITY_DN52577_c0_g1	1816	TRINITY_DN52577_c0_g1_i1;TRINITY_DN52577_c0_g1_i10;TRINITY_DN52577_c0_g1_i2;TRINITY_DN52577_c0_g1_i3;TRINITY_DN52577_c0_g1_i4;TRINITY_DN52577_c0_g1_i5;TRINITY_DN52577_c0_g1_i6;TRINITY_DN52577_c0_g1_i7;TRINITY_DN52577_c0_g1_i8;TRINITY_DN52577_c0_g1_i9	-	-	-	-	-	-	-	-	-	-	15.7	19.16	18.42	16.59	16.67	15.47	18.72	17.77	14.53
TRINITY_DN59052_c0_g2	767	TRINITY_DN59052_c0_g2_i1;TRINITY_DN59052_c0_g2_i2;TRINITY_DN59052_c0_g2_i3	-	-	-	-	-	-	-	-	-	-	19.04	22.67	25.4	18.41	17.59	16.57	8.57	9.38	12.91
TRINITY_DN51346_c0_g1	1770	TRINITY_DN51346_c0_g1_i1;TRINITY_DN51346_c0_g1_i2;TRINITY_DN51346_c0_g1_i3;TRINITY_DN51346_c0_g1_i4;TRINITY_DN51346_c0_g1_i5;TRINITY_DN51346_c0_g1_i6	PREDICTED: E3 ubiquitin-protein ligase SP1 isoform X2 [Phoenix dactylifera]	SP1	E3 ubiquitin-protein ligase SP1 OS=Arabidopsis thaliana GN=SP1 PE=1 SV=1	GO:0004842(ubiquitin-protein transferase activity);GO:0005739(mitochondrion);GO:0007005(mitochondrion organization);GO:0008270(zinc ion binding);GO:0009941(chloroplast envelope);GO:0016021(integral component of membrane);GO:0016874(ligase activity)	ENOG410YF4M(Mitochondrial E3 ubiquitin protein ligase 1)	-	-	-	-	M0TIN2.1 PF12483.6;GIDE;	22.8	25.23	26.25	20.68	20.94	18.59	31.01	27.55	25.62
TRINITY_DN55128_c1_g2	210	TRINITY_DN55128_c1_g2_i1	-	-	-	-	-	-	-	-	-	-	0	0	0	3.66	11.35	0	0	0	0
TRINITY_DN54990_c0_g2	1353	TRINITY_DN54990_c0_g2_i1;TRINITY_DN54990_c0_g2_i2;TRINITY_DN54990_c0_g2_i3;TRINITY_DN54990_c0_g2_i4;TRINITY_DN54990_c0_g2_i5;TRINITY_DN54990_c0_g2_i6;TRINITY_DN54990_c0_g2_i7;TRINITY_DN54990_c0_g2_i8	PREDICTED: probable WRKY transcription factor 53 [Elaeis guineensis]	WRKY41	Probable WRKY transcription factor 41 OS=Arabidopsis thaliana GN=WRKY41 PE=2 SV=2	GO:0003700(transcription factor activity, sequence-specific DNA binding);GO:0005634(nucleus);GO:0006351(transcription, DNA-templated);GO:0006355(regulation of transcription, DNA-templated);GO:0043565(sequence-specific DNA binding)	ENOG410YZU1(Transcription factor)	K16225	probable WRKY transcription factor 52	-	aly04626(Plant-pathogen interaction)	E0CUJ8.1 PF03106.13;WRKY;	175	181.31	179.89	48.9	45.14	47.97	33.23	34.26	33.77
TRINITY_DN27840_c0_g1	220	TRINITY_DN27840_c0_g1_i1	-	-	-	-	-	-	-	-	-	-	0	1.87	5.02	2.37	0.75	12.82	0.74	0	0
TRINITY_DN58935_c3_g1	672	TRINITY_DN58935_c3_g1_i1;TRINITY_DN58935_c3_g1_i2;TRINITY_DN58935_c3_g1_i3;TRINITY_DN58935_c3_g1_i4;TRINITY_DN58935_c3_g1_i5;TRINITY_DN58935_c3_g1_i6;TRINITY_DN58935_c3_g1_i7	hypothetical protein VITISV_024743, partial [Vitis vinifera]	GIP	Copia protein OS=Drosophila melanogaster GN=GIP PE=1 SV=3	GO:0003723(RNA binding);GO:0004525(ribonuclease III activity);GO:0005634(nucleus);GO:0005737(cytoplasm);GO:0016442(RISC complex);GO:0030422(production of siRNA involved in RNA interference)	COG2801(Retrotransposon protein)	K12447	UDP-sugar pyrophosphorylase	EC:2.7.7.64	thj00040(Pentose and glucuronate interconversions);thj00052(Galactose metabolism);thj00053(Ascorbate and aldarate metabolism);thj00520(Amino sugar and nucleotide sugar metabolism)	W9SCZ3.1 PF07727.12;RVT_2;	5.62	7.53	6.63	4.08	8	8.19	1.68	2.12	3.65
TRINITY_DN54465_c2_g7	224	TRINITY_DN54465_c2_g7_i1	-	-	-	-	-	-	-	-	-	-	4.9	6.19	9.47	2.23	0	0	0	2.98	0
TRINITY_DN52762_c2_g7	840	TRINITY_DN52762_c2_g7_i1;TRINITY_DN52762_c2_g7_i2	-	-	-	GO:0042981(regulation of apoptotic process)	ENOG410YJXG(Thrombospondin type 1 domain)	-	-	-	-	X6PF96.1 PF00090.17;TSP_1;	0	0	0	7.24	9.01	2.46	0	0	0
TRINITY_DN57168_c1_g1	245	TRINITY_DN57168_c1_g1_i1	PREDICTED: RING-H2 finger protein ATL70 [Erythranthe guttata]	-	-	-	-	-	-	-	-	-	0	0	0	0	0	2.27	9.94	3.35	4.56
TRINITY_DN49782_c0_g1	2577	TRINITY_DN49782_c0_g1_i1;TRINITY_DN49782_c0_g1_i10;TRINITY_DN49782_c0_g1_i2;TRINITY_DN49782_c0_g1_i3;TRINITY_DN49782_c0_g1_i4;TRINITY_DN49782_c0_g1_i5;TRINITY_DN49782_c0_g1_i6;TRINITY_DN49782_c0_g1_i7;TRINITY_DN49782_c0_g1_i8;TRINITY_DN49782_c0_g1_i9	PREDICTED: probable galacturonosyltransferase 4 [Phoenix dactylifera]	GAUT4	Probable galacturonosyltransferase 4 OS=Arabidopsis thaliana GN=GAUT4 PE=2 SV=1	GO:0000139(Golgi membrane);GO:0005794(Golgi apparatus);GO:0016021(integral component of membrane);GO:0016051(carbohydrate biosynthetic process);GO:0016757(transferase activity, transferring glycosyl groups);GO:0045489(pectin biosynthetic process);GO:0047262(polygalacturonate 4-alpha-galacturonosyltransferase activity);GO:0071555(cell wall organization)	ENOG410YBFC(Galacturonosyltransferase)	K13648	alpha-1,4-galacturonosyltransferase	EC:2.4.1.43	pda00500(Starch and sucrose metabolism);pda00520(Amino sugar and nucleotide sugar metabolism)	A0A059CEI9.1 PF01501.18;Glyco_transf_8;	14.98	16.02	17.45	19.92	21.69	19.12	32.06	32.52	31.07
TRINITY_DN52881_c2_g3	220	TRINITY_DN52881_c2_g3_i1	PREDICTED: uncharacterized protein LOC109157329 [Ipomoea nil]	-	-	-	-	-	-	-	-	-	0	0.94	0	6.32	5.25	1.6	0	0	0
TRINITY_DN58518_c2_g2	482	TRINITY_DN58518_c2_g2_i1;TRINITY_DN58518_c2_g2_i2	PREDICTED: probable receptor-like serine/threonine-protein kinase At5g57670 [Nelumbo nucifera]	At5g57670	Probable receptor-like serine/threonine-protein kinase At5g57670 OS=Arabidopsis thaliana GN=At5g57670 PE=2 SV=1	GO:0004674(protein serine/threonine kinase activity);GO:0005524(ATP binding);GO:0005634(nucleus);GO:0006468(protein phosphorylation);GO:0016301(kinase activity);GO:0016310(phosphorylation)	COG0515(Serine Threonine protein kinase)	K13436	pto-interacting protein 1	EC:2.7.11.1	cam04626(Plant-pathogen interaction)	A0A0D9WTK1.1 PF07714.15;Pkinase_Tyr;	0.7	0.89	0.11	20.94	29.72	21.04	10.91	13.14	7.91
TRINITY_DN56581_c1_g1	1613	TRINITY_DN56581_c1_g1_i1;TRINITY_DN56581_c1_g1_i10;TRINITY_DN56581_c1_g1_i2;TRINITY_DN56581_c1_g1_i3;TRINITY_DN56581_c1_g1_i4;TRINITY_DN56581_c1_g1_i5;TRINITY_DN56581_c1_g1_i6;TRINITY_DN56581_c1_g1_i7;TRINITY_DN56581_c1_g1_i8;TRINITY_DN56581_c1_g1_i9	AP2-8 [Erycina pusilla]	AIL5	AP2-like ethylene-responsive transcription factor AIL5 OS=Arabidopsis thaliana GN=AIL5 PE=2 SV=2	GO:0003677(DNA binding);GO:0003700(transcription factor activity, sequence-specific DNA binding);GO:0005634(nucleus);GO:0006351(transcription, DNA-templated);GO:0006355(regulation of transcription, DNA-templated);GO:0009791(post-embryonic development);GO:0009845(seed germination);GO:0009873(ethylene-activated signaling pathway);GO:0009887(organ morphogenesis);GO:0040019(positive regulation of emb…	ENOG410Y90A(Transcription factor)	K13434	pathogenesis-related genes transcriptional activator PTI6	-	rcu04626(Plant-pathogen interaction)	V4MDK6.1 PF00847.18;AP2;	0.09	0.05	0.05	30.9	34.39	36.08	5.16	7.22	4.89
TRINITY_DN37553_c0_g1	236	TRINITY_DN37553_c0_g1_i1	PREDICTED: uncharacterized mitochondrial protein AtMg00810-like [Brassica napus]	-	-	-	-	-	-	-	-	-	2.07	2.24	2	1.89	1.79	6.38	0.59	3.15	0.86
TRINITY_DN54465_c2_g3	281	TRINITY_DN54465_c2_g3_i1	-	-	-	-	-	-	-	-	-	-	0.79	2.16	3.84	8.83	8.59	3.39	1.72	4.76	0.5
TRINITY_DN22012_c0_g1	209	TRINITY_DN22012_c0_g1_i1	-	-	-	-	-	-	-	-	-	-	0	2.21	4.93	6.51	0	3.78	0.88	0	1.27
TRINITY_DN51281_c0_g1	775	TRINITY_DN51281_c0_g1_i1;TRINITY_DN51281_c0_g1_i2;TRINITY_DN51281_c0_g1_i3	-	-	-	-	-	-	-	-	-	-	9.67	14.55	13.23	12.34	13.05	16.65	9.99	7.24	3.64
TRINITY_DN56800_c0_g4	211	TRINITY_DN56800_c0_g4_i1	retrotransposon protein, putative, Ty1-copia subclass [Oryza sativa Japonica Group]	-	-	-	COG2801(Retrotransposon protein)	-	-	-	-	-	1.98	6.43	11.48	0	0	0	0	0	0
TRINITY_DN48842_c0_g5	257	TRINITY_DN48842_c0_g5_i1	PREDICTED: 40S ribosomal protein SA [Glycine max]	-	40S ribosomal protein SA OS=Glycine max PE=2 SV=1	GO:0000028(ribosomal small subunit assembly);GO:0000447(endonucleolytic cleavage in ITS1 to separate SSU-rRNA from 5.8S rRNA and LSU-rRNA from tricistronic rRNA transcript (SSU-rRNA, 5.8S rRNA, LSU-rRNA));GO:0000461(endonucleolytic cleavage to generate mature 3'-end of SSU-rRNA from (SSU-rRNA, 5.8S rRNA, LSU-rRNA));GO:0003735(structural constituent of ribosome);GO:0006407(rRNA export from nucleus…	COG0052(30S ribosomal protein S2)	K02998	small subunit ribosomal protein SAe	-	gmx03010(Ribosome)	G8A187.1 PF00318.18;Ribosomal_S2;	0	0	14.17	0	0.45	0	0	0	0
TRINITY_DN59760_c10_g3	323	TRINITY_DN59760_c10_g3_i1;TRINITY_DN59760_c10_g3_i2	hypothetical protein VITISV_024659 [Vitis vinifera]	-	Retrovirus-related Pol polyprotein from transposon TNT 1-94 OS=Nicotiana tabacum PE=2 SV=1	-	COG2801(Retrotransposon protein)	K14760	acyl-activating enzyme 14	EC:6.2.1.26	pda00130(Ubiquinone and other terpenoid-quinone biosynthesis)	F6HIQ5.1 PF07727.12;RVT_2;	0.76	0.94	1.07	15.43	5.41	6.05	4.2	0	6.83
TRINITY_DN57416_c0_g9	246	TRINITY_DN57416_c0_g9_i1	-	-	-	-	-	-	-	-	-	-	0	0	0	0.55	7.8	0	0.52	0	0.75
TRINITY_DN15384_c0_g1	204	TRINITY_DN15384_c0_g1_i1	-	-	-	-	-	-	-	-	-	-	0	0	0	1	15.29	9.16	0	0	0
TRINITY_DN53768_c0_g4	270	TRINITY_DN53768_c0_g4_i1;TRINITY_DN53768_c0_g4_i2;TRINITY_DN53768_c0_g4_i3	ubiquitin conjugating enzyme [Chlamydomonas reinhardtii]	UBE2E1	Ubiquitin-conjugating enzyme E2 E1 OS=Homo sapiens GN=UBE2E1 PE=1 SV=1	GO:0000151(ubiquitin ligase complex);GO:0005524(ATP binding);GO:0005634(nucleus);GO:0010390(histone monoubiquitination);GO:0032020(ISG15-protein conjugation);GO:0033523(histone H2B ubiquitination);GO:0042296(ISG15 transferase activity);GO:0061631(ubiquitin conjugating enzyme activity);GO:0070936(protein K48-linked ubiquitination)	COG5078(ubiquitin-conjugating enzyme)	K06689	ubiquitin-conjugating enzyme E2 D/E	EC:2.3.2.23	cre04141(Protein processing in endoplasmic reticulum);cre04120(Ubiquitin mediated proteolysis)	A0A0G4IL04.1 PF00179.24;UQ_con;	0	0	0	13	6.13	5.54	0	0.47	0
TRINITY_DN55731_c1_g7	374	TRINITY_DN55731_c1_g7_i1	-	-	-	-	-	-	-	-	-	-	7.05	4.57	9.78	3.57	3.51	3.6	0.17	0.18	0.5
TRINITY_DN50342_c1_g5	830	TRINITY_DN50342_c1_g5_i1;TRINITY_DN50342_c1_g5_i2	PREDICTED: 60S ribosomal protein L19-3 [Elaeis guineensis]	RPL19C	60S ribosomal protein L19-3 OS=Arabidopsis thaliana GN=RPL19C PE=2 SV=3	GO:0003735(structural constituent of ribosome);GO:0006412(translation);GO:0022625(cytosolic large ribosomal subunit)	COG2147(ribosomal protein L19)	K02885	large subunit ribosomal protein L19e	-	egu03010(Ribosome)	M1BIS3.1 PF01280.18;Ribosomal_L19e;	45.17	48.67	48	73.03	77.96	74.28	132.27	135.3	128.41
TRINITY_DN56735_c1_g4	248	TRINITY_DN56735_c1_g4_i1	-	-	-	-	-	-	-	-	-	-	8.39	11.47	6.28	2.15	8.1	3.27	1.51	2.68	0
TRINITY_DN53987_c0_g1	2863	TRINITY_DN53987_c0_g1_i1;TRINITY_DN53987_c0_g1_i2;TRINITY_DN53987_c0_g1_i3;TRINITY_DN53987_c0_g1_i4	PREDICTED: LOW QUALITY PROTEIN: beta-amylase 2, chloroplastic-like [Elaeis guineensis]	BAM7	Beta-amylase 7 OS=Arabidopsis thaliana GN=BAM7 PE=2 SV=2	GO:0000272(polysaccharide catabolic process);GO:0003700(transcription factor activity, sequence-specific DNA binding);GO:0005634(nucleus);GO:0005737(cytoplasm);GO:0016161(beta-amylase activity);GO:0048831(regulation of shoot system development)	ENOG410XNXS(beta-amylase)	K01177	beta-amylase	EC:3.2.1.2	egu00500(Starch and sucrose metabolism)	W1NHS0.1 PF01373.15;Glyco_hydro_14;	12.5	17.81	14.07	7.88	8.2	7.18	10.3	10.55	13.72
TRINITY_DN49668_c0_g5	205	TRINITY_DN49668_c0_g5_i1	-	-	-	-	-	-	-	-	-	-	3.25	2.34	6.27	0	0	0	0	0	0
TRINITY_DN50379_c4_g1	620	TRINITY_DN50379_c4_g1_i1;TRINITY_DN50379_c4_g1_i2	-	-	-	-	-	-	-	-	-	-	15.44	14.07	15.34	1.51	2.33	2.9	2.25	1.86	1.38
TRINITY_DN48771_c3_g1	1087	TRINITY_DN48771_c3_g1_i1;TRINITY_DN48771_c3_g1_i2;TRINITY_DN48771_c3_g1_i3	PREDICTED: ras-related protein Rab7 [Eucalyptus grandis]	-	Ras-related protein Rab7 OS=Prunus armeniaca PE=2 SV=1	GO:0003924(GTPase activity);GO:0005525(GTP binding);GO:0005773(vacuole);GO:0005774(vacuolar membrane);GO:0005794(Golgi apparatus);GO:0005886(plasma membrane);GO:0006886(intracellular protein transport);GO:0006913(nucleocytoplasmic transport);GO:0007264(small GTPase mediated signal transduction)	ENOG410XNZV(member RAS oncogene family)	K07897	Ras-related protein Rab-7A	-	egr04144(Endocytosis);egr04145(Phagosome)	M0TRY2.1 PF00071.20;Ras;	41.98	44.59	44.29	49.82	54.6	52.94	56.86	53.03	52.03
TRINITY_DN50740_c4_g5	215	TRINITY_DN50740_c4_g5_i1	-	-	-	-	-	-	-	-	-	-	0	0	3.6	0	1.61	0	7.97	0	1.15
TRINITY_DN43989_c0_g1	242	TRINITY_DN43989_c0_g1_i1;TRINITY_DN43989_c0_g1_i2	PREDICTED: peroxiredoxin-2E-2, chloroplastic-like [Musa acuminata subsp. malaccensis]	-	-	-	-	-	-	-	-	-	42.58	39.21	38.33	17.68	19.03	16.27	41.28	50.49	37.29
TRINITY_DN55961_c2_g1	1409	TRINITY_DN55961_c2_g1_i1	PREDICTED: uncharacterized protein LOC103974352 [Musa acuminata subsp. malaccensis]	rbsK	Ribokinase OS=Haemophilus influenzae (strain ATCC 51907 / DSM 11121 / KW20 / Rd) GN=rbsK PE=3 SV=1	GO:0004747(ribokinase activity);GO:0005737(cytoplasm);GO:0006014(D-ribose metabolic process);GO:0009507(chloroplast);GO:0009570(chloroplast stroma);GO:0016301(kinase activity)	COG0524(pfkb domain protein)	K00852	ribokinase	EC:2.7.1.15	mus00030(Pentose phosphate pathway)	I1M2U6.1 PF00294.22;PfkB;	8.23	8.59	9.18	6.74	7.04	7.72	10.02	7.21	8.55
TRINITY_DN59394_c0_g2	1430	TRINITY_DN59394_c0_g2_i1	PREDICTED: uncharacterized protein LOC105042858 [Elaeis guineensis]	-	-	-	-	-	-	-	-	-	30.51	32.83	31.5	6.57	7.53	8.14	8.64	7.32	7.13
TRINITY_DN56966_c0_g4	218	TRINITY_DN56966_c0_g4_i1	-	-	-	-	-	-	-	-	-	-	3.56	0	0	0	3.09	9.07	0.76	0	0
TRINITY_DN59232_c1_g8	219	TRINITY_DN59232_c1_g8_i1	-	-	-	-	-	-	-	-	-	-	1.76	0.95	0.85	2.4	3.04	0	9.77	0	2.18
TRINITY_DN53073_c1_g2	1191	TRINITY_DN53073_c1_g2_i1	PREDICTED: protein CDI-like [Phoenix dactylifera]	CDI	Protein CDI OS=Arabidopsis thaliana GN=CDI PE=2 SV=1	GO:0005634(nucleus);GO:0005829(cytosol);GO:0007338(single fertilization);GO:0009846(pollen germination);GO:0009860(pollen tube growth);GO:0016740(transferase activity)	ENOG410ZX6Q(NA)	-	-	-	-	G6A217.1 PF01501.18;Glyco_transf_8;	4.69	4.96	4.24	7.28	6.5	8.47	21.95	19.22	20.47
TRINITY_DN51815_c2_g4	2456	TRINITY_DN51815_c2_g4_i1	Retrovirus-related Pol polyprotein from transposon TNT 1-94 [Cajanus cajan]	-	-	-	-	-	-	-	-	-	0.3	0.61	0.58	5.77	7.09	5.62	0.26	0.25	0.31
TRINITY_DN42550_c0_g1	211	TRINITY_DN42550_c0_g1_i1	-	-	-	-	-	-	-	-	-	-	4.95	1.07	0.96	7.21	5.16	2.75	3.39	1.81	0
TRINITY_DN50563_c1_g6	291	TRINITY_DN50563_c1_g6_i1	-	-	-	-	-	-	-	-	-	-	5.73	7.8	7.27	1.66	2.17	1.34	0	0.33	0
TRINITY_DN58373_c2_g3	235	TRINITY_DN58373_c2_g3_i1	-	-	-	-	-	-	-	-	-	-	1.4	8.33	4.73	3.83	0.6	0	7.17	1.28	0
TRINITY_DN57583_c1_g3	2852	TRINITY_DN57583_c1_g3_i1;TRINITY_DN57583_c1_g3_i10;TRINITY_DN57583_c1_g3_i11;TRINITY_DN57583_c1_g3_i12;TRINITY_DN57583_c1_g3_i2;TRINITY_DN57583_c1_g3_i3;TRINITY_DN57583_c1_g3_i4;TRINITY_DN57583_c1_g3_i5;TRINITY_DN57583_c1_g3_i6;TRINITY_DN57583_c1_g3_i7;TRINITY_DN57583_c1_g3_i8;TRINITY_DN57583_c1_g3_i9	PREDICTED: phosphoenolpyruvate carboxykinase [ATP]-like [Phoenix dactylifera]	PCKA	Phosphoenolpyruvate carboxykinase [ATP] OS=Arabidopsis thaliana GN=PCKA PE=1 SV=1	GO:0004612(phosphoenolpyruvate carboxykinase (ATP) activity);GO:0005829(cytosol);GO:0006094(gluconeogenesis)	COG1866(Phosphoenolpyruvate Carboxylase)	K01610	phosphoenolpyruvate carboxykinase (ATP)	EC:4.1.1.49	pda01200(Carbon metabolism);pda00010(Glycolysis / Gluconeogenesis);pda00020(Citrate cycle (TCA cycle));pda00620(Pyruvate metabolism);pda00710(Carbon fixation in photosynthetic organisms)	A0A0A0KJU6.1 PF01293.18;PEPCK_ATP;	56.38	62.37	62.91	120.23	123.42	118.89	15.95	15.25	16.03
TRINITY_DN56032_c0_g4	794	TRINITY_DN56032_c0_g4_i1;TRINITY_DN56032_c0_g4_i2;TRINITY_DN56032_c0_g4_i3;TRINITY_DN56032_c0_g4_i4;TRINITY_DN56032_c0_g4_i5	PREDICTED: calcium-transporting ATPase 3, endoplasmic reticulum-type isoform X1 [Phoenix dactylifera]	ECA3	Calcium-transporting ATPase 3, endoplasmic reticulum-type OS=Arabidopsis thaliana GN=ECA3 PE=2 SV=3	GO:0005388(calcium-transporting ATPase activity);GO:0005887(integral component of plasma membrane);GO:0006874(cellular calcium ion homeostasis);GO:0043231(intracellular membrane-bounded organelle)	COG0474(P-type atpase)	-	-	-	-	M0T9F6.1 PF13246.4;Cation_ATPase;	7.15	12.43	9.41	7.53	5.26	7.2	2.78	3.65	2.89
TRINITY_DN57044_c1_g1	1855	TRINITY_DN57044_c1_g1_i1;TRINITY_DN57044_c1_g1_i2;TRINITY_DN57044_c1_g1_i3;TRINITY_DN57044_c1_g1_i4	PREDICTED: elongation factor 1-gamma 2 [Elaeis guineensis]	Os02g0220500	Elongation factor 1-gamma 2 OS=Oryza sativa subsp. japonica GN=Os02g0220500 PE=2 SV=2	GO:0003746(translation elongation factor activity);GO:0004364(glutathione transferase activity);GO:0005634(nucleus);GO:0005737(cytoplasm);GO:0006749(glutathione metabolic process)	COG0625(glutathione Stransferase)	K01872	alanyl-tRNA synthetase	EC:6.1.1.7	csl00970(Aminoacyl-tRNA biosynthesis)	K4C455.1 PF00647.17;EF1G;	107.3	119.93	120.71	120.39	123.54	123.05	152.86	156.75	130.91
TRINITY_DN51003_c1_g2	2528	TRINITY_DN51003_c1_g2_i1;TRINITY_DN51003_c1_g2_i2;TRINITY_DN51003_c1_g2_i3;TRINITY_DN51003_c1_g2_i4;TRINITY_DN51003_c1_g2_i5;TRINITY_DN51003_c1_g2_i6;TRINITY_DN51003_c1_g2_i7;TRINITY_DN51003_c1_g2_i8;TRINITY_DN51003_c1_g2_i9	PREDICTED: uncharacterized protein LOC103703932 isoform X1 [Phoenix dactylifera]	-	-	GO:0005634(nucleus);GO:0008150(biological_process)	ENOG410YF3T(Chromosome 11 open reading frame 30)	-	-	-	-	M0RM71.1 PF05641.10;Agenet;	18.88	23.26	24.22	18.42	16.71	17.03	13.68	13.79	12.62
TRINITY_DN55136_c0_g9	247	TRINITY_DN55136_c0_g9_i1	-	-	-	-	-	-	-	-	-	-	46.39	45.82	70.36	11.03	12.31	12.14	6.12	13.05	5.93
TRINITY_DN59296_c1_g2	966	TRINITY_DN59296_c1_g2_i1;TRINITY_DN59296_c1_g2_i2;TRINITY_DN59296_c1_g2_i3;TRINITY_DN59296_c1_g2_i4;TRINITY_DN59296_c1_g2_i5;TRINITY_DN59296_c1_g2_i6	PREDICTED: 40S ribosomal protein S21 [Phoenix dactylifera]	RPS21	40S ribosomal protein S21 OS=Oryza sativa subsp. japonica GN=RPS21 PE=3 SV=1	GO:0000447(endonucleolytic cleavage in ITS1 to separate SSU-rRNA from 5.8S rRNA and LSU-rRNA from tricistronic rRNA transcript (SSU-rRNA, 5.8S rRNA, LSU-rRNA));GO:0000461(endonucleolytic cleavage to generate mature 3'-end of SSU-rRNA from (SSU-rRNA, 5.8S rRNA, LSU-rRNA));GO:0003735(structural constituent of ribosome);GO:0022627(cytosolic small ribosomal subunit)	ENOG4112266(40S ribosomal protein S21)	K02971	small subunit ribosomal protein S21e	-	pda03010(Ribosome)	A0A0E0NUY0.1 PF01249.16;Ribosomal_S21e;	164.72	186.03	186.49	297.06	280.83	295.34	503.15	506.99	437.09
TRINITY_DN52068_c0_g1	321	TRINITY_DN52068_c0_g1_i1	PREDICTED: protein PAT1 homolog 1-like [Phoenix dactylifera]	-	-	GO:0000290(deadenylation-dependent decapping of nuclear-transcribed mRNA);GO:0000932(cytoplasmic mRNA processing body);GO:0003723(RNA binding);GO:0005515(protein binding);GO:0005737(cytoplasm);GO:0033962(cytoplasmic mRNA processing body assembly);GO:0045087(innate immune response)	-	K12617	DNA topoisomerase 2-associated protein PAT1	-	pda03018(RNA degradation)	-	17.5	21.18	25.64	17.31	15.48	14.14	23.32	16.88	14.73
TRINITY_DN49808_c0_g1	345	TRINITY_DN49808_c0_g1_i1	hypothetical protein ZEAMMB73_834314 [Zea mays]	OCT2	Organic cation/carnitine transporter 2 OS=Arabidopsis thaliana GN=OCT2 PE=2 SV=1	GO:0009705(plant-type vacuole membrane);GO:0016021(integral component of membrane);GO:0022891(substrate-specific transmembrane transporter activity)	COG0477(major facilitator Superfamily)	-	-	-	-	R0GNW0.1 PF00083.22;Sugar_tr;	5.72	7.24	4.2	1.28	2.8	2.59	1.01	1.29	3.54
TRINITY_DN56163_c3_g1	2425	TRINITY_DN56163_c3_g1_i1;TRINITY_DN56163_c3_g1_i10;TRINITY_DN56163_c3_g1_i2;TRINITY_DN56163_c3_g1_i3;TRINITY_DN56163_c3_g1_i4;TRINITY_DN56163_c3_g1_i5;TRINITY_DN56163_c3_g1_i6;TRINITY_DN56163_c3_g1_i7;TRINITY_DN56163_c3_g1_i8;TRINITY_DN56163_c3_g1_i9	PREDICTED: endo-1,3;1,4-beta-D-glucanase-like [Phoenix dactylifera]	-	Endo-1,3;1,4-beta-D-glucanase OS=Zea mays PE=1 SV=1	GO:0005634(nucleus);GO:0005737(cytoplasm);GO:0005829(cytosol);GO:0005886(plasma membrane);GO:0009651(response to salt stress);GO:0016787(hydrolase activity);GO:0048046(apoplast)	COG0412(dienelactone hydrolase)	-	-	-	-	B9SFP3.1 PF01738.16;DLH;	42.51	49.34	50.12	18.84	21.98	18.54	30.65	31.07	27.84
TRINITY_DN49470_c0_g1	1615	TRINITY_DN49470_c0_g1_i1;TRINITY_DN49470_c0_g1_i2;TRINITY_DN49470_c0_g1_i3;TRINITY_DN49470_c0_g1_i4;TRINITY_DN49470_c0_g1_i5	PREDICTED: protein DEFECTIVE IN MERISTEM SILENCING 3 isoform X1 [Phoenix dactylifera]	DMS3	Protein DEFECTIVE IN MERISTEM SILENCING 3 OS=Arabidopsis thaliana GN=DMS3 PE=1 SV=1	GO:0000419(DNA-directed RNA polymerase V complex);GO:0005515(protein binding);GO:0006306(DNA methylation);GO:0031047(gene silencing by RNA);GO:0042803(protein homodimerization activity);GO:0070921(regulation of production of siRNA involved in chromatin silencing by small RNA);GO:0080188(RNA-directed DNA methylation)	ENOG410YVP4(NA)	-	-	-	-	-	0.87	2.01	1.3	4.52	3.97	4.29	7.57	7.64	6.46
TRINITY_DN48435_c0_g1	1310	TRINITY_DN48435_c0_g1_i1;TRINITY_DN48435_c0_g1_i2;TRINITY_DN48435_c0_g1_i3;TRINITY_DN48435_c0_g1_i4;TRINITY_DN48435_c0_g1_i5	PREDICTED: plasma membrane-associated cation-binding protein 1-like [Phoenix dactylifera]	PCAP1	Plasma membrane-associated cation-binding protein 1 OS=Arabidopsis thaliana GN=PCAP1 PE=1 SV=1	GO:0005507(copper ion binding);GO:0005509(calcium ion binding);GO:0005515(protein binding);GO:0005516(calmodulin binding);GO:0005546(phosphatidylinositol-4,5-bisphosphate binding);GO:0005547(phosphatidylinositol-3,4,5-trisphosphate binding);GO:0005773(vacuole);GO:0005881(cytoplasmic microtubule);GO:0005886(plasma membrane);GO:0006499(N-terminal protein myristoylation);GO:0008017(microtubule bindi…	ENOG410YIYH(salt stress root protein)	-	-	-	-	A0A059CB81.1 PF05558.10;DREPP;	113.78	112.45	120.99	349.44	396.24	398.62	147.56	163.19	146.41
TRINITY_DN59073_c0_g1	3095	TRINITY_DN59073_c0_g1_i1;TRINITY_DN59073_c0_g1_i10;TRINITY_DN59073_c0_g1_i11;TRINITY_DN59073_c0_g1_i12;TRINITY_DN59073_c0_g1_i13;TRINITY_DN59073_c0_g1_i14;TRINITY_DN59073_c0_g1_i2;TRINITY_DN59073_c0_g1_i3;TRINITY_DN59073_c0_g1_i4;TRINITY_DN59073_c0_g1_i5;TRINITY_DN59073_c0_g1_i6;TRINITY_DN59073_c0_g1_i7;TRINITY_DN59073_c0_g1_i8;TRINITY_DN59073_c0_g1_i9	PREDICTED: uncharacterized protein LOC107404162 [Ziziphus jujuba]	-	Retrovirus-related Pol polyprotein from transposon TNT 1-94 OS=Nicotiana tabacum PE=2 SV=1	GO:0004596(peptide alpha-N-acetyltransferase activity);GO:0005737(cytoplasm);GO:0017196(N-terminal peptidyl-methionine acetylation)	ENOG410XS4D(Retrotransposon protein)	K05290	phosphatidylinositol glycan, class K	EC:2.6.-.-	cit00563(Glycosylphosphatidylinositol(GPI)-anchor biosynthesis)	W9R7S4.1 PF01869.18;BcrAD_BadFG;	20.43	23.03	24.58	16.08	19.08	14.54	7.97	8.32	7.12
TRINITY_DN57065_c2_g6	278	TRINITY_DN57065_c2_g6_i1	-	-	-	-	-	-	-	-	-	-	2.46	1.79	6.34	3.4	1.42	1.91	0	0.76	0
TRINITY_DN50268_c0_g2	369	TRINITY_DN50268_c0_g2_i1	-	-	-	-	-	-	-	-	-	-	0	2.78	1.44	6.56	5.95	3.61	1.13	0.8	0
TRINITY_DN55502_c0_g2	1441	TRINITY_DN55502_c0_g2_i1;TRINITY_DN55502_c0_g2_i2;TRINITY_DN55502_c0_g2_i3;TRINITY_DN55502_c0_g2_i4;TRINITY_DN55502_c0_g2_i5;TRINITY_DN55502_c0_g2_i6;TRINITY_DN55502_c0_g2_i7;TRINITY_DN55502_c0_g2_i8	PREDICTED: uncharacterized protein LOC103703441 isoform X1 [Phoenix dactylifera]	-	-	GO:0003674(molecular_function);GO:0005634(nucleus);GO:0008150(biological_process)	ENOG410Y9JT(CUE domain)	-	-	-	-	M0U7Y2.1 PF02845.14;CUE;	47.98	53.94	51.55	67.5	74.39	71.05	82.52	78.64	70.38
TRINITY_DN35459_c0_g1	219	TRINITY_DN35459_c0_g1_i1	ATP synthase subunit alpha, mitochondrial [Anthurium amnicola]	ATP1	ATP synthase subunit alpha, mitochondrial OS=Saccharomyces cerevisiae (strain ATCC 204508 / S288c) GN=ATP1 PE=1 SV=5	GO:0000166(nucleotide binding);GO:0005524(ATP binding);GO:0005739(mitochondrion);GO:0005743(mitochondrial inner membrane);GO:0005754(mitochondrial proton-transporting ATP synthase, catalytic core);GO:0006754(ATP biosynthetic process);GO:0006810(transport);GO:0006811(ion transport);GO:0015986(ATP synthesis coupled proton transport);GO:0015991(ATP hydrolysis coupled proton transport);GO:0015992(pro…	COG0056(Produces ATP from ADP in the presence of a proton gradient across the membrane. The alpha chain is a regulatory subunit (By similarity))	K02132	F-type H+-transporting ATPase subunit alpha	-	cvr00190(Oxidative phosphorylation)	V5EA08.1 PF00006.23;ATP-synt_ab;	0	0	0	4	2.28	8.94	0	0	0
TRINITY_DN48080_c1_g7	604	TRINITY_DN48080_c1_g7_i1	PREDICTED: uncharacterized protein LOC103999300 [Musa acuminata subsp. malaccensis]	-	-	-	ENOG410Z3AX(NA)	-	-	-	-	-	2.28	2.84	2.29	8.01	6.78	7.44	8.85	7.68	6.02
TRINITY_DN60442_c0_g1	227	TRINITY_DN60442_c0_g1_i1	-	-	-	-	-	-	-	-	-	-	0	0	0	7.14	3.38	9.41	0	0	0
TRINITY_DN42191_c0_g1	203	TRINITY_DN42191_c0_g1_i1	-	MAZ	Myc-associated zinc finger protein (Fragment) OS=Mesocricetus auratus GN=MAZ PE=2 SV=1	GO:0003676(nucleic acid binding);GO:0046872(metal ion binding)	COG5048(Zinc finger protein)	-	-	-	-	H9KWG8.1 PF00096.24;zf-C2H2;	5.58	3.62	0	1.02	2.91	3.1	2.88	2.04	8.32
TRINITY_DN58956_c0_g3	707	TRINITY_DN58956_c0_g3_i1;TRINITY_DN58956_c0_g3_i2;TRINITY_DN58956_c0_g3_i3;TRINITY_DN58956_c0_g3_i4	PREDICTED: 60S ribosomal protein L31 [Citrus sinensis]	RPL31	60S ribosomal protein L31 OS=Perilla frutescens GN=RPL31 PE=2 SV=1	GO:0002181(cytoplasmic translation);GO:0003735(structural constituent of ribosome);GO:0022625(cytosolic large ribosomal subunit)	COG2097((ribosomal) protein)	K02910	large subunit ribosomal protein L31e	-	cit03010(Ribosome)	B9GFQ5.1 PF01198.17;Ribosomal_L31e;	64.62	66.25	78.23	128	115.65	112.19	222.29	202.64	180.25
TRINITY_DN56590_c1_g3	1354	TRINITY_DN56590_c1_g3_i1;TRINITY_DN56590_c1_g3_i2	PREDICTED: thaumatin-like protein 1b [Elaeis guineensis]	-	Osmotin-like protein OSML15 OS=Solanum commersonii PE=2 SV=1	-	-	-	-	-	-	A0A067KNP2.1 PF00314.15;Thaumatin;	0.91	1.52	1.45	10.21	11.45	12.88	32.24	35.44	30.75
TRINITY_DN53591_c0_g2	1458	TRINITY_DN53591_c0_g2_i1;TRINITY_DN53591_c0_g2_i10;TRINITY_DN53591_c0_g2_i11;TRINITY_DN53591_c0_g2_i12;TRINITY_DN53591_c0_g2_i13;TRINITY_DN53591_c0_g2_i14;TRINITY_DN53591_c0_g2_i2;TRINITY_DN53591_c0_g2_i3;TRINITY_DN53591_c0_g2_i4;TRINITY_DN53591_c0_g2_i5;TRINITY_DN53591_c0_g2_i6;TRINITY_DN53591_c0_g2_i7;TRINITY_DN53591_c0_g2_i8;TRINITY_DN53591_c0_g2_i9	PREDICTED: YTH domain-containing family protein 2-like isoform X2 [Phoenix dactylifera]	-	-	GO:0003674(molecular_function);GO:0003723(RNA binding);GO:0005634(nucleus);GO:0005829(cytosol);GO:0008150(biological_process)	ENOG410YABQ(YTH domain family)	-	-	-	-	-	29.53	37.49	32.28	27.85	33	30.51	32.23	25.33	36.19
TRINITY_DN60547_c0_g1	201	TRINITY_DN60547_c0_g1_i1	-	-	-	-	-	-	-	-	-	-	0	0	16.69	0	0	0	0	0	0
TRINITY_DN52524_c2_g4	426	TRINITY_DN52524_c2_g4_i1	PREDICTED: pathogenesis-related genes transcriptional activator PTI6-like [Phoenix dactylifera]	-	-	-	-	K13434	pathogenesis-related genes transcriptional activator PTI6	-	pda04626(Plant-pathogen interaction)	-	5.85	3.35	7.38	1.38	2.83	1.25	1.05	0.28	0
TRINITY_DN57468_c4_g5	201	TRINITY_DN57468_c4_g5_i1	-	-	-	-	-	-	-	-	-	-	2.3	6.23	0	1.05	0	3.2	0	3.17	0
TRINITY_DN57528_c2_g2	210	TRINITY_DN57528_c2_g2_i1	-	-	-	-	-	-	-	-	-	-	0	0	0	3.66	2.62	1.86	6.89	0	1.25
TRINITY_DN58786_c0_g1	240	TRINITY_DN58786_c0_g1_i1	-	-	-	-	-	-	-	-	-	-	0	0.71	1.9	2.39	7.89	0.61	7.27	0	2.43
TRINITY_DN44534_c0_g1	913	TRINITY_DN44534_c0_g1_i1;TRINITY_DN44534_c0_g1_i2	PREDICTED: uncharacterized protein LOC105050903 isoform X1 [Elaeis guineensis]	-	-	GO:0005634(nucleus)	ENOG4111N6S(Protein of unknown function (DUF1997))	-	-	-	-	I1QK99.1 PF09366.8;DUF1997;	15.34	14.91	14.45	7.89	9.67	7.58	12.31	12.34	11.88
TRINITY_DN33467_c0_g3	743	TRINITY_DN33467_c0_g3_i1	-	PERP	p53 apoptosis effector related to PMP-22 OS=Homo sapiens GN=PERP PE=2 SV=1	GO:0002934(desmosome organization);GO:0005739(mitochondrion);GO:0005794(Golgi apparatus);GO:0005886(plasma membrane);GO:0005887(integral component of plasma membrane);GO:0007219(Notch signaling pathway);GO:0030054(cell junction);GO:0030057(desmosome);GO:0034113(heterotypic cell-cell adhesion);GO:0042981(regulation of apoptotic process);GO:0045862(positive regulation of proteolysis);GO:0072332(int…	ENOG4111P5K(Transmembrane protein 47)	-	-	-	-	G1U4G3.1 PF00822.18;PMP22_Claudin;	0.42	0.53	0	0.29	0.59	0.17	0.27	0.35	10.4
TRINITY_DN47221_c0_g2	1297	TRINITY_DN47221_c0_g2_i1	PREDICTED: protein Barley B recombinant-like [Phoenix dactylifera]	BBR	Protein Barley B recombinant OS=Hordeum vulgare GN=BBR PE=1 SV=1	GO:0003700(transcription factor activity, sequence-specific DNA binding);GO:0005634(nucleus);GO:0006355(regulation of transcription, DNA-templated)	ENOG410YBIV(GAGA-binding transcriptional activator)	-	-	-	-	W9SG76.1 PF06217.10;GAGA_bind;	7.46	8.95	6.96	8.61	9.83	8.65	15.86	17.36	15.24
TRINITY_DN53926_c3_g2	2658	TRINITY_DN53926_c3_g2_i1;TRINITY_DN53926_c3_g2_i2;TRINITY_DN53926_c3_g2_i3;TRINITY_DN53926_c3_g2_i4	PREDICTED: protein NTM1-like 9 isoform X2 [Phoenix dactylifera]	NAC014	NAC domain-containing protein 14 OS=Arabidopsis thaliana GN=NAC014 PE=2 SV=1	GO:0003677(DNA binding);GO:0003700(transcription factor activity, sequence-specific DNA binding);GO:0005634(nucleus);GO:0006351(transcription, DNA-templated);GO:0006355(regulation of transcription, DNA-templated);GO:0007275(multicellular organism development);GO:0016021(integral component of membrane)	ENOG410ZJIT(nac domain)	K12581	CCR4-NOT transcription complex subunit 7/8	-	bna03018(RNA degradation)	M0ST29.1 PF02365.13;NAM;	16.02	17.22	18.21	10.63	11.36	11.57	20.33	21.21	19.32
TRINITY_DN58172_c1_g2	209	TRINITY_DN58172_c1_g2_i1	hypothetical protein TSUD_207440 [Trifolium subterraneum]	-	-	-	-	-	-	-	-	-	4.08	0	2.96	3.72	6.2	10.4	1.75	0.93	0
TRINITY_DN46258_c3_g2	222	TRINITY_DN46258_c3_g2_i1	Cysteine proteinase 5, partial [Anthurium amnicola]	cprD	Cysteine proteinase 4 OS=Dictyostelium discoideum GN=cprD PE=2 SV=2	GO:0004197(cysteine-type endopeptidase activity);GO:0005615(extracellular space);GO:0005764(lysosome);GO:0006508(proteolysis);GO:0008233(peptidase activity);GO:0008234(cysteine-type peptidase activity);GO:0016787(hydrolase activity);GO:0044351(macropinocytosis);GO:0051603(proteolysis involved in cellular protein catabolic process)	COG4870(cathepsin)	K01365	cathepsin L	EC:3.4.22.15	smo04145(Phagosome)	F4Q361.1 PF00112.21;Peptidase_C1;	0	0	0	5.37	7.27	7	0	0	0
TRINITY_DN11753_c0_g1	246	TRINITY_DN11753_c0_g1_i1	40S ribosomal protein S16 [Anthurium amnicola]	RPS16A	40S ribosomal protein S16 OS=Oryza sativa subsp. indica GN=RPS16A PE=2 SV=1	GO:0000462(maturation of SSU-rRNA from tricistronic rRNA transcript (SSU-rRNA, 5.8S rRNA, LSU-rRNA));GO:0003735(structural constituent of ribosome);GO:0006412(translation);GO:0022627(cytosolic small ribosomal subunit)	COG0103(30S ribosomal protein S9)	K02960	small subunit ribosomal protein S16e	-	cme03010(Ribosome)	F0YH48.1 PF00380.17;Ribosomal_S9;	0	0	0	0	4.16	6.71	0	0	0
TRINITY_DN48314_c6_g1	412	TRINITY_DN48314_c6_g1_i1;TRINITY_DN48314_c6_g1_i2;TRINITY_DN48314_c6_g1_i3;TRINITY_DN48314_c6_g1_i4	-	-	-	-	-	-	-	-	-	-	2.13	2.91	7.22	8.19	9.36	8.52	2.53	1.82	1.69
TRINITY_DN34584_c0_g1	214	TRINITY_DN34584_c0_g1_i1	predicted protein [Hordeum vulgare subsp. vulgare]	gad8	Serine/threonine-protein kinase gad8 OS=Schizosaccharomyces pombe (strain 972 / ATCC 24843) GN=gad8 PE=1 SV=1	GO:0004674(protein serine/threonine kinase activity);GO:0005634(nucleus);GO:0005737(cytoplasm);GO:0035556(intracellular signal transduction)	ENOG410XNPH(protein serine/threonine kinase activity)	K08269	serine/threonine-protein kinase ULK/ATG1	EC:2.7.11.1	zma04140(Regulation of autophagy)	D2V466.1 PF00069.23;Pkinase;	0	0	0	6.89	5.74	11.37	0	0	0
TRINITY_DN4610_c0_g1	643	TRINITY_DN4610_c0_g1_i1;TRINITY_DN4610_c0_g1_i2	PREDICTED: uncharacterized protein LOC103993725 [Musa acuminata subsp. malaccensis]	-	-	GO:0003674(molecular_function);GO:0005739(mitochondrion);GO:0008150(biological_process);GO:0016020(membrane);GO:0016021(integral component of membrane)	ENOG410YM3F(AWPM-19-like membrane family protein)	-	-	-	-	M0TN06.1 PF05512.9;AWPM-19;	0	0	0	4.96	5.5	3.47	3.7	6.59	4.53
TRINITY_DN50213_c1_g2	210	TRINITY_DN50213_c1_g2_i1	-	-	-	-	-	-	-	-	-	-	4.02	3.27	0	10.07	3.49	2.79	2.58	0	0
TRINITY_DN59384_c1_g2	207	TRINITY_DN59384_c1_g2_i1	-	-	-	-	-	-	-	-	-	-	7.36	7.96	3.05	8.61	0.91	0	10.83	0.96	9.13
TRINITY_DN63090_c0_g1	203	TRINITY_DN63090_c0_g1_i1	-	-	-	-	-	-	-	-	-	-	2.23	7.25	4.31	0	0	0	4.8	0	0
TRINITY_DN25657_c0_g2	211	TRINITY_DN25657_c0_g2_i1	-	-	-	-	-	-	-	-	-	-	0	0	0	8.12	7.73	7.33	0	0	0
TRINITY_DN55470_c2_g2	208	TRINITY_DN55470_c2_g2_i1	-	-	-	-	-	-	-	-	-	-	5.18	6.73	3	0.94	0.9	0	3.55	5.68	2.57
TRINITY_DN44740_c1_g2	235	TRINITY_DN44740_c1_g2_i1	-	-	-	-	-	-	-	-	-	X6ML07.1 PF03931.13;Skp1_POZ;	0	0	0	8.31	16.29	10.35	0	0	0
TRINITY_DN1000_c0_g1	221	TRINITY_DN1000_c0_g1_i1	-	-	-	GO:0003674(molecular_function);GO:0005575(cellular_component);GO:0008150(biological_process)	ENOG4111HCV(CUE domain protein)	-	-	-	-	-	0	0	0	0	5.91	7.9	0	0	0
TRINITY_DN55170_c0_g1	281	TRINITY_DN55170_c0_g1_i1;TRINITY_DN55170_c0_g1_i2;TRINITY_DN55170_c0_g1_i3	beta-tubulin, partial [Monomastix minuta]	TUBB1	Tubulin beta-1 chain OS=Cyanophora paradoxa GN=TUBB1 PE=2 SV=1	GO:0000226(microtubule cytoskeleton organization);GO:0005200(structural constituent of cytoskeleton);GO:0005874(microtubule);GO:0042493(response to drug)	COG5023(protein polymerization)	K07375	tubulin beta	-	egr04145(Phagosome)	A0A024WRW2.1 PF00091.23;Tubulin;	0	0	0	26.8	19.87	20.92	0	0	1.03
TRINITY_DN59376_c1_g1	214	TRINITY_DN59376_c1_g1_i1	-	-	-	-	-	-	-	-	-	-	2.99	0.59	7.31	3.81	3.37	3.68	3.58	0.86	1.17
TRINITY_DN54499_c2_g1	261	TRINITY_DN54499_c2_g1_i1	hypothetical protein A4A49_18166 [Nicotiana attenuata]	-	-	-	-	-	-	-	-	W9SFN1.1 PF04998.15;RNA_pol_Rpb1_5;	2.67	7.59	4.82	1.83	3.01	0.94	1.72	2.29	0.62
TRINITY_DN48847_c0_g8	209	TRINITY_DN48847_c0_g8_i1	-	-	-	-	-	-	-	-	-	-	1.02	11.05	2.96	4.65	2.66	0	1.75	0.93	0
TRINITY_DN51194_c1_g2	217	TRINITY_DN51194_c1_g2_i1	-	-	-	-	-	-	-	-	-	-	3.62	1.96	13.11	9.07	8.62	8.37	3.1	3.3	1.12
TRINITY_DN48467_c1_g1	1845	TRINITY_DN48467_c1_g1_i1;TRINITY_DN48467_c1_g1_i2;TRINITY_DN48467_c1_g1_i3;TRINITY_DN48467_c1_g1_i4;TRINITY_DN48467_c1_g1_i5;TRINITY_DN48467_c1_g1_i6	PREDICTED: probable indole-3-acetic acid-amido synthetase GH3.5 [Elaeis guineensis]	GH3.5	Jasmonic acid-amido synthetase JAR1 OS=Oryza sativa subsp. japonica GN=GH3.5 PE=2 SV=1	GO:0005737(cytoplasm);GO:0009416(response to light stimulus);GO:0009507(chloroplast);GO:0009733(response to auxin)	ENOG410XQH0(Indole-3-acetic acid-amido synthetase)	K14487	auxin responsive GH3 gene family	-	egu04075(Plant hormone signal transduction)	A0A067JJM2.1 PF03321.11;GH3;	32	36.17	33.5	0.13	0.5	0.13	0.11	0.14	0.03
TRINITY_DN59666_c1_g1	441	TRINITY_DN59666_c1_g1_i1;TRINITY_DN59666_c1_g1_i2;TRINITY_DN59666_c1_g1_i3;TRINITY_DN59666_c1_g1_i4;TRINITY_DN59666_c1_g1_i5	hypothetical protein TSUD_37270 [Trifolium subterraneum]	-	-	-	-	-	-	-	-	A0A067D9Z8.1 PF08284.9;RVP_2;	8.15	0.74	18.78	15.5	2.16	8.37	3.21	1.92	1.65
TRINITY_DN55290_c0_g2	1237	TRINITY_DN55290_c0_g2_i1;TRINITY_DN55290_c0_g2_i2;TRINITY_DN55290_c0_g2_i3	uncharacterized protein LOC100191683 [Zea mays]	At4g15470	BI1-like protein OS=Arabidopsis thaliana GN=At4g15470 PE=2 SV=1	GO:0008150(biological_process);GO:0016021(integral component of membrane);GO:0016595(glutamate binding)	COG0670(Membrane)	-	-	-	-	B4F9R8.1 PF01027.18;Bax1-I;	13.13	14.43	15.53	14.97	18.47	14.3	6.4	7.82	6.46
TRINITY_DN829_c0_g1	209	TRINITY_DN829_c0_g1_i1	predicted protein [Physcomitrella patens]	tpi-1	Triosephosphate isomerase OS=Neurospora crassa (strain ATCC 24698 / 74-OR23-1A / CBS 708.71 / DSM 1257 / FGSC 987) GN=tpi-1 PE=3 SV=1	GO:0004807(triose-phosphate isomerase activity);GO:0005829(cytosol);GO:0006094(gluconeogenesis);GO:0006096(glycolytic process);GO:0019563(glycerol catabolic process);GO:0046166(glyceraldehyde-3-phosphate biosynthetic process)	COG0149(triosephosphate isomerase)	K01803	triosephosphate isomerase (TIM)	EC:5.3.1.1	ppp01200(Carbon metabolism);ppp01230(Biosynthesis of amino acids);ppp00010(Glycolysis / Gluconeogenesis);ppp00051(Fructose and mannose metabolism);ppp00562(Inositol phosphate metabolism);ppp00710(Carbon fixation in photosynthetic organisms)	A7F1G3.1 PF00121.16;TIM;	0	0	0	2.79	4.43	6.62	0	0	0
TRINITY_DN56585_c1_g3	1531	TRINITY_DN56585_c1_g3_i1;TRINITY_DN56585_c1_g3_i2;TRINITY_DN56585_c1_g3_i3;TRINITY_DN56585_c1_g3_i4;TRINITY_DN56585_c1_g3_i5;TRINITY_DN56585_c1_g3_i6	PREDICTED: uncharacterized protein LOC103711607 isoform X1 [Phoenix dactylifera]	-	-	GO:0006508(proteolysis);GO:0008233(peptidase activity);GO:0009507(chloroplast);GO:0016021(integral component of membrane)	COG1266(caax amino terminal protease family protein)	-	-	-	-	A0A0A0LKL7.1 PF02517.14;Abi;	8.54	8.39	9.12	3.44	5.09	3.75	4.6	4.95	4.83
TRINITY_DN53989_c0_g1	647	TRINITY_DN53989_c0_g1_i1;TRINITY_DN53989_c0_g1_i2;TRINITY_DN53989_c0_g1_i3;TRINITY_DN53989_c0_g1_i4;TRINITY_DN53989_c0_g1_i5;TRINITY_DN53989_c0_g1_i6;TRINITY_DN53989_c0_g1_i7	hypothetical protein ACMD2_05582 [Ananas comosus]	-	-	GO:0005634(nucleus);GO:0008150(biological_process);GO:0048046(apoplast)	ENOG4111DN9(Protein of unknown function, DUF538)	-	-	-	-	M0TKV7.1 PF04398.10;DUF538;	9.29	11.39	8.95	353.96	380.64	363.48	29.24	31.28	25.02
TRINITY_DN52952_c1_g3	3043	TRINITY_DN52952_c1_g3_i1;TRINITY_DN52952_c1_g3_i10;TRINITY_DN52952_c1_g3_i11;TRINITY_DN52952_c1_g3_i12;TRINITY_DN52952_c1_g3_i13;TRINITY_DN52952_c1_g3_i2;TRINITY_DN52952_c1_g3_i3;TRINITY_DN52952_c1_g3_i4;TRINITY_DN52952_c1_g3_i5;TRINITY_DN52952_c1_g3_i6;TRINITY_DN52952_c1_g3_i7;TRINITY_DN52952_c1_g3_i8;TRINITY_DN52952_c1_g3_i9	PREDICTED: elongation factor Ts, mitochondrial-like isoform X1 [Phoenix dactylifera]	EFTS	Elongation factor Ts, mitochondrial OS=Oryza sativa subsp. japonica GN=EFTS PE=2 SV=1	GO:0003746(translation elongation factor activity);GO:0005759(mitochondrial matrix);GO:0070125(mitochondrial translational elongation)	COG0264(Associates with the EF-Tu.GDP complex and induces the exchange of GDP to GTP. It remains bound to the aminoacyl-tRNA.EF- Tu.GTP complex up to the GTP hydrolysis stage on the ribosome (By similarity))	K02896	large subunit ribosomal protein L24e	-	jcu03010(Ribosome)	M0SME9.1 PF00889.17;EF_TS;	8.44	11.1	11.29	5.26	7.26	6.36	8.66	6.61	7.13
TRINITY_DN47538_c0_g1	1073	TRINITY_DN47538_c0_g1_i1	cinnamyl alcohol dehydrogenase [Cistanche deserticola]	azaE	Ketoreductase azaE OS=Aspergillus niger (strain ATCC 1015 / CBS 113.46 / FGSC A1144 / LSHB Ac4 / NCTC 3858a / NRRL 328 / USDA 3528.7) GN=azaE PE=2 SV=1	GO:0004090(carbonyl reductase (NADPH) activity);GO:0005634(nucleus);GO:0005829(cytosol);GO:0044237(cellular metabolic process);GO:0050662(coenzyme binding)	COG0451(Nad-dependent epimerase dehydratase)	K09753	cinnamoyl-CoA reductase	EC:1.2.1.44	smo00940(Phenylpropanoid biosynthesis)	W2RR18.1 PF01370.19;Epimerase;	8.86	9.88	8.46	0	0	0.07	0	0	0
TRINITY_DN39390_c0_g1	245	TRINITY_DN39390_c0_g1_i1;TRINITY_DN39390_c0_g1_i2	-	-	-	-	-	-	-	-	-	X6N979.1 PF03134.17;TB2_DP1_HVA22;	0	0	0	7.06	11.24	9.8	0	0	0
TRINITY_DN50829_c0_g2	3463	TRINITY_DN50829_c0_g2_i1;TRINITY_DN50829_c0_g2_i2;TRINITY_DN50829_c0_g2_i3;TRINITY_DN50829_c0_g2_i4;TRINITY_DN50829_c0_g2_i5;TRINITY_DN50829_c0_g2_i6	MAR-binding filament-like protein 1-1 [Anthurium amnicola]	-	-	-	ENOG410YNSE(Component of the spindle pole body (SPB) required for the proper execution of spindle pole body (SPB) duplication. Potential role in cross-linking filaments or anchoring other molecules. It is essential for growth (By similarity))	-	-	-	-	-	39.97	46.51	48.5	3.13	3.81	2.51	4.18	4.54	3.89
TRINITY_DN50190_c1_g5	209	TRINITY_DN50190_c1_g5_i1	-	-	-	-	-	-	-	-	-	-	0	0	0	9.3	14.18	25.52	20.13	22.37	22.78
TRINITY_DN59025_c0_g3	268	TRINITY_DN59025_c0_g3_i1	-	-	-	-	-	-	-	-	-	-	16.51	11.97	15.07	7.18	9.51	14.1	2.37	4.21	0
TRINITY_DN50070_c0_g6	865	TRINITY_DN50070_c0_g6_i1;TRINITY_DN50070_c0_g6_i2;TRINITY_DN50070_c0_g6_i3	-	-	-	-	-	-	-	-	-	-	4.52	5.98	5.5	3.69	4.95	4.62	6.6	4.81	4.06
TRINITY_DN46721_c0_g1	3256	TRINITY_DN46721_c0_g1_i1	PREDICTED: SNF2 domain-containing protein CLASSY 3-like [Elaeis guineensis]	DRD1	Protein CHROMATIN REMODELING 35 OS=Arabidopsis thaliana GN=DRD1 PE=1 SV=1	GO:0000419(DNA-directed RNA polymerase V complex);GO:0003676(nucleic acid binding);GO:0003677(DNA binding);GO:0004386(helicase activity);GO:0005515(protein binding);GO:0005524(ATP binding);GO:0005634(nucleus);GO:0005730(nucleolus);GO:0006306(DNA methylation);GO:0010424(DNA methylation on cytosine within a CG sequence);GO:0030422(production of siRNA involved in RNA interference);GO:0031618(nuclear…	COG0553(helicase)	K10875	DNA repair and recombination protein RAD54 and RAD54-like protein	EC:3.6.4.-	egu03440(Homologous recombination)	B9H0U7.2 PF00176.21;SNF2_N;	9.52	9.47	10.64	7.73	7.95	6.76	16.96	15.79	13.39
TRINITY_DN57721_c2_g9	251	TRINITY_DN57721_c2_g9_i1	PREDICTED: uncharacterized protein LOC103979241 [Musa acuminata subsp. malaccensis]	-	-	GO:0005737(cytoplasm);GO:0005975(carbohydrate metabolic process);GO:0016832(aldehyde-lyase activity)	COG3836(Aldolase)	-	-	-	-	M0RXZ2.1 PF03328.12;HpcH_HpaI;	2.82	10.02	1.09	1.22	3.41	5.81	12.46	14.25	10.56
TRINITY_DN48680_c2_g2	226	TRINITY_DN48680_c2_g2_i1	-	-	-	-	-	-	-	-	-	-	0.79	5.15	0.77	1.45	6.86	4.4	0	0	0
TRINITY_DN54992_c2_g1	433	TRINITY_DN54992_c2_g1_i1;TRINITY_DN54992_c2_g1_i2	-	-	-	-	-	-	-	-	-	-	52.03	29.92	40.33	18.56	22.26	19.32	15.74	19.94	19.93
TRINITY_DN55038_c1_g6	1214	TRINITY_DN55038_c1_g6_i1	SQUAMOSA promoter-binding-like 8 [Erycina pusilla]	SPL1	Squamosa promoter-binding-like protein 1 OS=Arabidopsis thaliana GN=SPL1 PE=1 SV=2	GO:0003677(DNA binding);GO:0003700(transcription factor activity, sequence-specific DNA binding);GO:0005634(nucleus);GO:0006351(transcription, DNA-templated);GO:0006355(regulation of transcription, DNA-templated);GO:0046872(metal ion binding)	ENOG4110DQF(Squamosa promoter-binding-like protein)	-	-	-	-	-	13.34	14.99	15.19	7.97	11.35	8.93	13.04	11.66	9.68
TRINITY_DN55223_c3_g3	1072	TRINITY_DN55223_c3_g3_i1;TRINITY_DN55223_c3_g3_i10;TRINITY_DN55223_c3_g3_i2;TRINITY_DN55223_c3_g3_i3;TRINITY_DN55223_c3_g3_i4;TRINITY_DN55223_c3_g3_i5;TRINITY_DN55223_c3_g3_i6;TRINITY_DN55223_c3_g3_i7;TRINITY_DN55223_c3_g3_i8;TRINITY_DN55223_c3_g3_i9	PREDICTED: protein FRA10AC1 isoform X2 [Ricinus communis]	Fra10ac1	Protein FRA10AC1 homolog OS=Rattus norvegicus GN=Fra10ac1 PE=1 SV=1	GO:0003674(molecular_function);GO:0005634(nucleus);GO:0008150(biological_process)	ENOG410YN91(Fragile site, folic acid type, rare, fra(10)(Q23.3) or fra(10)(Q24.2) candidate 1)	K01230	mannosyl-oligosaccharide alpha-1,2-mannosidase	EC:3.2.1.113	vcn00510(N-Glycan biosynthesis);vcn04141(Protein processing in endoplasmic reticulum)	W5HWA9.1 PF09725.7;Fra10Ac1;	20.68	17.36	20.12	19.5	18.95	18.88	11.71	10.02	8.27
TRINITY_DN28956_c0_g1	214	TRINITY_DN28956_c0_g1_i1	-	-	-	-	-	-	-	-	-	-	0	0	0	0	0	0	0.81	0.86	12.88
TRINITY_DN64431_c0_g1	255	TRINITY_DN64431_c0_g1_i1	proteasome regulatory complex ATPase [Klebsormidium flaccidum]	PSMC5	26S protease regulatory subunit 8 OS=Bos taurus GN=PSMC5 PE=2 SV=1	GO:0000502(proteasome complex);GO:0005524(ATP binding);GO:0005634(nucleus);GO:0005737(cytoplasm);GO:0008134(transcription factor binding);GO:0008540(proteasome regulatory particle, base subcomplex);GO:0016020(membrane);GO:0017025(TBP-class protein binding);GO:0022624(proteasome accessory complex);GO:0030433(ER-associated ubiquitin-dependent protein catabolic process);GO:0031410(cytoplasmic vesicl…	COG1222(26S protease regulatory subunit)	K03066	26S proteasome regulatory subunit T6	-	bvg03050(Proteasome)	-	0.54	0	0	0.49	0.93	1	0.46	0.49	10.05
TRINITY_DN58355_c0_g1	4399	TRINITY_DN58355_c0_g1_i1;TRINITY_DN58355_c0_g1_i2;TRINITY_DN58355_c0_g1_i3	PREDICTED: magnesium-chelatase subunit ChlH, chloroplastic [Phoenix dactylifera]	CHLH	Magnesium-chelatase subunit ChlH, chloroplastic OS=Oryza sativa subsp. indica GN=CHLH PE=3 SV=1	GO:0005524(ATP binding);GO:0005739(mitochondrion);GO:0009507(chloroplast);GO:0009570(chloroplast stroma);GO:0009706(chloroplast inner membrane);GO:0010007(magnesium chelatase complex);GO:0015979(photosynthesis);GO:0015995(chlorophyll biosynthetic process);GO:0016851(magnesium chelatase activity)	COG1429(cobaltochelatase, cobn subunit)	K03403	magnesium chelatase subunit H	EC:6.6.1.1	pda00860(Porphyrin and chlorophyll metabolism)	I1N906.1 PF02514.14;CobN-Mg_chel;	197.12	201.75	195.19	5.59	6.25	7.15	10.86	9.79	10.6
TRINITY_DN51045_c2_g5	876	TRINITY_DN51045_c2_g5_i1;TRINITY_DN51045_c2_g5_i2;TRINITY_DN51045_c2_g5_i3;TRINITY_DN51045_c2_g5_i4	PREDICTED: histidine-containing phosphotransfer protein 1 [Juglans regia]	AHP1	Histidine-containing phosphotransfer protein 1 OS=Arabidopsis thaliana GN=AHP1 PE=1 SV=1	GO:0000160(phosphorelay signal transduction system);GO:0005634(nucleus);GO:0005737(cytoplasm);GO:0009736(cytokinin-activated signaling pathway);GO:0009927(histidine phosphotransfer kinase activity);GO:0016310(phosphorylation);GO:0043424(protein histidine kinase binding)	COG2198(Histidine kinase)	K14490	histidine-containing phosphotransfer peotein	-	mus04075(Plant hormone signal transduction)	M0RVA0.1 PF01627.21;Hpt;	38.93	42.35	41.18	32.51	34.99	32.86	24.01	24.48	23.48
TRINITY_DN44890_c0_g2	655	TRINITY_DN44890_c0_g2_i1	PREDICTED: uncharacterized protein LOC103714622 isoform X1 [Phoenix dactylifera]	-	-	-	ENOG410YFHW(transposon protein)	-	-	-	-	-	11.27	12.43	11.93	7.39	8.33	8.19	6.88	6.26	5.73
TRINITY_DN50044_c0_g1	1764	TRINITY_DN50044_c0_g1_i1;TRINITY_DN50044_c0_g1_i2	PREDICTED: pectinesterase 3 [Phoenix dactylifera]	MPE3	Pectinesterase 3 OS=Phaseolus vulgaris GN=MPE3 PE=2 SV=1	GO:0030599(pectinesterase activity);GO:0046910(pectinesterase inhibitor activity);GO:0071944(cell periphery)	COG4677(pectinesterase)	K01051	pectinesterase	EC:3.1.1.11	pmum00040(Pentose and glucuronate interconversions);pmum00500(Starch and sucrose metabolism)	B9GXZ7.1 PF01095.17;Pectinesterase;	37.16	38.59	36.51	49.82	47.22	54.37	58.73	60.36	67
TRINITY_DN60502_c0_g1	215	TRINITY_DN60502_c0_g1_i1	-	-	-	-	-	-	-	-	-	-	0.93	0	0	0	0.81	0	0.8	0	12.69
TRINITY_DN51840_c0_g3	218	TRINITY_DN51840_c0_g3_i1	PREDICTED: uncharacterized protein LOC108194846 [Daucus carota subsp. sativus]	-	-	-	COG2801(Retrotransposon protein)	K07904	Ras-related protein Rab-11A	-	bna04144(Endocytosis)	-	5.34	8.68	6.03	6.5	7.72	1.65	4.58	7.32	3.31
TRINITY_DN43577_c0_g4	226	TRINITY_DN43577_c0_g4_i1	1-aminocyclopropane-1-carboxylate synthase 7, partial [Oncidium hybrid cultivar]	ACS7	1-aminocyclopropane-1-carboxylate synthase 7 OS=Arabidopsis thaliana GN=ACS7 PE=1 SV=1	GO:0005515(protein binding);GO:0005737(cytoplasm);GO:0009693(ethylene biosynthetic process);GO:0009835(fruit ripening);GO:0016847(1-aminocyclopropane-1-carboxylate synthase activity);GO:0030170(pyridoxal phosphate binding);GO:0042802(identical protein binding)	COG0436(aminotransferase)	K01762	1-aminocyclopropane-1-carboxylate synthase	EC:4.4.1.14	egu00270(Cysteine and methionine metabolism)	F6HGS0.1 PF00155.19;Aminotran_1_2;	2.38	1.72	3.83	2.9	6.17	0.73	0	0	0
TRINITY_DN51402_c1_g1	2182	TRINITY_DN51402_c1_g1_i1;TRINITY_DN51402_c1_g1_i2	PREDICTED: UDP-glucuronate 4-epimerase 3-like [Musa acuminata subsp. malaccensis]	GAE3	UDP-glucuronate 4-epimerase 3 OS=Arabidopsis thaliana GN=GAE3 PE=2 SV=1	GO:0003824(catalytic activity);GO:0005794(Golgi apparatus);GO:0005975(carbohydrate metabolic process);GO:0009225(nucleotide-sugar metabolic process);GO:0016020(membrane);GO:0016021(integral component of membrane);GO:0032580(Golgi cisterna membrane);GO:0050378(UDP-glucuronate 4-epimerase activity)	COG0451(Nad-dependent epimerase dehydratase)	K08679	UDP-glucuronate 4-epimerase	EC:5.1.3.6	mus00500(Starch and sucrose metabolism);mus00520(Amino sugar and nucleotide sugar metabolism)	W1NZ14.1 PF16363.3;GDP_Man_Dehyd;	8.31	9.25	7.35	4.14	3.29	5.06	5.82	5.82	5.82
TRINITY_DN45723_c0_g1	985	TRINITY_DN45723_c0_g1_i1	PREDICTED: uncharacterized protein LOC105060676 [Elaeis guineensis]	-	-	-	ENOG410YW7Z(NA)	-	-	-	-	-	2.42	2.18	2.15	21.08	21.67	21.68	21.97	19.3	22.03
TRINITY_DN47415_c0_g2	501	TRINITY_DN47415_c0_g2_i1	PREDICTED: RNA pseudouridine synthase 5 [Daucus carota subsp. sativus]	Os03g0288500	RNA pseudouridine synthase 5 OS=Oryza sativa subsp. japonica GN=Os03g0288500 PE=2 SV=2	GO:0000455(enzyme-directed rRNA pseudouridine synthesis);GO:0009982(pseudouridine synthase activity);GO:0019239(deaminase activity)	COG0564(pseudouridine synthase activity)	-	-	-	-	-	7.45	6.09	4.36	6.21	7.26	6.67	6.03	6.41	7.36
TRINITY_DN57759_c3_g5	202	TRINITY_DN57759_c3_g5_i1	-	-	-	-	-	-	-	-	-	-	1.13	3.68	0	3.17	6.09	5.26	5.86	5.19	11
TRINITY_DN57482_c2_g1	210	TRINITY_DN57482_c2_g1_i1	-	-	-	-	-	-	-	-	-	-	0	3.27	1.94	8.24	1.75	0	1.72	0	0
TRINITY_DN3621_c0_g1	204	TRINITY_DN3621_c0_g1_i1	-	-	-	-	-	-	-	-	-	-	1.1	0	0	2	1.91	1.02	0	0	21.83
TRINITY_DN55896_c1_g11	369	TRINITY_DN55896_c1_g11_i1	-	-	-	-	-	-	-	-	-	-	5.3	7.07	7.03	23.53	29.23	26.9	46.42	38.58	40.75
TRINITY_DN58367_c0_g2	2464	TRINITY_DN58367_c0_g2_i1;TRINITY_DN58367_c0_g2_i2;TRINITY_DN58367_c0_g2_i3;TRINITY_DN58367_c0_g2_i4;TRINITY_DN58367_c0_g2_i5;TRINITY_DN58367_c0_g2_i6	hypothetical protein PRUPE_ppa017790mg [Prunus persica]	TY3B-G	Transposon Ty3-G Gag-Pol polyprotein OS=Saccharomyces cerevisiae (strain ATCC 204508 / S288c) GN=TY3B-G PE=1 SV=3	GO:0000166(nucleotide binding);GO:0000943(retrotransposon nucleocapsid);GO:0003676(nucleic acid binding);GO:0003677(DNA binding);GO:0003723(RNA binding);GO:0003824(catalytic activity);GO:0003887(DNA-directed DNA polymerase activity);GO:0003964(RNA-directed DNA polymerase activity);GO:0004190(aspartic-type endopeptidase activity);GO:0004518(nuclease activity);GO:0004519(endonuclease activity);GO:0…	COG2801(Retrotransposon protein)	K13024	inositol-hexakisphosphate/diphosphoinositol-pentakisphosphate 1-kinase	EC:2.7.4.24	nnu04070(Phosphatidylinositol signaling system)	M5WQR6.1 PF00665.24;rve;	4.86	5.1	5.86	24.74	27.83	23.48	15.55	12.08	12.61
TRINITY_DN31771_c0_g2	266	TRINITY_DN31771_c0_g2_i1	-	-	-	-	-	-	-	-	-	-	0	0	0	4.32	6.08	3.5	0	0	0
TRINITY_DN58011_c0_g6	241	TRINITY_DN58011_c0_g6_i1;TRINITY_DN58011_c0_g6_i2	-	-	-	-	-	-	-	-	-	-	20.4	20.32	15.78	9.68	19.77	18.13	23.74	32.77	22.24
TRINITY_DN46453_c0_g2	1090	TRINITY_DN46453_c0_g2_i1	PREDICTED: probable polyamine transporter At1g31830 isoform X1 [Elaeis guineensis]	At1g31830	Probable polyamine transporter At1g31830 OS=Arabidopsis thaliana GN=At1g31830 PE=2 SV=1	GO:0005887(integral component of plasma membrane);GO:0015179(L-amino acid transmembrane transporter activity);GO:0015203(polyamine transmembrane transporter activity);GO:0015297(antiporter activity)	COG0531(amino acid)	K11584	serine/threonine-protein phosphatase 2A regulatory subunit B'	-	cic03015(mRNA surveillance pathway)	B9S1L4.1 PF13520.4;AA_permease_2;	7.62	7.05	7.19	5.45	5.83	4.91	10.29	11.54	9.08
TRINITY_DN40313_c0_g3	375	TRINITY_DN40313_c0_g3_i1;TRINITY_DN40313_c0_g3_i2	PREDICTED: 65-kDa microtubule-associated protein 3-like isoform X1 [Jatropha curcas]	MAP65-7	65-kDa microtubule-associated protein 7 OS=Arabidopsis thaliana GN=MAP65-7 PE=2 SV=1	GO:0000226(microtubule cytoskeleton organization);GO:0000910(cytokinesis);GO:0000922(spindle pole);GO:0005634(nucleus);GO:0005737(cytoplasm);GO:0005874(microtubule);GO:0008017(microtubule binding)	ENOG410YZBK(protein regulator of cytokinesis)	K02133	F-type H+-transporting ATPase subunit beta	EC:3.6.3.14	sita00190(Oxidative phosphorylation)	V4KZ71.1 PF03999.10;MAP65_ASE1;	0.38	0.87	1.28	1.47	1.05	6.75	3.79	2.85	0.98
TRINITY_DN42035_c0_g1	375	TRINITY_DN42035_c0_g1_i1	F-box/kelch-repeat protein SKIP25, partial [Anthurium amnicola]	-	-	GO:0004842(ubiquitin-protein transferase activity);GO:0031463(Cul3-RING ubiquitin ligase complex)	ENOG4111R43(F-box kelch-repeat protein)	-	-	-	-	-	88.84	84.14	76.48	8.7	6.81	10.39	0.17	0	2.22
TRINITY_DN49247_c1_g5	1848	TRINITY_DN49247_c1_g5_i1	PREDICTED: uncharacterized protein LOC104000320 [Musa acuminata subsp. malaccensis]	-	-	GO:0003674(molecular_function);GO:0005773(vacuole);GO:0009507(chloroplast)	ENOG410YV8N(NA)	-	-	-	-	-	29.19	31.14	31.31	5.98	6.29	5.3	8.29	8.08	9.12
TRINITY_DN59395_c0_g1	547	TRINITY_DN59395_c0_g1_i1	-	-	-	-	-	-	-	-	-	-	4.94	4.55	3.59	33.83	28.05	29.8	19.05	17.41	17.65
TRINITY_DN55919_c1_g3	566	TRINITY_DN55919_c1_g3_i1;TRINITY_DN55919_c1_g3_i2	PREDICTED: uncharacterized protein LOC104895554 isoform X1 [Beta vulgaris subsp. vulgaris]	POL	Retrovirus-related Pol polyprotein from transposon 412 OS=Drosophila melanogaster GN=POL PE=3 SV=1	GO:0000719(photoreactive repair);GO:0003904(deoxyribodipyrimidine photo-lyase activity)	COG2801(Retrotransposon protein)	K13024	inositol-hexakisphosphate/diphosphoinositol-pentakisphosphate 1-kinase	EC:2.7.4.24	nnu04070(Phosphatidylinositol signaling system)	A0A087HQI8.1 PF00078.25;RVT_1;	7.25	3.21	6.12	5.96	9.27	9.67	0	1.81	2.92
TRINITY_DN58254_c4_g2	989	TRINITY_DN58254_c4_g2_i1;TRINITY_DN58254_c4_g2_i2;TRINITY_DN58254_c4_g2_i3;TRINITY_DN58254_c4_g2_i4;TRINITY_DN58254_c4_g2_i5	Serine palmitoyltransferase 2, partial [Anthurium amnicola]	Os11g0516000	Long chain base biosynthesis protein 2a OS=Oryza sativa subsp. japonica GN=Os11g0516000 PE=2 SV=1	GO:0004758(serine C-palmitoyltransferase activity);GO:0005789(endoplasmic reticulum membrane);GO:0009507(chloroplast);GO:0009555(pollen development);GO:0009640(photomorphogenesis);GO:0016021(integral component of membrane);GO:0030148(sphingolipid biosynthetic process);GO:0030170(pyridoxal phosphate binding)	COG0156(8-Amino-7-oxononanoate synthase)	K00654	serine palmitoyltransferase	EC:2.3.1.50	egu00600(Sphingolipid metabolism)	K3ZI79.1 PF00155.19;Aminotran_1_2;	38.61	44.17	47.2	26.26	19.15	24.15	18.39	15.71	13.84
TRINITY_DN52327_c0_g2	2205	TRINITY_DN52327_c0_g2_i1;TRINITY_DN52327_c0_g2_i2;TRINITY_DN52327_c0_g2_i3;TRINITY_DN52327_c0_g2_i4;TRINITY_DN52327_c0_g2_i5;TRINITY_DN52327_c0_g2_i6;TRINITY_DN52327_c0_g2_i7;TRINITY_DN52327_c0_g2_i8;TRINITY_DN52327_c0_g2_i9	PREDICTED: sulfate transporter 1.2-like [Elaeis guineensis]	SULTR1;2	Sulfate transporter 1.2 OS=Arabidopsis thaliana GN=SULTR1;2 PE=1 SV=1	GO:0005887(integral component of plasma membrane);GO:0015116(sulfate transmembrane transporter activity)	COG0659(sulfate transporter)	-	-	-	-	M0T3T4.1 PF00916.18;Sulfate_transp;	16.39	18.76	24.08	1.6	0.84	1.06	4.8	5.21	6.21
TRINITY_DN57246_c0_g1	372	TRINITY_DN57246_c0_g1_i1	-	-	-	-	-	-	-	-	-	-	98.87	110.02	111.66	65.77	77.05	79.11	56.79	53.42	47.32
TRINITY_DN53465_c0_g3	1967	TRINITY_DN53465_c0_g3_i1;TRINITY_DN53465_c0_g3_i2;TRINITY_DN53465_c0_g3_i3	PREDICTED: uncharacterized protein LOC103455709 [Malus domestica]	-	-	GO:0003674(molecular_function);GO:0005634(nucleus)	ENOG410ZJRH(BRO1-like domain)	-	-	-	-	D7T7E0.1 PF03097.16;BRO1;	42.51	44.53	45.52	50.48	51.81	50.37	71.26	73.67	65.9
TRINITY_DN46607_c0_g2	689	TRINITY_DN46607_c0_g2_i1;TRINITY_DN46607_c0_g2_i2	PREDICTED: glutaredoxin [Phoenix dactylifera]	GRXC2	Glutaredoxin-C2 OS=Arabidopsis thaliana GN=GRXC2 PE=2 SV=1	GO:0005737(cytoplasm);GO:0008794(arsenate reductase (glutaredoxin) activity);GO:0009055(electron carrier activity);GO:0015035(protein disulfide oxidoreductase activity);GO:0045454(cell redox homeostasis);GO:0055114(oxidation-reduction process)	COG0695(Glutaredoxin)	-	-	-	-	G7J5D7.1 PF00462.22;Glutaredoxin;	109.98	112.33	121.63	113.42	119.07	117.62	118	115.69	96.3
TRINITY_DN60341_c0_g1	227	TRINITY_DN60341_c0_g1_i1	hypothetical protein COCSUDRAFT_43031 [Coccomyxa subellipsoidea C-169]	PCBP1	Poly(rC)-binding protein 1 OS=Bos taurus GN=PCBP1 PE=2 SV=1	GO:0003697(single-stranded DNA binding);GO:0003723(RNA binding);GO:0005634(nucleus);GO:0005737(cytoplasm);GO:0030529(intracellular ribonucleoprotein complex)	ENOG410XNN8(mRNA transport)	-	-	-	-	S9WGU8.1 PF00013.27;KH_1;	0	0	0	2.14	0.68	0.72	1.34	0	8.72
TRINITY_DN54380_c0_g2	1114	TRINITY_DN54380_c0_g2_i1;TRINITY_DN54380_c0_g2_i2;TRINITY_DN54380_c0_g2_i3	PREDICTED: homeobox-leucine zipper protein HOX11-like [Nelumbo nucifera]	HOX27	Homeobox-leucine zipper protein HOX27 OS=Oryza sativa subsp. indica GN=HOX27 PE=2 SV=2	GO:0003677(DNA binding);GO:0003700(transcription factor activity, sequence-specific DNA binding);GO:0005634(nucleus);GO:0006351(transcription, DNA-templated);GO:0006355(regulation of transcription, DNA-templated);GO:0043565(sequence-specific DNA binding)	ENOG410Z2UE(homeobox-leucine zipper protein)	K05275	pyridoxine 4-dehydrogenase	EC:1.1.1.65	tcc00750(Vitamin B6 metabolism)	W5FAV7.1 PF00046.27;Homeobox;	12.25	11.95	17.88	8.67	8.51	11.7	11.17	10.56	13.75
TRINITY_DN55477_c3_g4	214	TRINITY_DN55477_c3_g4_i1	-	-	-	-	-	-	-	-	-	-	6.82	9.7	8.21	11.14	7.68	3.57	2.43	3.35	3.51
TRINITY_DN56571_c2_g4	2682	TRINITY_DN56571_c2_g4_i1	PREDICTED: uncharacterized protein LOC105046322 isoform X1 [Elaeis guineensis]	-	-	GO:0003674(molecular_function);GO:0005739(mitochondrion);GO:0008150(biological_process)	ENOG410ZKFP(Domain of unknown function (DUF3527))	-	-	-	-	B8AKN6.1 PF12043.6;DUF3527;	9.83	10.44	11.57	6.32	6.79	5.77	7.94	7.84	6.44
TRINITY_DN51203_c0_g2	541	TRINITY_DN51203_c0_g2_i1;TRINITY_DN51203_c0_g2_i2;TRINITY_DN51203_c0_g2_i3;TRINITY_DN51203_c0_g2_i4	Heat shock protein 60, mitochondrial [Anthurium amnicola]	hsp60	Heat shock protein 60 OS=Emericella nidulans (strain FGSC A4 / ATCC 38163 / CBS 112.46 / NRRL 194 / M139) GN=hsp60 PE=1 SV=1	GO:0005575(cellular_component)	COG0459(Prevents misfolding and promotes the refolding and proper assembly of unfolded polypeptides generated under stress conditions (By similarity))	K04077	chaperonin GroEL	-	ppp03018(RNA degradation)	A0A0J9V3H7.1 PF00118.22;Cpn60_TCP1;	2.94	2.46	0.65	2.55	6.31	8.65	0	0	0
TRINITY_DN48787_c0_g1	1842	TRINITY_DN48787_c0_g1_i1;TRINITY_DN48787_c0_g1_i10;TRINITY_DN48787_c0_g1_i2;TRINITY_DN48787_c0_g1_i3;TRINITY_DN48787_c0_g1_i4;TRINITY_DN48787_c0_g1_i5;TRINITY_DN48787_c0_g1_i6;TRINITY_DN48787_c0_g1_i7;TRINITY_DN48787_c0_g1_i8;TRINITY_DN48787_c0_g1_i9	PREDICTED: heavy metal-associated isoprenylated plant protein 20-like [Phoenix dactylifera]	HIPP23	Heavy metal-associated isoprenylated plant protein 23 OS=Arabidopsis thaliana GN=HIPP23 PE=1 SV=1	GO:0005737(cytoplasm);GO:0030001(metal ion transport);GO:0046914(transition metal ion binding);GO:0046916(cellular transition metal ion homeostasis)	COG2608(heavy metal transport detoxification protein)	-	-	-	-	K4BSK5.1 PF00403.24;HMA;	194.68	216.1	214.49	35.08	38.87	35.54	133.12	127.01	119.48
TRINITY_DN52588_c0_g8	1646	TRINITY_DN52588_c0_g8_i1	PREDICTED: protein kinase 2B, chloroplastic-like [Gossypium arboreum]	PBL3	Probable serine/threonine-protein kinase PBL3 OS=Arabidopsis thaliana GN=PBL3 PE=1 SV=1	GO:0004674(protein serine/threonine kinase activity);GO:0005524(ATP binding);GO:0005634(nucleus);GO:0005737(cytoplasm);GO:0005886(plasma membrane);GO:0006468(protein phosphorylation);GO:0009507(chloroplast);GO:0016301(kinase activity)	COG0515(Serine Threonine protein kinase)	K13430	serine/threonine-protein kinase PBS1	EC:2.7.11.1	pda04626(Plant-pathogen interaction)	M0RJG4.1 PF07714.15;Pkinase_Tyr;	17.39	15.98	18.63	15.71	16.42	15.46	16.61	17.01	16.22
TRINITY_DN51891_c1_g6	228	TRINITY_DN51891_c1_g6_i1	-	-	-	-	-	-	-	-	-	-	9.25	10.02	4.47	0.7	1.33	1.43	1.32	0	3.82
TRINITY_DN52601_c2_g1	220	TRINITY_DN52601_c2_g1_i1	-	-	-	-	-	-	-	-	-	-	0	1.7	3.45	0	1.42	0	5.19	0.87	6.43
TRINITY_DN42348_c0_g2	233	TRINITY_DN42348_c0_g2_i1	PREDICTED: U-box domain-containing protein 17-like [Pyrus x bretschneideri]	PUB17	U-box domain-containing protein 17 OS=Arabidopsis thaliana GN=PUB17 PE=2 SV=1	GO:0005634(nucleus);GO:0005737(cytoplasm)	ENOG410YC2C(Ubox domain-containing protein)	-	-	-	-	-	0	0	1.39	0	4.35	0.67	6.15	7.22	1.78
TRINITY_DN48074_c1_g1	204	TRINITY_DN48074_c1_g1_i1	Transcription factor IIA, helical [Medicago truncatula]	-	-	-	ENOG4110CNM(Reverse transcriptase (RNA-dependent DNA polymerase))	-	-	-	-	-	7.69	4.93	8.49	2.59	13.85	6.01	0.95	4.25	0
TRINITY_DN15261_c0_g1	239	TRINITY_DN15261_c0_g1_i1	-	-	-	-	-	-	-	-	-	-	0	0	0	13.33	2.28	4.29	0	0	0
TRINITY_DN38027_c0_g1	644	TRINITY_DN38027_c0_g1_i1	-	-	-	-	-	-	-	-	-	-	19.77	14.36	15.89	48.37	48.24	52.1	33.36	35.87	29.36
TRINITY_DN61398_c0_g1	235	TRINITY_DN61398_c0_g1_i1	-	-	-	-	-	-	-	-	-	-	0	0	0	0	0	0	0	0	8.67
TRINITY_DN58018_c0_g4	210	TRINITY_DN58018_c0_g4_i1	-	-	-	-	-	-	-	-	-	-	6.04	2.18	0.97	0.92	1.75	0	1.72	1.84	0
TRINITY_DN1541_c0_g1	202	TRINITY_DN1541_c0_g1_i1	-	-	-	-	-	-	-	-	-	-	0	0	0	2.06	0	4.2	0.98	5.19	8.45
TRINITY_DN59716_c3_g8	693	TRINITY_DN59716_c3_g8_i1	PREDICTED: putative disease resistance protein RGA3 [Elaeis guineensis]	-	-	-	COG4886(leucine Rich Repeat)	K13457	disease resistance protein RPM1	-	tcc04626(Plant-pathogen interaction)	-	5.66	6.82	7.64	1.33	1	1.59	1.03	0.96	0.71
TRINITY_DN55641_c1_g2	392	TRINITY_DN55641_c1_g2_i1;TRINITY_DN55641_c1_g2_i2;TRINITY_DN55641_c1_g2_i3	-	-	-	-	-	-	-	-	-	-	5.62	2.99	6.68	6.07	5.01	1.38	4.63	6.87	7.55
TRINITY_DN36958_c0_g1	1353	TRINITY_DN36958_c0_g1_i1	Surfeit protein 6 [Gossypium arboreum]	-	-	GO:0005737(cytoplasm)	ENOG4111G0Y(surfeit locus protein)	-	-	-	-	V4N4U0.1 PF04935.10;SURF6;	21.17	21.08	22.27	31.03	36.51	35.78	43.53	44.43	45.62
TRINITY_DN45471_c0_g6	393	TRINITY_DN45471_c0_g6_i1	-	-	-	-	-	-	-	-	-	-	0.17	0	0	3.22	7.39	2.76	1.07	0	0.45
TRINITY_DN55032_c1_g1	2101	TRINITY_DN55032_c1_g1_i1;TRINITY_DN55032_c1_g1_i10;TRINITY_DN55032_c1_g1_i11;TRINITY_DN55032_c1_g1_i12;TRINITY_DN55032_c1_g1_i13;TRINITY_DN55032_c1_g1_i14;TRINITY_DN55032_c1_g1_i15;TRINITY_DN55032_c1_g1_i16;TRINITY_DN55032_c1_g1_i17;TRINITY_DN55032_c1_g1_i18;TRINITY_DN55032_c1_g1_i19;TRINITY_DN55032_c1_g1_i2;TRINITY_DN55032_c1_g1_i20;TRINITY_DN55032_c1_g1_i21;TRINITY_DN55032_c1_g1_i22;TRINITY_DN5…	PREDICTED: probable receptor-like protein kinase At5g18500 [Elaeis guineensis]	At5g18500	Probable receptor-like protein kinase At5g18500 OS=Arabidopsis thaliana GN=At5g18500 PE=2 SV=1	GO:0004674(protein serine/threonine kinase activity);GO:0005524(ATP binding);GO:0005886(plasma membrane);GO:0016021(integral component of membrane);GO:0016301(kinase activity);GO:0046777(protein autophosphorylation)	COG0515(Serine Threonine protein kinase)	K13430	serine/threonine-protein kinase PBS1	EC:2.7.11.1	bdi04626(Plant-pathogen interaction)	A0A0K9PM77.1 PF00069.23;Pkinase;	28.55	29.15	27.94	13.9	16.76	16.55	28.75	25.98	23.02
TRINITY_DN54720_c0_g4	1526	TRINITY_DN54720_c0_g4_i1;TRINITY_DN54720_c0_g4_i2;TRINITY_DN54720_c0_g4_i3	PREDICTED: regulatory protein NPR5 isoform X1 [Juglans regia]	NPR5	Regulatory protein NPR5 OS=Arabidopsis thaliana GN=NPR5 PE=1 SV=1	GO:0005515(protein binding);GO:0005634(nucleus);GO:0005737(cytoplasm);GO:0009864(induced systemic resistance, jasmonic acid mediated signaling pathway);GO:0009944(polarity specification of adaxial/abaxial axis);GO:0009954(proximal/distal pattern formation);GO:0010227(floral organ abscission);GO:0010254(nectary development);GO:0010434(bract formation);GO:0010582(floral meristem determinacy);GO:001…	COG0666(Ankyrin Repeat)	K14508	regulatory protein NPR1	-	mtr04075(Plant hormone signal transduction)	A0A072VIM5.1 PF00651.29;BTB;	14.85	20.6	15.35	6.67	5.16	9.23	25.34	20.4	20.84
TRINITY_DN49049_c0_g2	208	TRINITY_DN49049_c0_g2_i1	-	-	-	-	-	-	-	-	-	-	3.11	2.24	0	5.66	9.9	25.9	3.55	1.89	0
TRINITY_DN45076_c2_g1	882	TRINITY_DN45076_c2_g1_i1	-	DSP	Desmoplakin OS=Homo sapiens GN=DSP PE=1 SV=3	GO:0001533(cornified envelope);GO:0002934(desmosome organization);GO:0003223(ventricular compact myocardium morphogenesis);GO:0005080(protein kinase C binding);GO:0005198(structural molecule activity);GO:0005200(structural constituent of cytoskeleton);GO:0005515(protein binding);GO:0005634(nucleus);GO:0005737(cytoplasm);GO:0005882(intermediate filament);GO:0005886(plasma membrane);GO:0005916(fasc…	ENOG4111ACS(Desmoplakin)	-	-	-	-	-	0.19	0.21	0	0.09	0.04	0.05	0.22	0.14	10.38
TRINITY_DN58051_c1_g4	1630	TRINITY_DN58051_c1_g4_i1	PREDICTED: tryptophan--tRNA ligase, cytoplasmic [Phoenix dactylifera]	At3g04600	Tryptophan--tRNA ligase, cytoplasmic OS=Arabidopsis thaliana GN=At3g04600 PE=2 SV=1	GO:0004812(aminoacyl-tRNA ligase activity);GO:0004830(tryptophan-tRNA ligase activity);GO:0005524(ATP binding);GO:0005737(cytoplasm);GO:0005829(cytosol);GO:0006418(tRNA aminoacylation for protein translation);GO:0006436(tryptophanyl-tRNA aminoacylation)	COG0180(tryptophanyltRNA synthetase)	K01867	tryptophanyl-tRNA synthetase	EC:6.1.1.2	pda00970(Aminoacyl-tRNA biosynthesis)	M0RQL8.1 PF00579.23;tRNA-synt_1b;	16.03	19.99	18.75	17.63	19.17	17.99	12.4	11.22	10.96
TRINITY_DN56954_c1_g5	212	TRINITY_DN56954_c1_g5_i1	PREDICTED: uncharacterized protein LOC109157329 [Ipomoea nil]	-	-	-	-	-	-	-	-	-	0.98	2.11	1.88	7.1	2.54	0	4.17	2.67	6.04
TRINITY_DN49826_c1_g4	2515	TRINITY_DN49826_c1_g4_i1	PREDICTED: subtilisin-like protease SBT1.8 [Musa acuminata subsp. malaccensis]	SBT1.8	Subtilisin-like protease SBT1.8 OS=Arabidopsis thaliana GN=SBT1.8 PE=1 SV=1	GO:0004252(serine-type endopeptidase activity);GO:0005618(cell wall)	COG1404(peptidase (S8 and S53, subtilisin, kexin, sedolisin)	K18443	golgi-specific brefeldin A-resistance guanine nucleotide exchange factor 1	-	rcu04144(Endocytosis)	A0A059CMC2.1 PF00082.20;Peptidase_S8;	0.82	0.83	0.93	3.95	3.33	4.12	6.19	5.57	6.4
TRINITY_DN52393_c3_g11	1044	TRINITY_DN52393_c3_g11_i1	hypothetical protein PhapfoPp052 [Phalaenopsis aphrodite subsp. formosana]	rps18	30S ribosomal protein S18, chloroplastic OS=Phalaenopsis aphrodite subsp. formosana GN=rps18 PE=3 SV=1	GO:0003735(structural constituent of ribosome);GO:0006412(translation);GO:0022627(cytosolic small ribosomal subunit)	COG0238(Binds as a heterodimer with protein S6 to the central domain of the 16S rRNA, where it helps stabilize the platform of the 30S subunit (By similarity))	K02963	small subunit ribosomal protein S18	-	pda03010(Ribosome)	S8D4S5.1 PF00471.18;Ribosomal_L33;	8.58	9.29	9.36	0.11	0.59	0.44	1.03	1.39	1.75
TRINITY_DN46341_c0_g1	202	TRINITY_DN46341_c0_g1_i1	Carnitine O-acetyltransferase, mitochondrial [Anthurium amnicola]	CAT2	Carnitine O-acetyltransferase, mitochondrial OS=Saccharomyces cerevisiae (strain ATCC 204508 / S288c) GN=CAT2 PE=1 SV=2	GO:0004092(carnitine O-acetyltransferase activity);GO:0005739(mitochondrion);GO:0005777(peroxisome);GO:0006084(acetyl-CoA metabolic process);GO:0006635(fatty acid beta-oxidation);GO:0009437(carnitine metabolic process);GO:0009514(glyoxysome);GO:0015976(carbon utilization);GO:0044011(single-species biofilm formation on inanimate substrate);GO:0045333(cellular respiration);GO:0045733(acetate catabo…	ENOG410XNZ9(carnitine)	-	-	-	-	M1WAL8.1 PF00755.18;Carn_acyltransf;	0	0	0	15.48	6.91	4.2	0	0	0
TRINITY_DN47252_c0_g1	1684	TRINITY_DN47252_c0_g1_i1;TRINITY_DN47252_c0_g1_i2;TRINITY_DN47252_c0_g1_i3;TRINITY_DN47252_c0_g1_i4;TRINITY_DN47252_c0_g1_i5	PREDICTED: zinc finger CCCH domain-containing protein 18 [Musa acuminata subsp. malaccensis]	Os02g0793000	Zinc finger CCCH domain-containing protein 18 OS=Oryza sativa subsp. japonica GN=Os02g0793000 PE=2 SV=1	GO:0003676(nucleic acid binding);GO:0003677(DNA binding);GO:0005622(intracellular);GO:0005634(nucleus);GO:0008150(biological_process);GO:0046872(metal ion binding)	ENOG410Z4ZI(Zinc finger CCCH-type with G patch)	-	-	-	-	W9SNJ5.1 PF01585.21;G-patch;	11.13	13.12	14.74	5.68	9.29	5.95	8.38	7.84	6.86
TRINITY_DN51874_c0_g1	1000	TRINITY_DN51874_c0_g1_i1;TRINITY_DN51874_c0_g1_i2;TRINITY_DN51874_c0_g1_i3;TRINITY_DN51874_c0_g1_i4	PREDICTED: major pollen allergen Lol p 11-like [Musa acuminata subsp. malaccensis]	MGS1	Pollen-specific protein C13 OS=Zea mays GN=MGS1 PE=2 SV=1	GO:0003674(molecular_function);GO:0005576(extracellular region);GO:0008150(biological_process)	ENOG410YRT5(Pollen-specific protein)	-	-	-	-	M0S1W4.1 PF01190.15;Pollen_Ole_e_I;	14.58	15.96	15.2	37.86	40.56	41.09	111.9	120.96	127.39
TRINITY_DN51151_c0_g3	202	TRINITY_DN51151_c0_g3_i1	-	-	-	-	-	-	-	-	-	-	0	0	0	3.1	1.97	16.81	0	0	0
TRINITY_DN54294_c0_g5	229	TRINITY_DN54294_c0_g5_i1	-	-	-	-	-	-	-	-	-	-	3.8	1.65	2.94	2.78	6.57	5.63	0.65	1.39	0
TRINITY_DN52081_c0_g1	242	TRINITY_DN52081_c0_g1_i1	-	-	-	-	-	-	-	-	-	-	0	0	0	5.79	8.91	8.81	0	0	0
TRINITY_DN54686_c2_g1	214	TRINITY_DN54686_c2_g1_i1	-	-	-	-	-	-	-	-	-	-	5.67	6.14	1.83	2.58	1.64	6.12	1.62	2.59	0
TRINITY_DN56963_c1_g5	223	TRINITY_DN56963_c1_g5_i1	-	-	-	-	-	-	-	-	-	-	1.66	1.79	1.6	3.78	7.88	1.53	2.83	1.51	0
TRINITY_DN43366_c0_g1	806	TRINITY_DN43366_c0_g1_i1	PREDICTED: transcription factor RF2b-like [Phoenix dactylifera]	RF2b	Transcription factor RF2b OS=Oryza sativa subsp. japonica GN=RF2b PE=1 SV=2	GO:0003700(transcription factor activity, sequence-specific DNA binding);GO:0005634(nucleus)	ENOG410YGG3(Transcription factor)	K04374	cyclic AMP-dependent transcription factor ATF-4	-	mus04141(Protein processing in endoplasmic reticulum)	A0A072V2G2.1 PF00170.19;bZIP_1;	0.22	0.47	0	2.41	3.08	3.3	7.68	7.63	8.53
TRINITY_DN61696_c0_g1	229	TRINITY_DN61696_c0_g1_i1	-	-	-	-	-	-	-	-	-	-	0	0	0	0	0.66	0	0	0	10.37
TRINITY_DN56026_c3_g4	331	TRINITY_DN56026_c3_g4_i1	PREDICTED: aspartic proteinase nepenthesin-1 [Setaria italica]	At4g16563	Probable aspartyl protease At4g16563 OS=Arabidopsis thaliana GN=At4g16563 PE=2 SV=1	GO:0004190(aspartic-type endopeptidase activity);GO:0006508(proteolysis);GO:0030163(protein catabolic process)	ENOG410XNV7(aspartic)	-	-	-	-	K3Y6T4.1 PF14543.4;TAXi_N;	0.51	0.55	1.22	1.42	3.09	4.29	18.29	9.49	10.09
TRINITY_DN56191_c1_g8	205	TRINITY_DN56191_c1_g8_i1	-	-	-	-	-	-	-	-	-	-	3.25	1.17	6.27	0	0.94	1	0	0.99	1.34
TRINITY_DN13475_c0_g1	218	TRINITY_DN13475_c0_g1_i1	-	-	-	-	-	-	-	-	-	-	0	0	0	4.87	13.12	4.12	0	0	0
TRINITY_DN47986_c0_g10	278	TRINITY_DN47986_c0_g10_i1	PREDICTED: uncharacterized protein At2g23090 isoform X2 [Ricinus communis]	-	-	-	ENOG411250G(4F5 protein family)	-	-	-	-	-	0	0	0	3.03	5.32	6.12	0	0	0
TRINITY_DN53129_c0_g1	2724	TRINITY_DN53129_c0_g1_i1;TRINITY_DN53129_c0_g1_i10;TRINITY_DN53129_c0_g1_i11;TRINITY_DN53129_c0_g1_i12;TRINITY_DN53129_c0_g1_i13;TRINITY_DN53129_c0_g1_i14;TRINITY_DN53129_c0_g1_i15;TRINITY_DN53129_c0_g1_i16;TRINITY_DN53129_c0_g1_i17;TRINITY_DN53129_c0_g1_i18;TRINITY_DN53129_c0_g1_i19;TRINITY_DN53129_c0_g1_i2;TRINITY_DN53129_c0_g1_i20;TRINITY_DN53129_c0_g1_i21;TRINITY_DN53129_c0_g1_i22;TRINITY_DN5…	PREDICTED: phospholipase ABHD3 [Phoenix dactylifera]	EMB8	Embryogenesis-associated protein EMB8 OS=Picea glauca GN=EMB8 PE=2 SV=1	GO:0003824(catalytic activity);GO:0008150(biological_process);GO:0016021(integral component of membrane);GO:0016787(hydrolase activity)	COG0429(Alpha beta hydrolase)	K01869	leucyl-tRNA synthetase	EC:6.1.1.4	aly00970(Aminoacyl-tRNA biosynthesis)	A0A0D9V8C6.1 PF00561.18;Abhydrolase_1;	23.34	24.84	26.14	32.15	33.33	32.32	40.95	38.49	34.64
TRINITY_DN48208_c1_g2	718	TRINITY_DN48208_c1_g2_i1;TRINITY_DN48208_c1_g2_i2;TRINITY_DN48208_c1_g2_i3;TRINITY_DN48208_c1_g2_i4;TRINITY_DN48208_c1_g2_i5	PREDICTED: protein AIG2 isoform X1 [Phoenix dactylifera]	AIG2LD	AIG2-like protein D OS=Arabidopsis thaliana GN=AIG2LD PE=2 SV=1	GO:0003674(molecular_function);GO:0005634(nucleus);GO:0008150(biological_process)	ENOG410XV5J(disease resistance protein Aig2)	-	-	-	-	M0U068.1 PF06094.10;GGACT;	26.3	30.05	27.9	14.05	17.19	15.52	16.23	16.3	16.81
TRINITY_DN51889_c2_g2	207	TRINITY_DN51889_c2_g2_i1	-	-	-	-	-	-	-	-	-	-	4.2	0	1.02	1.91	6.39	0.97	1.8	2.88	1.3
TRINITY_DN59174_c3_g1	729	TRINITY_DN59174_c3_g1_i1	-	-	-	-	-	-	-	-	-	-	5.71	6.69	6.33	3.06	4.68	3.61	8.12	7.36	5.26
TRINITY_DN58622_c0_g1	1707	TRINITY_DN58622_c0_g1_i1;TRINITY_DN58622_c0_g1_i2	PREDICTED: cytochrome P450 734A1 isoform X1 [Phoenix dactylifera]	CYP734A6	Cytochrome P450 734A6 OS=Oryza sativa subsp. japonica GN=CYP734A6 PE=2 SV=1	GO:0004497(monooxygenase activity)	COG2124(Cytochrome p450)	K15639	PHYB activation tagged suppressor 1	EC:1.14.-.-	pvu00905(Brassinosteroid biosynthesis)	C5YXQ6.1 PF00067.20;p450;	2.44	2.34	2.47	19.53	21.94	21.14	3.31	2.84	3.38
TRINITY_DN49009_c0_g1	1584	TRINITY_DN49009_c0_g1_i1;TRINITY_DN49009_c0_g1_i2;TRINITY_DN49009_c0_g1_i3;TRINITY_DN49009_c0_g1_i4;TRINITY_DN49009_c0_g1_i5;TRINITY_DN49009_c0_g1_i6;TRINITY_DN49009_c0_g1_i7;TRINITY_DN49009_c0_g1_i8;TRINITY_DN49009_c0_g1_i9	PREDICTED: chaperone protein dnaJ 6-like isoform X1 [Musa acuminata subsp. malaccensis]	-	-	GO:0005737(cytoplasm);GO:0006457(protein folding)	COG0484(ATP binding to DnaK triggers the release of the substrate protein, thus completing the reaction cycle. Several rounds of ATP-dependent interactions between DnaJ, DnaK and GrpE are required for fully efficient folding. Also involved, together with DnaK and GrpE, in the DNA replication of plasmids through activation of initiation proteins (By similarity))	-	-	-	-	M0SCU3.1 PF00226.29;DnaJ;	20.12	25.78	24.02	46.07	50.05	49.69	71.9	76.33	61.94
TRINITY_DN53123_c0_g1	522	TRINITY_DN53123_c0_g1_i1;TRINITY_DN53123_c0_g1_i2	PREDICTED: protein TIC 62, chloroplastic [Phoenix dactylifera]	-	-	-	-	-	-	-	-	-	109.57	113.8	110.25	3.55	1.76	2.01	6.14	4.95	7.04
TRINITY_DN57193_c0_g6	206	TRINITY_DN57193_c0_g6_i1	-	-	-	-	-	-	-	-	-	-	8.53	5.77	0	5.83	1.85	1.98	1.83	0.97	9.26
TRINITY_DN59385_c0_g1	389	TRINITY_DN59385_c0_g1_i1;TRINITY_DN59385_c0_g1_i2;TRINITY_DN59385_c0_g1_i3;TRINITY_DN59385_c0_g1_i4	PREDICTED: uncharacterized protein LOC104895554 isoform X1 [Beta vulgaris subsp. vulgaris]	Tf2-11	Transposon Tf2-11 polyprotein OS=Schizosaccharomyces pombe (strain 972 / ATCC 24843) GN=Tf2-11 PE=3 SV=1	GO:0003677(DNA binding);GO:0003887(DNA-directed DNA polymerase activity);GO:0003964(RNA-directed DNA polymerase activity);GO:0004190(aspartic-type endopeptidase activity);GO:0004519(endonuclease activity);GO:0005634(nucleus);GO:0006310(DNA recombination);GO:0006508(proteolysis);GO:0015074(DNA integration);GO:0046872(metal ion binding)	COG2801(Retrotransposon protein)	K13024	inositol-hexakisphosphate/diphosphoinositol-pentakisphosphate 1-kinase	EC:2.7.4.24	nnu04070(Phosphatidylinositol signaling system)	M4DN30.1 PF00665.24;rve;	8.64	4.57	6.39	13.45	8.91	9.1	5.64	2.48	3.79
TRINITY_DN2515_c0_g1	244	TRINITY_DN2515_c0_g1_i1	hypothetical protein VOLCADRAFT_101541 [Volvox carteri f. nagariensis]	leuA	2-isopropylmalate synthase OS=Pseudomonas fluorescens (strain ATCC BAA-477 / NRRL B-23932 / Pf-5) GN=leuA PE=3 SV=1	GO:0003852(2-isopropylmalate synthase activity);GO:0005739(mitochondrion);GO:0009081(branched-chain amino acid metabolic process);GO:0009098(leucine biosynthetic process)	COG0119(Catalyzes the condensation of the acetyl group of acetyl-CoA with 3-methyl-2-oxobutanoate (2-oxoisovalerate) to form 3-carboxy-3-hydroxy-4-methylpentanoate (2-isopropylmalate) (By similarity))	-	-	-	-	E9EB66.1 PF00682.17;HMGL-like;	0	0	0	2.27	7.48	6.89	0	0	0
TRINITY_DN64468_c0_g1	267	TRINITY_DN64468_c0_g1_i1	-	-	-	-	-	-	-	-	-	-	0.46	0.5	0	0.43	0	0	0	0	6.4
TRINITY_DN50381_c2_g8	668	TRINITY_DN50381_c2_g8_i1	Thioredoxin M-type 4 [Theobroma cacao]	-	Thioredoxin M-type, chloroplastic OS=Spinacia oleracea PE=1 SV=2	GO:0000103(sulfate assimilation);GO:0006457(protein folding);GO:0009507(chloroplast);GO:0015035(protein disulfide oxidoreductase activity);GO:0016671(oxidoreductase activity, acting on a sulfur group of donors, disulfide as acceptor);GO:0034599(cellular response to oxidative stress);GO:0045454(cell redox homeostasis);GO:0055114(oxidation-reduction process)	COG0526(Thioredoxin)	K00384	thioredoxin reductase (NADPH)	EC:1.8.1.9	egr00240(Pyrimidine metabolism);egr00450(Selenocompound metabolism)	U5DHB6.1 PF00085.18;Thioredoxin;	42.91	43.98	47.06	0.2	0.12	0.07	0	0.07	0.28
TRINITY_DN54154_c4_g3	300	TRINITY_DN54154_c4_g3_i1	-	-	-	-	-	-	-	-	-	-	0.33	0	0.95	1.83	5.98	2.77	7.16	8.23	10.44
TRINITY_DN926_c0_g1	820	TRINITY_DN926_c0_g1_i1;TRINITY_DN926_c0_g1_i2	PREDICTED: uncharacterized protein LOC105054424 [Elaeis guineensis]	-	-	GO:0003674(molecular_function);GO:0008150(biological_process);GO:0009507(chloroplast);GO:0016021(integral component of membrane)	ENOG4111VJP(NA)	-	-	-	-	-	4.64	3.94	3.25	5.15	6.59	5.78	8.54	10.09	9.01
TRINITY_DN26148_c0_g1	204	TRINITY_DN26148_c0_g1_i1	-	-	-	-	-	-	-	-	-	-	0	0	0	4	2.87	7.13	0	0	0
TRINITY_DN59558_c1_g1	2939	TRINITY_DN59558_c1_g1_i1;TRINITY_DN59558_c1_g1_i2;TRINITY_DN59558_c1_g1_i3;TRINITY_DN59558_c1_g1_i4;TRINITY_DN59558_c1_g1_i5	PREDICTED: uncharacterized protein LOC108983648 [Juglans regia]	Tf2-12	Transposon Tf2-12 polyprotein OS=Schizosaccharomyces pombe (strain 972 / ATCC 24843) GN=Tf2-12 PE=3 SV=1	GO:0003677(DNA binding);GO:0003887(DNA-directed DNA polymerase activity);GO:0003964(RNA-directed DNA polymerase activity);GO:0004190(aspartic-type endopeptidase activity);GO:0004519(endonuclease activity);GO:0005634(nucleus);GO:0006310(DNA recombination);GO:0006508(proteolysis);GO:0015074(DNA integration);GO:0046872(metal ion binding)	COG2801(Retrotransposon protein)	K13024	inositol-hexakisphosphate/diphosphoinositol-pentakisphosphate 1-kinase	EC:2.7.4.24	nnu04070(Phosphatidylinositol signaling system)	M5WCC7.1 PF00078.25;RVT_1;	3.51	3.74	9.22	3.88	4.21	4.13	2.75	1.99	3.78
TRINITY_DN59048_c0_g1	247	TRINITY_DN59048_c0_g1_i1	-	-	-	-	-	-	-	-	-	-	0	0	0	0.55	0	0	0	1.09	8.15
TRINITY_DN50653_c2_g6	238	TRINITY_DN50653_c2_g6_i1	60S ribosomal protein L8, partial [Anthurium amnicola]	rpl8	60S ribosomal protein L8 OS=Schizosaccharomyces pombe (strain 972 / ATCC 24843) GN=rpl8 PE=1 SV=3	GO:0000470(maturation of LSU-rRNA);GO:0003723(RNA binding);GO:0006412(translation);GO:0022625(cytosolic large ribosomal subunit)	COG1358((ribosomal) protein)	K02936	large subunit ribosomal protein L7Ae	-	cme03010(Ribosome)	A0A0G4KUT2.1 PF15879.3;MWFE;	3.35	13.09	6.49	0	0	0	0	0	0
TRINITY_DN23045_c0_g2	276	TRINITY_DN23045_c0_g2_i1	-	AHNAK	Neuroblast differentiation-associated protein AHNAK OS=Homo sapiens GN=AHNAK PE=1 SV=2	GO:0005515(protein binding);GO:0005634(nucleus);GO:0005737(cytoplasm);GO:0005765(lysosomal membrane);GO:0005829(cytosol);GO:0005886(plasma membrane);GO:0005925(focal adhesion);GO:0015629(actin cytoskeleton);GO:0016020(membrane);GO:0030315(T-tubule);GO:0031982(vesicle);GO:0042383(sarcolemma);GO:0043034(costamere);GO:0043484(regulation of RNA splicing);GO:0044291(cell-cell contact zone);GO:0044548(…	ENOG410ZVP4(NA)	-	-	-	-	-	0.84	0.46	0	0.39	0	0.39	0.36	0	8.97
TRINITY_DN50400_c3_g1	896	TRINITY_DN50400_c3_g1_i1;TRINITY_DN50400_c3_g1_i10;TRINITY_DN50400_c3_g1_i11;TRINITY_DN50400_c3_g1_i2;TRINITY_DN50400_c3_g1_i3;TRINITY_DN50400_c3_g1_i4;TRINITY_DN50400_c3_g1_i5;TRINITY_DN50400_c3_g1_i6;TRINITY_DN50400_c3_g1_i7;TRINITY_DN50400_c3_g1_i8;TRINITY_DN50400_c3_g1_i9	-	-	-	-	-	-	-	-	-	-	0.77	1.44	1.39	6.51	5.05	11.66	0.73	2.55	0.42
TRINITY_DN61216_c0_g1	249	TRINITY_DN61216_c0_g1_i1	-	LAMC1	Laminin subunit gamma-1 OS=Homo sapiens GN=LAMC1 PE=1 SV=3	GO:0005201(extracellular matrix structural constituent);GO:0005576(extracellular region);GO:0005604(basement membrane);GO:0005606(laminin-1 complex);GO:0005615(extracellular space);GO:0006461(protein complex assembly);GO:0007155(cell adhesion);GO:0007492(endoderm development);GO:0016477(cell migration);GO:0022617(extracellular matrix disassembly);GO:0030198(extracellular matrix organization);GO:0…	ENOG410XRDC(Laminin, alpha)	-	-	-	-	-	0.58	1.26	0	0.53	0.5	0	0.99	1.59	10.11
TRINITY_DN56823_c0_g3	2664	TRINITY_DN56823_c0_g3_i1;TRINITY_DN56823_c0_g3_i10;TRINITY_DN56823_c0_g3_i11;TRINITY_DN56823_c0_g3_i12;TRINITY_DN56823_c0_g3_i2;TRINITY_DN56823_c0_g3_i3;TRINITY_DN56823_c0_g3_i4;TRINITY_DN56823_c0_g3_i5;TRINITY_DN56823_c0_g3_i6;TRINITY_DN56823_c0_g3_i7;TRINITY_DN56823_c0_g3_i8;TRINITY_DN56823_c0_g3_i9	-	-	-	-	-	-	-	-	-	-	10.72	16.53	13.42	5.28	6.15	5.46	2.58	4.85	2.94
TRINITY_DN48089_c0_g1	1809	TRINITY_DN48089_c0_g1_i1;TRINITY_DN48089_c0_g1_i2	PREDICTED: protein pleiotropic regulatory locus 1-like [Phoenix dactylifera]	PRL2	Protein pleiotropic regulator PRL2 OS=Arabidopsis thaliana GN=PRL2 PE=2 SV=2	GO:0000398(mRNA splicing, via spliceosome);GO:0000974(Prp19 complex);GO:0005662(DNA replication factor A complex);GO:0071011(precatalytic spliceosome);GO:0071013(catalytic step 2 spliceosome);GO:0080008(Cul4-RING E3 ubiquitin ligase complex)	ENOG410XQV9(Pleiotropic regulator 1)	K12862	pleiotropic regulator 1	-	pda03040(Spliceosome)	B9HXT7.1 PF00400.30;WD40;	64.43	65.91	66.91	66.29	72.2	66.8	109.32	110.25	102.47
TRINITY_DN57174_c0_g5	638	TRINITY_DN57174_c0_g5_i1	Dynein light chain, flagellar outer arm [Anthurium amnicola]	dlc-1	Dynein light chain 1, cytoplasmic OS=Caenorhabditis elegans GN=dlc-1 PE=1 SV=1	GO:0003777(microtubule motor activity);GO:0005737(cytoplasm);GO:0005875(microtubule associated complex);GO:0007017(microtubule-based process)	ENOG4111NK2(dynein, light chain)	-	-	-	-	A0A0K9PB70.1 PF01221.16;Dynein_light;	38.44	45.55	39.07	69.51	68.39	63.89	135.82	143.93	119.84
TRINITY_DN59687_c2_g5	375	TRINITY_DN59687_c2_g5_i1;TRINITY_DN59687_c2_g5_i2;TRINITY_DN59687_c2_g5_i3	-	-	-	-	-	-	-	-	-	-	5.47	6.15	7.45	4.93	5.6	8.67	4.2	1.84	2.41
TRINITY_DN53756_c0_g9	3771	TRINITY_DN53756_c0_g9_i1;TRINITY_DN53756_c0_g9_i2	photosystem II CP43 chlorophyll apoprotein, partial (plastid) [Chamaedorea seifrizii]	psbC	Photosystem II CP43 reaction center protein OS=Phalaenopsis aphrodite subsp. formosana GN=psbC PE=3 SV=1	GO:0009536(plastid)	ENOG410XQVF(Photosystem II)	K02705	photosystem II CP43 chlorophyll apoprotein	-	pda00195(Photosynthesis)	H6CSR4.1 PF00421.17;PSII;	16.86	8.24	8.38	0.49	0.32	0.22	1.88	1.89	2.23
TRINITY_DN51068_c2_g5	1451	TRINITY_DN51068_c2_g5_i1;TRINITY_DN51068_c2_g5_i2;TRINITY_DN51068_c2_g5_i3	PREDICTED: protein SENSITIVITY TO RED LIGHT REDUCED 1-like [Elaeis guineensis]	SRR1	Protein SENSITIVITY TO RED LIGHT REDUCED 1 OS=Arabidopsis thaliana GN=SRR1 PE=2 SV=2	GO:0000398(mRNA splicing, via spliceosome);GO:0005685(U1 snRNP);GO:0030619(U1 snRNA binding);GO:0035614(snRNA stem-loop binding)	ENOG4111JHV(SRR1 domain containing)	-	-	-	-	M0REZ4.1 PF07985.10;SRR1;	13.43	16.36	11.73	11.64	10.26	13.25	11.47	12.59	11.32
TRINITY_DN48753_c4_g1	1485	TRINITY_DN48753_c4_g1_i1;TRINITY_DN48753_c4_g1_i2	PREDICTED: magnesium transporter MRS2-I isoform X1 [Musa acuminata subsp. malaccensis]	MRS2-I	Magnesium transporter MRS2-I OS=Oryza sativa subsp. indica GN=MRS2-I PE=3 SV=1	GO:0015095(magnesium ion transmembrane transporter activity);GO:0015693(magnesium ion transport)	ENOG410XNNZ(Magnesium transporter)	-	-	-	-	D8REM8.1 PF01544.16;CorA;	9.54	11.01	11.62	0.73	1.35	1.06	3.68	3.18	2.37
TRINITY_DN48466_c1_g3	2094	TRINITY_DN48466_c1_g3_i1;TRINITY_DN48466_c1_g3_i2;TRINITY_DN48466_c1_g3_i3;TRINITY_DN48466_c1_g3_i4	PREDICTED: CLP protease regulatory subunit CLPX1, mitochondrial-like [Phoenix dactylifera]	CLPX1	CLP protease regulatory subunit CLPX1, mitochondrial OS=Arabidopsis thaliana GN=CLPX1 PE=2 SV=1	GO:0004176(ATP-dependent peptidase activity);GO:0005524(ATP binding);GO:0005759(mitochondrial matrix);GO:0006508(proteolysis);GO:0030163(protein catabolic process)	COG1219(ATP-dependent specificity component of the Clp protease. It directs the protease to specific substrates. Can perform chaperone functions in the absence of ClpP (By similarity))	K10746	exonuclease 1	EC:3.1.-.-	ota03430(Mismatch repair)	K7N4V3.1 PF07724.12;AAA_2;	21.11	22.37	21.56	14.72	15.91	14.39	21.65	19.12	17.59
TRINITY_DN41235_c0_g1	203	TRINITY_DN41235_c0_g1_i1	-	-	-	-	-	-	-	-	-	G4TIC5.1 PF02076.13;STE3;	0	0	0	7.11	6.8	6.2	0	0	0
TRINITY_DN51512_c0_g1	1754	TRINITY_DN51512_c0_g1_i1;TRINITY_DN51512_c0_g1_i2	Malate synthase, glyoxysomal, partial [Anthurium amnicola]	acuE	Malate synthase, glyoxysomal OS=Emericella nidulans (strain FGSC A4 / ATCC 38163 / CBS 112.46 / NRRL 194 / M139) GN=acuE PE=3 SV=3	GO:0000256(allantoin catabolic process);GO:0004474(malate synthase activity);GO:0005777(peroxisome);GO:0005782(peroxisomal matrix);GO:0006097(glyoxylate cycle);GO:0009062(fatty acid catabolic process);GO:0009514(glyoxysome);GO:0015976(carbon utilization);GO:0045733(acetate catabolic process);GO:0047776(citramalate lyase activity)	COG2225(malate synthase)	K01638	malate synthase	EC:2.3.3.9	cre01200(Carbon metabolism);cre00620(Pyruvate metabolism);cre00630(Glyoxylate and dicarboxylate metabolism)	W2RVM0.1 PF01274.20;Malate_synthase;	6.83	6.86	5.24	0.1	0.19	0.1	0	0	0
TRINITY_DN48196_c4_g1	3147	TRINITY_DN48196_c4_g1_i1;TRINITY_DN48196_c4_g1_i10;TRINITY_DN48196_c4_g1_i11;TRINITY_DN48196_c4_g1_i12;TRINITY_DN48196_c4_g1_i13;TRINITY_DN48196_c4_g1_i14;TRINITY_DN48196_c4_g1_i15;TRINITY_DN48196_c4_g1_i2;TRINITY_DN48196_c4_g1_i3;TRINITY_DN48196_c4_g1_i4;TRINITY_DN48196_c4_g1_i5;TRINITY_DN48196_c4_g1_i6;TRINITY_DN48196_c4_g1_i7;TRINITY_DN48196_c4_g1_i8;TRINITY_DN48196_c4_g1_i9	PREDICTED: leucine--tRNA ligase, chloroplastic/mitochondrial isoform X2 [Phoenix dactylifera]	EMB2369	Leucine--tRNA ligase, chloroplastic/mitochondrial OS=Arabidopsis thaliana GN=EMB2369 PE=2 SV=1	GO:0004823(leucine-tRNA ligase activity);GO:0005739(mitochondrion);GO:0005829(cytosol);GO:0006429(leucyl-tRNA aminoacylation)	COG0495(Leucyl-trna synthetase)	K01869	leucyl-tRNA synthetase	EC:6.1.1.4	pda00970(Aminoacyl-tRNA biosynthesis)	A0A0G0MZM8.1 PF00133.20;tRNA-synt_1;	29.17	34.14	32.78	3.94	4.51	3.9	8.82	6.96	6.18
TRINITY_DN57904_c0_g1	215	TRINITY_DN57904_c0_g1_i1	-	-	-	-	-	-	-	-	-	-	0.93	2.02	1.8	1.7	0.81	0.86	7.97	1.7	0
TRINITY_DN59461_c2_g4	275	TRINITY_DN59461_c2_g4_i1	-	-	-	-	-	-	-	-	-	-	17.36	12.91	21.7	17.19	15.39	12.25	17.58	10.14	12.26
TRINITY_DN46770_c2_g2	2273	TRINITY_DN46770_c2_g2_i1;TRINITY_DN46770_c2_g2_i2	PREDICTED: protein FAR1-RELATED SEQUENCE 5-like [Phoenix dactylifera]	FRS5	Protein FAR1-RELATED SEQUENCE 5 OS=Arabidopsis thaliana GN=FRS5 PE=2 SV=1	GO:0005634(nucleus);GO:0006355(regulation of transcription, DNA-templated);GO:0008270(zinc ion binding);GO:0009639(response to red or far red light)	ENOG410YCME(FAR1 DNA-binding domain)	-	-	-	-	A0A059CQZ3.1 PF10551.7;MULE;	6.93	7.65	7.69	2.57	2.37	2.24	4.02	2.71	2.84
TRINITY_DN56592_c0_g7	2710	TRINITY_DN56592_c0_g7_i1	PREDICTED: uncharacterized protein LOC104904165 [Beta vulgaris subsp. vulgaris]	-	-	-	ENOG410Y65V(Retrotransposon protein)	-	-	-	-	R0HPQ8.1 PF14111.4;DUF4283;	7.12	6.62	7.27	4.52	5.77	4.66	13.84	12.97	14.76
TRINITY_DN44553_c0_g1	210	TRINITY_DN44553_c0_g1_i1	-	-	-	-	-	-	-	-	-	-	2.01	2.18	7.77	1.83	0.87	1.86	0	2.75	0
TRINITY_DN54816_c0_g2	1568	TRINITY_DN54816_c0_g2_i1;TRINITY_DN54816_c0_g2_i2;TRINITY_DN54816_c0_g2_i3	PREDICTED: uncharacterized protein LOC105039193 isoform X1 [Elaeis guineensis]	-	-	GO:0003674(molecular_function);GO:0005576(extracellular region);GO:0008150(biological_process);GO:0016021(integral component of membrane)	ENOG41125Y1(NHL repeat-containing protein)	-	-	-	-	H3SN11.1 PF08450.10;SGL;	15.87	18.32	19.02	10.93	11.57	15.01	17.6	18.53	17.16
TRINITY_DN55612_c0_g1	234	TRINITY_DN55612_c0_g1_i1	hypothetical protein SORBIDRAFT_03g002380 [Sorghum bicolor]	ASK7	Shaggy-related protein kinase eta OS=Arabidopsis thaliana GN=ASK7 PE=1 SV=2	GO:0004672(protein kinase activity);GO:0004674(protein serine/threonine kinase activity);GO:0005515(protein binding);GO:0005524(ATP binding);GO:0005886(plasma membrane);GO:0006468(protein phosphorylation);GO:0009729(detection of brassinosteroid stimulus);GO:0009733(response to auxin);GO:0009742(brassinosteroid mediated signaling pathway);GO:0009825(multidimensional cell growth);GO:0009965(leaf mo…	COG0515(Serine Threonine protein kinase)	K14502	protein brassinosteroid insensitive 2	EC:2.7.11.1	sbi04075(Plant hormone signal transduction)	W5AMU1.1 PF00069.23;Pkinase;	2.13	1.54	0	1.94	1.84	2.62	1.82	1.94	7.91
TRINITY_DN49111_c0_g1	1614	TRINITY_DN49111_c0_g1_i1;TRINITY_DN49111_c0_g1_i2;TRINITY_DN49111_c0_g1_i3;TRINITY_DN49111_c0_g1_i4;TRINITY_DN49111_c0_g1_i5;TRINITY_DN49111_c0_g1_i6;TRINITY_DN49111_c0_g1_i7;TRINITY_DN49111_c0_g1_i8;TRINITY_DN49111_c0_g1_i9	putative subtilisin, partial [Narcissus pseudonarcissus]	SBT4.10	Subtilisin-like protease SBT4.10 OS=Arabidopsis thaliana GN=SBT4.10 PE=5 SV=1	GO:0004252(serine-type endopeptidase activity);GO:0005618(cell wall)	COG1404(peptidase (S8 and S53, subtilisin, kexin, sedolisin)	K18443	golgi-specific brefeldin A-resistance guanine nucleotide exchange factor 1	-	rcu04144(Endocytosis)	B9HT45.2 PF00082.20;Peptidase_S8;	0.6	0.98	0.54	10.31	9.96	10.71	8.56	9.42	9.07
TRINITY_DN48029_c0_g1	2072	TRINITY_DN48029_c0_g1_i1;TRINITY_DN48029_c0_g1_i2	PREDICTED: probable protein phosphatase 2C 35 [Phoenix dactylifera]	At3g06270	Probable protein phosphatase 2C 35 OS=Arabidopsis thaliana GN=At3g06270 PE=2 SV=1	GO:0004722(protein serine/threonine phosphatase activity);GO:0005634(nucleus);GO:0005886(plasma membrane);GO:0006470(protein dephosphorylation);GO:0046872(metal ion binding)	COG0631(Phosphatase)	-	-	-	-	F6HDJ9.1 PF00481.19;PP2C;	8.3	8.63	9.42	6.45	7.14	7.15	10.5	9.62	8.8
TRINITY_DN52604_c1_g5	740	TRINITY_DN52604_c1_g5_i1	PREDICTED: DCC family protein At1g52590, chloroplastic [Elaeis guineensis]	At1g52590	DCC family protein At1g52590, chloroplastic OS=Arabidopsis thaliana GN=At1g52590 PE=2 SV=1	GO:0003674(molecular_function);GO:0008150(biological_process);GO:0010287(plastoglobule)	COG3011(Protein of unknown function, DUF393)	-	-	-	-	U5G3D5.1 PF04134.10;DUF393;	15.51	19	18.31	2.25	1.56	2.78	1.55	1.94	1.69
TRINITY_DN55345_c0_g1	2187	TRINITY_DN55345_c0_g1_i1;TRINITY_DN55345_c0_g1_i2;TRINITY_DN55345_c0_g1_i3	PREDICTED: phosphoglucomutase, cytoplasmic 2-like [Elaeis guineensis]	PGM1	Phosphoglucomutase, cytoplasmic OS=Populus tremula GN=PGM1 PE=2 SV=1	GO:0004614(phosphoglucomutase activity);GO:0005829(cytosol);GO:0005978(glycogen biosynthetic process);GO:0006006(glucose metabolic process);GO:0009570(chloroplast stroma);GO:0009590(detection of gravity);GO:0010319(stromule);GO:0019252(starch biosynthetic process);GO:0019388(galactose catabolic process)	COG0033(phosphoglucomutase)	K01835	phosphoglucomutase	EC:5.4.2.2	egu00010(Glycolysis / Gluconeogenesis);egu00030(Pentose phosphate pathway);egu00052(Galactose metabolism);egu00500(Starch and sucrose metabolism);egu00520(Amino sugar and nucleotide sugar metabolism);egu00230(Purine metabolism)	M0TV42.1 PF02878.14;PGM_PMM_I;	67.13	73.24	75.47	51.86	57.86	52.47	107.5	103.13	99.5
TRINITY_DN54811_c4_g6	273	TRINITY_DN54811_c4_g6_i1	-	-	-	-	-	-	-	-	-	-	1.73	2.36	5.44	3.99	4.87	2.02	5.61	6.78	2.18
TRINITY_DN53112_c0_g1	3207	TRINITY_DN53112_c0_g1_i1;TRINITY_DN53112_c0_g1_i10;TRINITY_DN53112_c0_g1_i11;TRINITY_DN53112_c0_g1_i12;TRINITY_DN53112_c0_g1_i13;TRINITY_DN53112_c0_g1_i2;TRINITY_DN53112_c0_g1_i3;TRINITY_DN53112_c0_g1_i4;TRINITY_DN53112_c0_g1_i5;TRINITY_DN53112_c0_g1_i6;TRINITY_DN53112_c0_g1_i7;TRINITY_DN53112_c0_g1_i8;TRINITY_DN53112_c0_g1_i9	PREDICTED: methylcrotonoyl-CoA carboxylase subunit alpha, mitochondrial [Musa acuminata subsp. malaccensis]	MCCA	Methylcrotonoyl-CoA carboxylase subunit alpha, mitochondrial OS=Oryza sativa subsp. japonica GN=MCCA PE=2 SV=2	GO:0004075(biotin carboxylase activity);GO:0004485(methylcrotonoyl-CoA carboxylase activity);GO:0005524(ATP binding);GO:0005739(mitochondrion);GO:0005759(mitochondrial matrix);GO:0006552(leucine catabolic process);GO:0022626(cytosolic ribosome);GO:0050897(cobalt ion binding)	COG4770(carboxylase)	K01968	3-methylcrotonyl-CoA carboxylase alpha subunit	EC:6.4.1.4	mus00280(Valine, leucine and isoleucine degradation)	M0SR73.1 PF02786.15;CPSase_L_D2;	45.72	45.77	49.04	31.2	33.98	31.14	26.2	22.34	20.74
TRINITY_DN59494_c0_g4	214	TRINITY_DN59494_c0_g4_i1	-	-	-	-	-	-	-	-	-	-	0	2.05	0	7.75	13.93	3.5	0	0.86	2.34
TRINITY_DN47942_c0_g1	265	TRINITY_DN47942_c0_g1_i1	-	-	-	-	-	-	-	-	-	-	1.9	6.72	5.51	0	0.41	1.33	2.05	0	0
TRINITY_DN58391_c0_g2	385	TRINITY_DN58391_c0_g2_i1	-	-	-	-	-	-	-	-	-	-	3.58	5.47	6.42	6.22	1.57	3.22	1.12	2.21	3.26
TRINITY_DN35243_c0_g1	224	TRINITY_DN35243_c0_g1_i1	predicted protein [Hordeum vulgare subsp. vulgare]	-	-	GO:0005575(cellular_component);GO:0043581(mycelium development)	ENOG410Z7Z7(Pentatricopeptide repeat-containing protein)	-	-	-	-	A0A0C4DNR1.1 PF17177.2;PPR_long;	0	0.88	0	6.7	2.82	6.04	0	0	0
TRINITY_DN54403_c3_g1	491	TRINITY_DN54403_c3_g1_i1;TRINITY_DN54403_c3_g1_i2;TRINITY_DN54403_c3_g1_i3	-	-	-	-	-	-	-	-	-	-	0	0	0	18.87	19.09	14.13	0.11	0	0.46
TRINITY_DN59486_c2_g1	1577	TRINITY_DN59486_c2_g1_i1;TRINITY_DN59486_c2_g1_i2;TRINITY_DN59486_c2_g1_i3;TRINITY_DN59486_c2_g1_i4;TRINITY_DN59486_c2_g1_i5;TRINITY_DN59486_c2_g1_i6;TRINITY_DN59486_c2_g1_i7;TRINITY_DN59486_c2_g1_i8	Calcium-dependent lipid-binding (CaLB domain) family protein [Theobroma cacao]	OsI_07012	GTPase activating protein 1 OS=Oryza sativa subsp. indica GN=OsI_07012 PE=3 SV=1	GO:0005096(GTPase activator activity);GO:0005829(cytosol);GO:0009651(response to salt stress);GO:0043547(positive regulation of GTPase activity);GO:1901002(positive regulation of response to salt stress)	COG5038(Domain-Containing protein)	K12486	stromal membrane-associated protein	-	atr04144(Endocytosis)	A0A061EG14.1 PF00168.28;C2;	229.96	241.23	247.24	217.88	251.16	214.21	120.9	112.64	99.72
TRINITY_DN52541_c2_g5	243	TRINITY_DN52541_c2_g5_i1	-	-	-	-	-	-	-	-	-	-	5.65	8.17	8.49	11.49	15.7	23.27	39.2	49.29	17.94
TRINITY_DN50222_c1_g1	201	TRINITY_DN50222_c1_g1_i1	hypothetical protein TSUD_220160 [Trifolium subterraneum]	-	-	GO:0005634(nucleus);GO:0006281(DNA repair);GO:0016301(kinase activity)	COG2801(Retrotransposon protein)	K05290	phosphatidylinositol glycan, class K	EC:2.6.-.-	cit00563(Glycosylphosphatidylinositol(GPI)-anchor biosynthesis)	W9SK37.1 PF07717.14;OB_NTP_bind;	1.15	1.25	1.11	5.24	8.03	4.27	0	3.17	1.43
TRINITY_DN23622_c0_g2	206	TRINITY_DN23622_c0_g2_i1	-	-	-	-	-	-	-	-	-	-	0	0	0	10.68	12.98	13.83	0	0	0
TRINITY_DN51192_c1_g1	204	TRINITY_DN51192_c1_g1_i1	PREDICTED: uncharacterized protein LOC106447810 [Brassica napus]	-	-	GO:0000719(photoreactive repair);GO:0003904(deoxyribodipyrimidine photo-lyase activity)	COG2801(Retrotransposon protein)	K13356	alcohol-forming fatty acyl-CoA reductase	EC:1.2.1.84	pda00073(Cutin, suberine and wax biosynthesis);pda04146(Peroxisome)	-	5.02	1.78	7.08	0	0	1.02	0.95	11.05	6.82
TRINITY_DN47339_c0_g1	257	TRINITY_DN47339_c0_g1_i1;TRINITY_DN47339_c0_g1_i2;TRINITY_DN47339_c0_g1_i3	hypothetical protein LC_TR2636_c0_g1_i1_g.8972, partial [Noccaea caerulescens]	-	Polyubiquitin OS=Phytophthora infestans PE=1 SV=2	-	COG5272(ubiquitin)	-	-	-	-	D3FF62.1 PF00240.21;ubiquitin;	0	0	0	12.98	14.86	17.9	0	0.67	0
TRINITY_DN49846_c1_g5	291	TRINITY_DN49846_c1_g5_i1;TRINITY_DN49846_c1_g5_i2;TRINITY_DN49846_c1_g5_i3	Heat shock protein 83 [Anthurium amnicola]	hsp90	Heat shock protein 90 OS=Neosartorya fumigata (strain ATCC MYA-4609 / Af293 / CBS 101355 / FGSC A1100) GN=hsp90 PE=1 SV=3	GO:0000492(box C/D snoRNP assembly);GO:0000723(telomere maintenance);GO:0005524(ATP binding);GO:0005739(mitochondrion);GO:0005829(cytosol);GO:0005886(plasma membrane);GO:0006457(protein folding);GO:0009405(pathogenesis);GO:0009986(cell surface);GO:0030428(cell septum);GO:0030446(hyphal cell wall);GO:0030518(intracellular steroid hormone receptor signaling pathway);GO:0034605(cellular response to …	COG0326(Molecular chaperone. Has ATPase activity (By similarity))	K04079	molecular chaperone HtpG	-	ppp04141(Protein processing in endoplasmic reticulum)	G0RQX9.1 PF00183.16;HSP90;	2.02	4	3.53	2.3	2.91	7	0	0	0
TRINITY_DN57476_c0_g5	295	TRINITY_DN57476_c0_g5_i1	hypothetical protein ACMD2_02825 [Ananas comosus]	-	-	GO:0003674(molecular_function);GO:0016021(integral component of membrane);GO:0080167(response to karrikin)	-	-	-	-	-	-	0.69	0.75	0	0.96	3.88	2.26	12.89	9.9	17.48
TRINITY_DN58719_c3_g2	3121	TRINITY_DN58719_c3_g2_i1;TRINITY_DN58719_c3_g2_i10;TRINITY_DN58719_c3_g2_i11;TRINITY_DN58719_c3_g2_i12;TRINITY_DN58719_c3_g2_i13;TRINITY_DN58719_c3_g2_i2;TRINITY_DN58719_c3_g2_i3;TRINITY_DN58719_c3_g2_i4;TRINITY_DN58719_c3_g2_i5;TRINITY_DN58719_c3_g2_i6;TRINITY_DN58719_c3_g2_i7;TRINITY_DN58719_c3_g2_i8;TRINITY_DN58719_c3_g2_i9	PREDICTED: probable E3 ubiquitin-protein ligase XBOS32 isoform X1 [Phoenix dactylifera]	XBOS32	Probable E3 ubiquitin-protein ligase XBOS32 OS=Oryza sativa subsp. japonica GN=XBOS32 PE=2 SV=2	GO:0004842(ubiquitin-protein transferase activity);GO:0005515(protein binding);GO:0006511(ubiquitin-dependent protein catabolic process);GO:0008270(zinc ion binding);GO:0009733(response to auxin);GO:0010311(lateral root formation);GO:0010366(negative regulation of ethylene biosynthetic process);GO:0016567(protein ubiquitination);GO:0016874(ligase activity);GO:0051865(protein autoubiquitination)	COG0666(Ankyrin Repeat)	-	-	-	-	A0A078GMP9.1 PF00097.23;zf-C3HC4;	50.47	76.68	68.01	92.31	101.37	99.87	84.65	69.86	76.88
TRINITY_DN57249_c1_g2	379	TRINITY_DN57249_c1_g2_i1	heat shock protein 70, partial [Zea mays]	HSP70	Heat shock cognate 70 kDa protein OS=Petunia hybrida GN=HSP70 PE=2 SV=1	GO:0005515(protein binding);GO:0005524(ATP binding);GO:0005618(cell wall);GO:0005634(nucleus);GO:0005794(Golgi apparatus);GO:0005829(cytosol);GO:0005886(plasma membrane);GO:0006351(transcription, DNA-templated);GO:0006355(regulation of transcription, DNA-templated);GO:0006457(protein folding);GO:0009408(response to heat);GO:0009615(response to virus);GO:0009617(response to bacterium);GO:0046686(r…	COG0443(Heat shock protein)	K03283	heat shock 70kDa protein 1/8	-	mtr03040(Spliceosome);mtr04141(Protein processing in endoplasmic reticulum);mtr04144(Endocytosis)	A0A0K9PS24.1 PF00012.18;HSP70;	12946.6	13936.3	14014.2	6863.17	6771.65	7307.66	13411.1	13075.5	13479
TRINITY_DN6809_c0_g1	219	TRINITY_DN6809_c0_g1_i1	-	-	-	-	-	-	-	-	-	-	7.02	0	4.25	3.2	0	0.81	0	0.8	0
TRINITY_DN32890_c0_g1	241	TRINITY_DN32890_c0_g1_i1	-	-	-	-	-	-	-	-	-	-	0	0	0	7.67	3.34	3.58	0	0	0
TRINITY_DN59041_c2_g1	209	TRINITY_DN59041_c2_g1_i1	hypothetical protein AXG93_1154s1300 [Marchantia polymorpha subsp. polymorpha]	-	Retrovirus-related Pol polyprotein from transposon TNT 1-94 OS=Nicotiana tabacum PE=2 SV=1	-	COG2801(Retrotransposon protein)	K01188	beta-glucosidase	EC:3.2.1.21	pda00500(Starch and sucrose metabolism);pda00460(Cyanoamino acid metabolism);pda00940(Phenylpropanoid biosynthesis)	-	6.13	3.31	1.97	8.37	9.75	6.62	1.75	0	1.27
TRINITY_DN48971_c0_g7	211	TRINITY_DN48971_c0_g7_i1	-	-	-	-	-	-	-	-	-	-	2.97	1.07	2.87	3.23	6.87	9.17	0	0	0
TRINITY_DN49648_c0_g2	1695	TRINITY_DN49648_c0_g2_i1	PREDICTED: pentatricopeptide repeat-containing protein At1g06710, mitochondrial isoform X1 [Elaeis guineensis]	At1g06710	Pentatricopeptide repeat-containing protein At1g06710, mitochondrial OS=Arabidopsis thaliana GN=At1g06710 PE=3 SV=1	-	ENOG410Z7Z7(Pentatricopeptide repeat-containing protein)	-	-	-	-	M5XJD6.1 PF13812.4;PPR_3;	4.4	6.09	5.19	1.81	1.87	1.52	2.04	1.93	2.15
TRINITY_DN54348_c1_g1	1320	TRINITY_DN54348_c1_g1_i1;TRINITY_DN54348_c1_g1_i10;TRINITY_DN54348_c1_g1_i11;TRINITY_DN54348_c1_g1_i12;TRINITY_DN54348_c1_g1_i13;TRINITY_DN54348_c1_g1_i14;TRINITY_DN54348_c1_g1_i2;TRINITY_DN54348_c1_g1_i3;TRINITY_DN54348_c1_g1_i4;TRINITY_DN54348_c1_g1_i5;TRINITY_DN54348_c1_g1_i6;TRINITY_DN54348_c1_g1_i7;TRINITY_DN54348_c1_g1_i8;TRINITY_DN54348_c1_g1_i9	PREDICTED: ELMO domain-containing protein A isoform X2 [Musa acuminata subsp. malaccensis]	elmoA	ELMO domain-containing protein A OS=Dictyostelium discoideum GN=elmoA PE=1 SV=1	GO:0003674(molecular_function);GO:0005737(cytoplasm)	ENOG410XRXC(ELMO CED-12 domain containing)	-	-	-	-	W1P0J8.1 PF04727.11;ELMO_CED12;	8.44	7.75	8.73	7.37	9.14	7.86	13.62	13.61	9.66
TRINITY_DN57510_c1_g1	1439	TRINITY_DN57510_c1_g1_i1;TRINITY_DN57510_c1_g1_i2;TRINITY_DN57510_c1_g1_i3;TRINITY_DN57510_c1_g1_i4;TRINITY_DN57510_c1_g1_i5;TRINITY_DN57510_c1_g1_i6;TRINITY_DN57510_c1_g1_i7;TRINITY_DN57510_c1_g1_i8;TRINITY_DN57510_c1_g1_i9	-	-	-	-	-	-	-	-	-	-	4.64	6.93	5.76	1.91	4.44	2.46	16.68	13.85	6.67
TRINITY_DN49020_c0_g1	1706	TRINITY_DN49020_c0_g1_i1;TRINITY_DN49020_c0_g1_i2	PREDICTED: F-box protein SKIP22-like [Musa acuminata subsp. malaccensis]	At1g23770	Putative F-box protein At1g23770 OS=Arabidopsis thaliana GN=At1g23770 PE=3 SV=1	GO:0003674(molecular_function);GO:0005634(nucleus);GO:0008150(biological_process)	ENOG41121G7(F-box protein)	-	-	-	-	M0TMQ3.1 PF00646.31;F-box;	22.69	20.77	16.76	20.32	16.7	22.95	27.88	30.06	30.33
TRINITY_DN59117_c1_g1	827	TRINITY_DN59117_c1_g1_i1;TRINITY_DN59117_c1_g1_i2	Cell division protein DivIB, partial [Anthurium amnicola]	-	-	GO:0009507(chloroplast)	ENOG410XR9A(Protein of unknown function (DUF1350))	-	-	-	-	D7TFN3.1 PF07082.9;DUF1350;	31.47	30.65	33.98	21.48	25.47	19.72	14.94	15.23	14.62
TRINITY_DN52538_c0_g1	1617	TRINITY_DN52538_c0_g1_i1;TRINITY_DN52538_c0_g1_i2	PREDICTED: uncharacterized protein LOC105043468 [Elaeis guineensis]	At2g46620	AAA-ATPase At2g46620 OS=Arabidopsis thaliana GN=At2g46620 PE=2 SV=1	GO:0005634(nucleus);GO:0008568(microtubule-severing ATPase activity);GO:0031122(cytoplasmic microtubule organization)	COG0465(Acts as a processive, ATP-dependent zinc metallopeptidase for both cytoplasmic and membrane proteins. Plays a role in the quality control of integral membrane proteins (By similarity))	-	-	-	-	A0A0K9PGN5.1 PF00004.27;AAA;	8.24	8.72	7.46	5.87	3.87	4.7	2.76	3.7	2.57
TRINITY_DN48782_c0_g1	3165	TRINITY_DN48782_c0_g1_i1;TRINITY_DN48782_c0_g1_i10;TRINITY_DN48782_c0_g1_i11;TRINITY_DN48782_c0_g1_i12;TRINITY_DN48782_c0_g1_i13;TRINITY_DN48782_c0_g1_i14;TRINITY_DN48782_c0_g1_i15;TRINITY_DN48782_c0_g1_i16;TRINITY_DN48782_c0_g1_i17;TRINITY_DN48782_c0_g1_i18;TRINITY_DN48782_c0_g1_i2;TRINITY_DN48782_c0_g1_i3;TRINITY_DN48782_c0_g1_i4;TRINITY_DN48782_c0_g1_i5;TRINITY_DN48782_c0_g1_i6;TRINITY_DN48782…	PREDICTED: uncharacterized protein LOC103702234 [Phoenix dactylifera]	RNFT2	RING finger and transmembrane domain-containing protein 2 OS=Homo sapiens GN=RNFT2 PE=2 SV=2	GO:0008270(zinc ion binding);GO:0016021(integral component of membrane)	ENOG4111HH8(Ring finger protein, transmembrane)	-	-	-	-	B9I779.1 PF13920.4;zf-C3HC4_3;	21.1	23.98	22.12	22.45	25.44	22.2	29.14	28.09	29.02
TRINITY_DN54200_c0_g1	215	TRINITY_DN54200_c0_g1_i1	-	-	-	-	-	-	-	-	-	-	7.45	6.05	1.8	0.85	2.42	4.01	0.8	0	3.46
TRINITY_DN46861_c0_g1	1121	TRINITY_DN46861_c0_g1_i1	Protein RTE1 [Ananas comosus]	RTH	Protein RTE1-HOMOLOG OS=Arabidopsis thaliana GN=RTH PE=2 SV=1	GO:0003674(molecular_function);GO:0005739(mitochondrion);GO:0008150(biological_process);GO:0016021(integral component of membrane)	ENOG4111G1S(Transmembrane protein 222)	-	-	-	-	M0S8V4.1 PF05608.10;DUF778;	12.41	11.72	10.65	10.16	11.58	10.14	10.69	11.42	13.49
TRINITY_DN55064_c1_g6	207	TRINITY_DN55064_c1_g6_i1	-	-	-	-	-	-	-	-	-	-	1.05	2.28	0	8.61	0.91	5.84	0.9	0	0
TRINITY_DN55256_c1_g3	203	TRINITY_DN55256_c1_g3_i1	-	-	-	-	-	-	-	-	-	-	5.58	2.42	2.16	5.08	4.86	9.31	0.96	0	1.39
TRINITY_DN55999_c1_g3	393	TRINITY_DN55999_c1_g3_i1;TRINITY_DN55999_c1_g3_i2;TRINITY_DN55999_c1_g3_i3	PREDICTED: uncharacterized protein LOC109135022 [Beta vulgaris subsp. vulgaris]	TY3B-G	Transposon Ty3-G Gag-Pol polyprotein OS=Saccharomyces cerevisiae (strain ATCC 204508 / S288c) GN=TY3B-G PE=1 SV=3	GO:0000719(photoreactive repair);GO:0003904(deoxyribodipyrimidine photo-lyase activity)	COG2801(Retrotransposon protein)	K13024	inositol-hexakisphosphate/diphosphoinositol-pentakisphosphate 1-kinase	EC:2.7.4.24	nnu04070(Phosphatidylinositol signaling system)	A0A087FZI0.1 PF00078.25;RVT_1;	2.33	3.26	2.59	2.7	3.3	8.81	1.71	0.33	3.02
TRINITY_DN56291_c1_g1	2218	TRINITY_DN56291_c1_g1_i1;TRINITY_DN56291_c1_g1_i2;TRINITY_DN56291_c1_g1_i3;TRINITY_DN56291_c1_g1_i4;TRINITY_DN56291_c1_g1_i5;TRINITY_DN56291_c1_g1_i6;TRINITY_DN56291_c1_g1_i7	PREDICTED: uncharacterized protein LOC103707775 [Phoenix dactylifera]	-	-	GO:0003674(molecular_function);GO:0005739(mitochondrion);GO:0005886(plasma membrane);GO:0008150(biological_process)	ENOG41113AJ(expressed protein)	-	-	-	-	A0A0J8BLF4.1 PF04788.10;DUF620;	0.48	0.41	0.31	6.91	7.02	6.87	27.5	27.14	23.83
TRINITY_DN47333_c0_g1	2016	TRINITY_DN47333_c0_g1_i1;TRINITY_DN47333_c0_g1_i2;TRINITY_DN47333_c0_g1_i3;TRINITY_DN47333_c0_g1_i4	PREDICTED: putative clathrin assembly protein At5g35200 [Nelumbo nucifera]	At5g35200	Putative clathrin assembly protein At5g35200 OS=Arabidopsis thaliana GN=At5g35200 PE=1 SV=1	GO:0005545(1-phosphatidylinositol binding);GO:0005794(Golgi apparatus);GO:0005886(plasma membrane);GO:0005905(clathrin-coated pit);GO:0006897(endocytosis);GO:0030136(clathrin-coated vesicle);GO:0030276(clathrin binding);GO:0048268(clathrin coat assembly)	ENOG410XQ90(Clathrin assembly protein)	-	-	-	-	-	52.28	56.99	53.01	60.41	59.78	66.91	21.32	19.26	18.29
TRINITY_DN56085_c0_g1	6246	TRINITY_DN56085_c0_g1_i1;TRINITY_DN56085_c0_g1_i2	PREDICTED: transcription initiation factor TFIID subunit 1-like [Elaeis guineensis]	TAF1	Transcription initiation factor TFIID subunit 1 OS=Oryza sativa subsp. japonica GN=TAF1 PE=2 SV=1	GO:0003677(DNA binding);GO:0004402(histone acetyltransferase activity);GO:0005634(nucleus);GO:0006351(transcription, DNA-templated);GO:0006355(regulation of transcription, DNA-templated);GO:0009294(DNA mediated transformation);GO:0016568(chromatin modification)	COG5179(transcription initiation factor tfiid subunit)	K03125	transcription initiation factor TFIID subunit 1	-	egu03022(Basal transcription factors)	M0S752.1 PF12157.6;DUF3591;	9.26	10.61	11.3	5.81	6.22	5.79	7.47	6.37	6.45
TRINITY_DN48865_c0_g1	230	TRINITY_DN48865_c0_g1_i1	heat shock cognate protein 80 [Solanum lycopersicum]	HSC80	Heat shock cognate protein 80 OS=Solanum lycopersicum GN=HSC80 PE=2 SV=1	GO:0005515(protein binding);GO:0005524(ATP binding);GO:0005730(nucleolus);GO:0005737(cytoplasm);GO:0005794(Golgi apparatus);GO:0005829(cytosol);GO:0005886(plasma membrane);GO:0006457(protein folding);GO:0009408(response to heat);GO:0016020(membrane);GO:0045087(innate immune response);GO:0051082(unfolded protein binding);GO:0051131(chaperone-mediated protein complex assembly);GO:0071277(cellular r…	COG0326(Molecular chaperone. Has ATPase activity (By similarity))	K04079	molecular chaperone HtpG	-	sly04141(Protein processing in endoplasmic reticulum);sly04626(Plant-pathogen interaction)	R0G8Z4.1 PF00183.16;HSP90;	0	0	28.27	0	0	0	0	0	0
TRINITY_DN43264_c0_g1	238	TRINITY_DN43264_c0_g1_i1	-	-	-	-	-	-	-	-	-	-	0	0	0	4.91	9.26	5.59	0	0	0
TRINITY_DN50878_c0_g1	929	TRINITY_DN50878_c0_g1_i1	NADH:flavin oxidoreductase or 12-oxophytodienoate reductase [Klebsormidium flaccidum]	afvA	NADPH dehydrogenase afvA OS=Aspergillus flavus (strain ATCC 200026 / FGSC A1120 / NRRL 3357 / JCM 12722 / SRRC 167) GN=afvA PE=2 SV=1	GO:0003959(NADPH dehydrogenase activity);GO:0005622(intracellular);GO:0055114(oxidation-reduction process)	COG1902(NADH flavin oxidoreductase, NADH oxidase)	K05894	12-oxophytodienoic acid reductase	EC:1.3.1.42	smo00592(alpha-Linolenic acid metabolism)	W9YSH8.1 PF00724.18;Oxidored_FMN;	7.29	6.8	6.38	0.04	0	0	0	0	0
TRINITY_DN131_c0_g1	216	TRINITY_DN131_c0_g1_i1	-	-	-	-	-	-	-	-	-	-	0	0	0	9.2	1.59	9.34	0	0	0
TRINITY_DN51603_c0_g1	1143	TRINITY_DN51603_c0_g1_i1;TRINITY_DN51603_c0_g1_i2;TRINITY_DN51603_c0_g1_i3;TRINITY_DN51603_c0_g1_i4	PREDICTED: protein canopy-1 [Musa acuminata subsp. malaccensis]	-	-	GO:0003674(molecular_function);GO:0008150(biological_process)	ENOG410ZSNT(TLR4 regulator and MIR-interacting MSAP)	-	-	-	-	M0S0V4.1 PF11938.6;DUF3456;	8.71	10.81	12.5	1.1	0.55	0.68	8.33	8.83	5.83
TRINITY_DN3040_c0_g1	214	TRINITY_DN3040_c0_g1_i1	Glutamine synthetase [Anthurium amnicola]	GLN1	Glutamine synthetase OS=Yarrowia lipolytica (strain CLIB 122 / E 150) GN=GLN1 PE=3 SV=1	GO:0004356(glutamate-ammonia ligase activity);GO:0005829(cytosol);GO:0006542(glutamine biosynthetic process);GO:0006995(cellular response to nitrogen starvation);GO:0019676(ammonia assimilation cycle);GO:0019740(nitrogen utilization);GO:0034399(nuclear periphery)	COG0174(glutamine synthetase)	K01915	glutamine synthetase	EC:6.3.1.2	apro01230(Biosynthesis of amino acids);apro00630(Glyoxylate and dicarboxylate metabolism);apro00910(Nitrogen metabolism);apro00250(Alanine, aspartate and glutamate metabolism);apro00220(Arginine biosynthesis)	R1DX99.1 PF03951.17;Gln-synt_N;	0	0	0	5.17	4.1	6.12	0	0	0
TRINITY_DN51803_c1_g4	208	TRINITY_DN51803_c1_g4_i1	-	-	-	-	-	-	-	-	-	-	2.07	1.12	0	0	0.9	3.84	2.67	0.95	7.71
TRINITY_DN47078_c2_g3	838	TRINITY_DN47078_c2_g3_i1	PREDICTED: 60S ribosomal protein L12-like [Musa acuminata subsp. malaccensis]	RPL12	60S ribosomal protein L12 OS=Prunus armeniaca GN=RPL12 PE=2 SV=1	GO:0000027(ribosomal large subunit assembly);GO:0003735(structural constituent of ribosome);GO:0006412(translation);GO:0019843(rRNA binding);GO:0022625(cytosolic large ribosomal subunit)	COG0080(This protein binds directly to 23S ribosomal RNA (By similarity))	K02870	large subunit ribosomal protein L12e	-	mus03010(Ribosome)	A0A0D2QTE0.1 PF00298.17;Ribosomal_L11;	16.87	19.7	16.69	16.92	15.53	19.25	47.08	51.69	49.03
TRINITY_DN48231_c2_g2	241	TRINITY_DN48231_c2_g2_i1	-	-	-	-	-	-	-	-	-	-	2.52	5.5	2.29	11.8	5	3.58	2.73	1.18	1.6
TRINITY_DN55560_c4_g5	780	TRINITY_DN55560_c4_g5_i1;TRINITY_DN55560_c4_g5_i2;TRINITY_DN55560_c4_g5_i3;TRINITY_DN55560_c4_g5_i4;TRINITY_DN55560_c4_g5_i5;TRINITY_DN55560_c4_g5_i6	PREDICTED: succinate dehydrogenase assembly factor 4, mitochondrial-like [Pyrus x bretschneideri]	SDHAF4	Succinate dehydrogenase assembly factor 4, mitochondrial OS=Homo sapiens GN=SDHAF4 PE=3 SV=1	GO:0003674(molecular_function);GO:0008150(biological_process)	ENOG41125HM(chromosome 6 open reading frame 57)	-	-	-	-	F6H7D9.1 PF07896.10;DUF1674;	32.84	35.82	36.04	22.31	23.75	22.21	28.67	30.85	29.62
TRINITY_DN45223_c0_g1	652	TRINITY_DN45223_c0_g1_i1	PREDICTED: protein EXORDIUM-like 2 [Phoenix dactylifera]	EXL2	Protein EXORDIUM-like 2 OS=Arabidopsis thaliana GN=EXL2 PE=2 SV=1	GO:0003674(molecular_function);GO:0005615(extracellular space);GO:0005618(cell wall);GO:0005794(Golgi apparatus);GO:0005829(cytosol);GO:0008150(biological_process);GO:0009505(plant-type cell wall);GO:0009506(plasmodesma);GO:0009507(chloroplast);GO:0048046(apoplast)	ENOG41107QF(phosphate-induced protein 1 conserved region domain containing protein, expressed)	-	-	-	-	A0A0D2QM34.1 PF04674.10;Phi_1;	1.24	1.98	1.2	74.92	48.67	83.16	85.2	88.06	83.92
TRINITY_DN55758_c1_g4	1796	TRINITY_DN55758_c1_g4_i1;TRINITY_DN55758_c1_g4_i2;TRINITY_DN55758_c1_g4_i3	PREDICTED: protein IQ-DOMAIN 1-like [Phoenix dactylifera]	IQD1	Protein IQ-DOMAIN 1 OS=Arabidopsis thaliana GN=IQD1 PE=1 SV=1	GO:0005516(calmodulin binding);GO:0005634(nucleus);GO:0005886(plasma membrane);GO:0008150(biological_process)	ENOG410YEKM(IQ calmodulin-binding motif domain containing protein, expressed)	-	-	-	-	-	16.99	22.89	25.24	10.5	9	7.74	50.27	45.73	43.32
TRINITY_DN31146_c0_g1	206	TRINITY_DN31146_c0_g1_i1	-	-	-	-	-	-	-	-	-	-	3.2	2.31	6.18	1.94	6.49	1.98	0	1.95	0
TRINITY_DN56411_c1_g1	305	TRINITY_DN56411_c1_g1_i1;TRINITY_DN56411_c1_g1_i2;TRINITY_DN56411_c1_g1_i3;TRINITY_DN56411_c1_g1_i4;TRINITY_DN56411_c1_g1_i5;TRINITY_DN56411_c1_g1_i6	-	-	-	-	-	-	-	-	-	-	12.1	12.08	10.98	22.68	21.55	14.58	23.64	19.75	13.3
TRINITY_DN45838_c1_g3	637	TRINITY_DN45838_c1_g3_i1;TRINITY_DN45838_c1_g3_i2	60S ribosomal protein l10a [Polytomella sp. Pringsheim 198.80]	rpl10a	60S ribosomal protein L10a OS=Danio rerio GN=rpl10a PE=2 SV=1	GO:0000470(maturation of LSU-rRNA);GO:0003723(RNA binding);GO:0003735(structural constituent of ribosome);GO:0005840(ribosome);GO:0006412(translation);GO:0015934(large ribosomal subunit);GO:0022625(cytosolic large ribosomal subunit);GO:0030529(intracellular ribonucleoprotein complex)	COG0081(Binds directly to 23S rRNA. The L1 stalk is quite mobile in the ribosome, and is involved in E site tRNA release (By similarity))	K02865	large subunit ribosomal protein L10Ae	-	apro03010(Ribosome)	T1G5H8.1 PF00687.19;Ribosomal_L1;	0	0	0	7.86	6.79	6.66	0	0	0
TRINITY_DN7984_c0_g1	247	TRINITY_DN7984_c0_g1_i1	-	-	-	-	-	-	-	-	-	-	0	0	0	2.73	0	6.07	0	0	0
TRINITY_DN58478_c1_g2	254	TRINITY_DN58478_c1_g2_i1	-	-	-	-	-	-	-	-	-	-	3.81	7.68	3.68	0.5	0.47	1.01	0	0	0
TRINITY_DN47619_c1_g1	207	TRINITY_DN47619_c1_g1_i1	-	-	-	-	-	-	-	-	-	-	1.05	4.55	1.02	0.96	1.83	5.84	2.71	7.68	5.22
TRINITY_DN59694_c1_g1	441	TRINITY_DN59694_c1_g1_i1	PREDICTED: scarecrow-like protein 15 isoform X1 [Musa acuminata subsp. malaccensis]	SCL15	Scarecrow-like protein 15 OS=Arabidopsis thaliana GN=SCL15 PE=2 SV=3	GO:0003700(transcription factor activity, sequence-specific DNA binding);GO:0005634(nucleus);GO:0006355(regulation of transcription, DNA-templated);GO:0030154(cell differentiation);GO:0043565(sequence-specific DNA binding);GO:0048831(regulation of shoot system development)	ENOG410YA9T(Scarecrow-like protein)	-	-	-	-	M0SKR3.1 PF03514.12;GRAS;	4.39	4.34	4.92	5.17	6.04	6.64	16.39	14.14	10.97
TRINITY_DN60411_c0_g1	223	TRINITY_DN60411_c0_g1_i1	-	VCAN	Versican core protein OS=Homo sapiens GN=VCAN PE=1 SV=3	GO:0001501(skeletal system development);GO:0005201(extracellular matrix structural constituent);GO:0005540(hyaluronic acid binding);GO:0005578(proteinaceous extracellular matrix);GO:0007155(cell adhesion);GO:0007417(central nervous system development)	ENOG410ZPDG(Versican)	-	-	-	-	-	0.83	0.9	0	0	0	0	0	0	14.36
TRINITY_DN59664_c4_g1	205	TRINITY_DN59664_c4_g1_i1	-	-	-	-	-	-	-	-	-	-	1.08	2.34	3.14	6.9	5.65	4.01	0.93	0	5.37
TRINITY_DN55302_c0_g5	3041	TRINITY_DN55302_c0_g5_i1;TRINITY_DN55302_c0_g5_i10;TRINITY_DN55302_c0_g5_i11;TRINITY_DN55302_c0_g5_i12;TRINITY_DN55302_c0_g5_i2;TRINITY_DN55302_c0_g5_i3;TRINITY_DN55302_c0_g5_i4;TRINITY_DN55302_c0_g5_i5;TRINITY_DN55302_c0_g5_i6;TRINITY_DN55302_c0_g5_i7;TRINITY_DN55302_c0_g5_i8;TRINITY_DN55302_c0_g5_i9	PREDICTED: 1-phosphatidylinositol-3-phosphate 5-kinase FAB1A-like [Elaeis guineensis]	FAB1B	1-phosphatidylinositol-3-phosphate 5-kinase FAB1B OS=Arabidopsis thaliana GN=FAB1B PE=2 SV=1	GO:0000285(1-phosphatidylinositol-3-phosphate 5-kinase activity);GO:0005524(ATP binding);GO:0005737(cytoplasm);GO:0005739(mitochondrion);GO:0005768(endosome);GO:0007033(vacuole organization);GO:0007165(signal transduction);GO:0008270(zinc ion binding);GO:0009555(pollen development);GO:0010008(endosome membrane);GO:0010256(endomembrane system organization);GO:0016308(1-phosphatidylinositol-4-phosp…	COG0459(Prevents misfolding and promotes the refolding and proper assembly of unfolded polypeptides generated under stress conditions (By similarity));COG5253(phosphatidylinositol-4-phosphate 5-kinase)	K00921	1-phosphatidylinositol-3-phosphate 5-kinase	EC:2.7.1.150	egu00562(Inositol phosphate metabolism);egu04070(Phosphatidylinositol signaling system);egu04145(Phagosome)	W5C097.1 PF01504.16;PIP5K;	6.94	7.66	6.69	28.16	30.96	28.05	20.3	15.95	16.63
TRINITY_DN58555_c1_g1	275	TRINITY_DN58555_c1_g1_i1;TRINITY_DN58555_c1_g1_i2;TRINITY_DN58555_c1_g1_i3;TRINITY_DN58555_c1_g1_i4;TRINITY_DN58555_c1_g1_i5;TRINITY_DN58555_c1_g1_i6	Transposon Ty3-I Gag-Pol polyprotein, partial [Noccaea caerulescens]	pol	Retrovirus-related Pol polyprotein from transposon opus OS=Drosophila melanogaster GN=pol PE=3 SV=1	GO:0000719(photoreactive repair);GO:0003904(deoxyribodipyrimidine photo-lyase activity)	COG2801(Retrotransposon protein)	K00383	glutathione reductase (NADPH)	EC:1.8.1.7	nnu00480(Glutathione metabolism)	A0A087G289.1 PF00078.25;RVT_1;	10.04	5.16	5.06	12.65	14.37	5.48	4.5	1.89	1.32
TRINITY_DN19049_c0_g1	241	TRINITY_DN19049_c0_g1_i1	-	-	-	-	-	-	-	-	-	-	0	0	0	4.13	10.01	0.6	0	0	0
TRINITY_DN60816_c0_g1	207	TRINITY_DN60816_c0_g1_i1	-	-	-	-	-	-	-	-	-	-	0	0	0	3.83	6.39	0.97	0	0	0
TRINITY_DN50411_c0_g3	232	TRINITY_DN50411_c0_g3_i1	hypothetical protein VITISV_044185 [Vitis vinifera]	-	-	GO:0004832(valine-tRNA ligase activity);GO:0005829(cytosol);GO:0006438(valyl-tRNA aminoacylation)	ENOG410XS4D(Retrotransposon protein)	K12447	UDP-sugar pyrophosphorylase	EC:2.7.7.64	thj00040(Pentose and glucuronate interconversions);thj00052(Galactose metabolism);thj00053(Ascorbate and aldarate metabolism);thj00520(Amino sugar and nucleotide sugar metabolism)	W9SCZ3.1 PF00665.24;rve;	8.02	0.79	2.12	1.33	4.41	3.38	0	1.33	1.81
TRINITY_DN42625_c0_g1	209	TRINITY_DN42625_c0_g1_i1	-	-	-	-	-	-	-	-	-	-	0	0	0	10.22	2.66	10.4	0	0	0
TRINITY_DN51516_c3_g6	288	TRINITY_DN51516_c3_g6_i1	-	-	-	-	-	-	-	-	-	-	2.21	4.02	6.42	1.71	0.32	0	0.64	1.02	2.34
TRINITY_DN56568_c1_g1	779	TRINITY_DN56568_c1_g1_i1;TRINITY_DN56568_c1_g1_i2;TRINITY_DN56568_c1_g1_i3;TRINITY_DN56568_c1_g1_i4;TRINITY_DN56568_c1_g1_i5;TRINITY_DN56568_c1_g1_i6;TRINITY_DN56568_c1_g1_i7;TRINITY_DN56568_c1_g1_i8;TRINITY_DN56568_c1_g1_i9	unnamed protein product, partial [Vitis vinifera]	At5g43440	1-aminocyclopropane-1-carboxylate oxidase homolog 9 OS=Arabidopsis thaliana GN=At5g43440 PE=2 SV=1	GO:0051213(dioxygenase activity)	COG3491(2OGFe(II) oxygenase)	K05278	flavonol synthase	EC:1.14.11.23	pmum00941(Flavonoid biosynthesis)	A0A061ELR3.1 PF03171.18;2OG-FeII_Oxy;	47.85	60.98	63.14	4.31	6.51	3.44	16.04	16.89	14.77
TRINITY_DN57804_c1_g1	466	TRINITY_DN57804_c1_g1_i1;TRINITY_DN57804_c1_g1_i2;TRINITY_DN57804_c1_g1_i3;TRINITY_DN57804_c1_g1_i4;TRINITY_DN57804_c1_g1_i5	-	-	-	-	-	-	-	-	-	-	6.67	9.58	6.37	5.25	1.66	2.48	2.23	3.7	8.66
TRINITY_DN38407_c0_g1	279	TRINITY_DN38407_c0_g1_i1;TRINITY_DN38407_c0_g1_i2	Serine/threonine-protein kinase gad8, partial [Noccaea caerulescens]	PRKCB	Protein kinase C beta type OS=Bos taurus GN=PRKCB PE=2 SV=4	GO:0004674(protein serine/threonine kinase activity);GO:0005622(intracellular);GO:0018105(peptidyl-serine phosphorylation);GO:0035556(intracellular signal transduction)	ENOG410XNPH(protein serine/threonine kinase activity)	-	-	-	-	A0A0L7L0T7.1 PF00069.23;Pkinase;	0	0	0	4.34	6.27	5.53	0	0	0
TRINITY_DN59427_c4_g1	1367	TRINITY_DN59427_c4_g1_i1;TRINITY_DN59427_c4_g1_i2;TRINITY_DN59427_c4_g1_i3	Acyl-protein thioesterase 2 [Anthurium amnicola]	LYPLA1	Acyl-protein thioesterase 1 OS=Pongo abelii GN=LYPLA1 PE=2 SV=1	GO:0002084(protein depalmitoylation);GO:0005737(cytoplasm);GO:0008474(palmitoyl-(protein) hydrolase activity);GO:0052689(carboxylic ester hydrolase activity)	COG0400(phospholipase carboxylesterase)	K06130	lysophospholipase II	EC:3.1.1.5	pda00564(Glycerophospholipid metabolism)	W1P168.1 PF02230.14;Abhydrolase_2;	16.32	17.26	16.24	15.36	16.92	16.16	31.24	29.6	24.3
TRINITY_DN62075_c0_g1	217	TRINITY_DN62075_c0_g1_i1	-	-	-	-	-	-	-	-	-	-	0	0.98	0	8.24	1.57	5.02	0	0	0
TRINITY_DN59534_c0_g1	229	TRINITY_DN59534_c0_g1_i1	-	-	-	-	-	-	-	-	-	-	3.8	10.18	4.18	1.39	4.6	5.43	0	0	0
TRINITY_DN50938_c0_g1	299	TRINITY_DN50938_c0_g1_i1;TRINITY_DN50938_c0_g1_i2;TRINITY_DN50938_c0_g1_i3;TRINITY_DN50938_c0_g1_i4;TRINITY_DN50938_c0_g1_i5	hypothetical protein VITISV_044445 [Vitis vinifera]	-	-	-	-	K14760	acyl-activating enzyme 14	EC:6.2.1.26	pda00130(Ubiquinone and other terpenoid-quinone biosynthesis)	-	8.31	6.27	6.37	8.58	9.43	8.36	11.12	9.8	1.07
TRINITY_DN53346_c0_g1	273	TRINITY_DN53346_c0_g1_i1;TRINITY_DN53346_c0_g1_i2;TRINITY_DN53346_c0_g1_i3;TRINITY_DN53346_c0_g1_i4;TRINITY_DN53346_c0_g1_i5	-	-	-	-	ENOG41129MV(NA)	-	-	-	-	-	0	2.14	5.74	23.85	3.04	6.8	4.11	16.63	20.17
TRINITY_DN54410_c3_g1	220	TRINITY_DN54410_c3_g1_i1	-	-	-	-	-	-	-	-	-	-	0	4.47	11.67	5.52	1.81	6.41	2.22	1.12	1.07
TRINITY_DN59820_c0_g1	204	TRINITY_DN59820_c0_g1_i1	-	-	-	-	-	-	-	-	-	-	1.1	0	0	0	0.96	0	0	0	17.74
TRINITY_DN47004_c0_g2	1962	TRINITY_DN47004_c0_g2_i1;TRINITY_DN47004_c0_g2_i2	PREDICTED: serine--tRNA ligase-like [Phoenix dactylifera]	-	Serine--tRNA ligase OS=Helianthus annuus PE=2 SV=1	GO:0004828(serine-tRNA ligase activity);GO:0005737(cytoplasm);GO:0006434(seryl-tRNA aminoacylation)	COG0172(Catalyzes the attachment of serine to tRNA(Ser). Is also able to aminoacylate tRNA(Sec) with serine, to form the misacylated tRNA L-seryl-tRNA(Sec), which will be further converted into selenocysteinyl-tRNA(Sec) (By similarity))	K01875	seryl-tRNA synthetase	EC:6.1.1.11	pda00970(Aminoacyl-tRNA biosynthesis)	I1NP18.1 PF00587.23;tRNA-synt_2b;	35.75	42.31	37.6	28.46	33.75	29.65	42.11	42.54	38.61
TRINITY_DN16150_c0_g1	224	TRINITY_DN16150_c0_g1_i1	-	-	-	-	-	-	-	-	-	-	0	0.88	7.89	4.47	0	1.51	1.4	2.23	0
TRINITY_DN57798_c0_g1	1073	TRINITY_DN57798_c0_g1_i1;TRINITY_DN57798_c0_g1_i2;TRINITY_DN57798_c0_g1_i3;TRINITY_DN57798_c0_g1_i4;TRINITY_DN57798_c0_g1_i5;TRINITY_DN57798_c0_g1_i6;TRINITY_DN57798_c0_g1_i7;TRINITY_DN57798_c0_g1_i8;TRINITY_DN57798_c0_g1_i9	PREDICTED: uncharacterized protein LOC105048821 [Elaeis guineensis]	-	-	GO:0003674(molecular_function);GO:0005575(cellular_component);GO:0008150(biological_process)	ENOG410Y5Z1(NA)	-	-	-	-	-	34.41	26.13	22.14	18.6	22.03	20.23	20.2	21.59	22.4
TRINITY_DN59549_c2_g1	589	TRINITY_DN59549_c2_g1_i1;TRINITY_DN59549_c2_g1_i2;TRINITY_DN59549_c2_g1_i3;TRINITY_DN59549_c2_g1_i4	PREDICTED: uncharacterized protein LOC104699246 [Camelina sativa]	-	-	-	COG2801(Retrotransposon protein)	K13024	inositol-hexakisphosphate/diphosphoinositol-pentakisphosphate 1-kinase	EC:2.7.4.24	nnu04070(Phosphatidylinositol signaling system)	W9S844.1 PF00385.22;Chromo;	2.85	3.79	2.87	4.33	6.01	7.12	0.61	4.58	0.94
TRINITY_DN51002_c2_g4	212	TRINITY_DN51002_c2_g4_i1	-	-	-	-	-	-	-	-	-	-	1.95	7.39	3.77	0	0	0.9	0	0	0
TRINITY_DN51650_c0_g5	233	TRINITY_DN51650_c0_g5_i1	-	-	-	-	-	-	-	-	-	-	2.16	3.12	11.12	7.23	8.07	10.65	3.69	1.97	0
TRINITY_DN62268_c0_g1	214	TRINITY_DN62268_c0_g1_i1	-	-	-	-	-	-	-	-	-	-	0.95	0	0	7.75	0	7.87	1.62	0	0
TRINITY_DN44191_c0_g1	1174	TRINITY_DN44191_c0_g1_i1	Scopoletin glucosyltransferase, partial [Ananas comosus]	TOGT1	Scopoletin glucosyltransferase OS=Nicotiana tabacum GN=TOGT1 PE=1 SV=1	GO:0009813(flavonoid biosynthetic process);GO:0043231(intracellular membrane-bounded organelle);GO:0052696(flavonoid glucuronidation);GO:0080043(quercetin 3-O-glucosyltransferase activity);GO:0080044(quercetin 7-O-glucosyltransferase activity)	COG1819(Transferase)	K14595	abscisate beta-glucosyltransferase	EC:2.4.1.263	jcu00906(Carotenoid biosynthesis)	W9S662.1 PF00201.16;UDPGT;	0.17	0.15	0.03	27.13	19.68	28.14	1.81	2.02	1.96
TRINITY_DN5162_c0_g1	233	TRINITY_DN5162_c0_g1_i1	-	-	-	-	-	-	-	-	-	-	2.16	3.12	9.04	0	1.24	0	0.61	0	0.89
TRINITY_DN52993_c0_g4	271	TRINITY_DN52993_c0_g4_i1	-	-	-	-	-	-	-	-	-	-	5.32	5.31	4.71	2.86	6.51	7.02	1.15	1.63	1.67
TRINITY_DN55693_c0_g4	2293	TRINITY_DN55693_c0_g4_i1;TRINITY_DN55693_c0_g4_i10;TRINITY_DN55693_c0_g4_i11;TRINITY_DN55693_c0_g4_i12;TRINITY_DN55693_c0_g4_i13;TRINITY_DN55693_c0_g4_i14;TRINITY_DN55693_c0_g4_i15;TRINITY_DN55693_c0_g4_i16;TRINITY_DN55693_c0_g4_i17;TRINITY_DN55693_c0_g4_i18;TRINITY_DN55693_c0_g4_i2;TRINITY_DN55693_c0_g4_i3;TRINITY_DN55693_c0_g4_i4;TRINITY_DN55693_c0_g4_i5;TRINITY_DN55693_c0_g4_i6;TRINITY_DN55693…	PREDICTED: E3 ubiquitin-protein ligase RGLG2-like [Phoenix dactylifera]	RGLG1	E3 ubiquitin-protein ligase RGLG1 OS=Arabidopsis thaliana GN=RGLG1 PE=1 SV=1	GO:0004842(ubiquitin-protein transferase activity);GO:0005886(plasma membrane);GO:0008270(zinc ion binding);GO:0009690(cytokinin metabolic process);GO:0009850(auxin metabolic process);GO:0016874(ligase activity);GO:0080148(negative regulation of response to water deprivation)	ENOG410XPC8(copine family)	-	-	-	-	M0U4K3.1 PF07002.14;Copine;	19.84	21.35	22.9	21.08	21.53	16.09	14.5	15.34	13.55
TRINITY_DN57163_c2_g5	1847	TRINITY_DN57163_c2_g5_i1;TRINITY_DN57163_c2_g5_i2;TRINITY_DN57163_c2_g5_i3;TRINITY_DN57163_c2_g5_i4	PREDICTED: peroxisome biogenesis factor 10 [Elaeis guineensis]	PEX10	Peroxisome biogenesis factor 10 OS=Arabidopsis thaliana GN=PEX10 PE=1 SV=1	GO:0005778(peroxisomal membrane);GO:0016558(protein import into peroxisome matrix)	COG5574(Peroxisomal biogenesis factor 10)	K13346	peroxin-10	-	egu04146(Peroxisome)	A0A0E0AMJ0.1 PF04757.12;Pex2_Pex12;	13.98	16.59	16.18	11.22	11.57	11.39	14.03	14.24	13.83
TRINITY_DN55963_c1_g5	1184	TRINITY_DN55963_c1_g5_i1;TRINITY_DN55963_c1_g5_i2;TRINITY_DN55963_c1_g5_i3	PREDICTED: cathepsin B [Amborella trichopoda]	Ctsb	Cathepsin B OS=Rattus norvegicus GN=Ctsb PE=1 SV=2	GO:0004197(cysteine-type endopeptidase activity);GO:0005615(extracellular space);GO:0005764(lysosome);GO:0051603(proteolysis involved in cellular protein catabolic process)	COG4870(cathepsin)	K01365	cathepsin L	EC:3.4.22.15	sita04145(Phagosome)	W1P4Q2.1 PF00112.21;Peptidase_C1;	0.37	0.54	0.42	3.8	5.53	7.72	29.96	32.07	31.15
TRINITY_DN47342_c5_g1	237	TRINITY_DN47342_c5_g1_i1	translation elongation factor 1-alpha, partial [Tengia sp. MEN-2015]	TEF1	Elongation factor 1-alpha OS=Schizophyllum commune GN=TEF1 PE=3 SV=1	GO:0003746(translation elongation factor activity);GO:0003924(GTPase activity);GO:0005622(intracellular)	COG5256(This protein promotes the GTP-dependent binding of aminoacyl-tRNA to the A-site of ribosomes during protein biosynthesis (By similarity))	K03231	elongation factor 1-alpha	-	ppp03013(RNA transport)	I2JZY5.1 PF00009.25;GTP_EFTU;	0	0	0	7.46	5.87	8.19	0	0	0
TRINITY_DN46366_c1_g3	412	TRINITY_DN46366_c1_g3_i1;TRINITY_DN46366_c1_g3_i2	60S ribosomal protein L44 [Anthurium amnicola]	RPL44	60S ribosomal protein L44 OS=Cyberlindnera jadinii GN=RPL44 PE=3 SV=2	GO:0022625(cytosolic large ribosomal subunit)	COG1631(Ribosomal protein)	K02929	large subunit ribosomal protein L44e	-	apro03010(Ribosome)	A0A0K8LEN5.1 PF00935.17;Ribosomal_L44;	0.16	1.02	0	6.28	5.3	5	0	1.28	0
TRINITY_DN46562_c0_g1	2225	TRINITY_DN46562_c0_g1_i1;TRINITY_DN46562_c0_g1_i2	PREDICTED: KH domain-containing protein At4g18375 [Elaeis guineensis]	HEN4	KH domain-containing protein HEN4 OS=Arabidopsis thaliana GN=HEN4 PE=1 SV=1	GO:0003676(nucleic acid binding);GO:0003723(RNA binding);GO:0005515(protein binding);GO:0005634(nucleus);GO:0006970(response to osmotic stress);GO:0009867(jasmonic acid mediated signaling pathway);GO:0010286(heat acclimation);GO:0010445(nuclear dicing body);GO:0010468(regulation of gene expression);GO:0016021(integral component of membrane);GO:0031053(primary miRNA processing);GO:0070878(primary …	ENOG410XNN8(mRNA transport)	-	-	-	-	I1Q273.1 PF00013.27;KH_1;	8.61	9.3	9.88	7.58	8.58	8.12	9.67	9.6	7.77
TRINITY_DN59866_c0_g1	325	TRINITY_DN59866_c0_g1_i1	-	-	-	-	-	-	-	-	-	-	4.5	8.38	5.63	0	0	0	0	0	0
TRINITY_DN16401_c0_g1	222	TRINITY_DN16401_c0_g1_i1	-	-	-	-	-	-	-	-	-	-	0	7.28	1.63	0	2.91	3.11	0	0.77	4.16
TRINITY_DN47682_c3_g4	215	TRINITY_DN47682_c3_g4_i1	-	-	-	-	-	-	-	-	-	-	4.66	4.03	3.6	2.55	1.61	13.78	0.8	0	0
TRINITY_DN51219_c1_g8	202	TRINITY_DN51219_c1_g8_i1	-	-	-	-	-	-	-	-	-	-	0	1.23	7.67	0	1.97	2.1	1.95	0	0
TRINITY_DN46521_c0_g1	890	TRINITY_DN46521_c0_g1_i1;TRINITY_DN46521_c0_g1_i2;TRINITY_DN46521_c0_g1_i3	Synaptogyrin-4, partial [Anthurium amnicola]	-	-	GO:0003674(molecular_function);GO:0005576(extracellular region);GO:0008150(biological_process);GO:0016021(integral component of membrane)	ENOG4111SY7(Protein of unknown function (DUF1218))	-	-	-	-	A0A0K9PAY8.1 PF06749.10;DUF1218;	3.86	3.3	3.08	66.29	68.85	75.48	85.19	73.4	77.35
TRINITY_DN43301_c0_g1	267	TRINITY_DN43301_c0_g1_i1	unknown [Lotus japonicus]	Mlp60A	Muscle LIM protein 1 OS=Drosophila melanogaster GN=Mlp60A PE=2 SV=1	GO:0005737(cytoplasm);GO:0008270(zinc ion binding);GO:0046872(metal ion binding);GO:0055120(striated muscle dense body)	ENOG410Z840(Cysteine and glycine-rich protein 3 (Cardiac LIM protein))	-	-	-	-	A8X7Z4.2 PF00412.20;LIM;	0	0	0	9.4	6.41	3.46	0	0	0
TRINITY_DN44301_c0_g2	472	TRINITY_DN44301_c0_g2_i1	-	-	-	-	-	-	-	-	-	-	0	0	0	6.87	8.89	9.22	0	0	0
TRINITY_DN53524_c2_g2	1160	TRINITY_DN53524_c2_g2_i1;TRINITY_DN53524_c2_g2_i2;TRINITY_DN53524_c2_g2_i3;TRINITY_DN53524_c2_g2_i4	Dehydrogenase/reductase SDR family member 12 [Ananas comosus]	DHRS12	Dehydrogenase/reductase SDR family member 12 OS=Bos taurus GN=DHRS12 PE=2 SV=1	GO:0005575(cellular_component);GO:0016491(oxidoreductase activity);GO:0055114(oxidation-reduction process)	COG1028(Dehydrogenase reductase)	-	-	-	-	M0RK30.1 PF00106.23;adh_short;	22.85	28.26	30.58	13.33	18.74	13.25	14.2	17.04	12.93
TRINITY_DN54624_c0_g1	3609	TRINITY_DN54624_c0_g1_i1;TRINITY_DN54624_c0_g1_i2;TRINITY_DN54624_c0_g1_i3;TRINITY_DN54624_c0_g1_i4	PREDICTED: regulator of nonsense transcripts UPF2-like [Elaeis guineensis]	UPF2	Regulator of nonsense transcripts UPF2 OS=Arabidopsis thaliana GN=UPF2 PE=2 SV=1	GO:0003723(RNA binding);GO:0005730(nucleolus);GO:0005737(cytoplasm);GO:0006412(translation);GO:0048471(perinuclear region of cytoplasm)	ENOG410XQ1E(UPF2 regulator of nonsense transcripts homolog (yeast))	K14327	regulator of nonsense transcripts 2	-	egu03013(RNA transport);egu03015(mRNA surveillance pathway)	M0TJ49.1 PF02854.17;MIF4G;	20.18	20.83	21.81	16.04	17.45	16.37	18.72	16.74	15.28
TRINITY_DN48693_c1_g3	510	TRINITY_DN48693_c1_g3_i1	-	-	-	-	-	-	-	-	-	-	3.51	8.12	5.06	1.31	1.13	0.91	0.1	0.2	0.28
TRINITY_DN62856_c0_g1	253	TRINITY_DN62856_c0_g1_i1	-	GTF3C1	General transcription factor 3C polypeptide 1 OS=Homo sapiens GN=GTF3C1 PE=1 SV=4	GO:0000127(transcription factor TFIIIC complex);GO:0003677(DNA binding);GO:0005515(protein binding);GO:0005634(nucleus);GO:0005654(nucleoplasm);GO:0005730(nucleolus);GO:0006351(transcription, DNA-templated);GO:0006383(transcription from RNA polymerase III promoter);GO:0009303(rRNA transcription);GO:0009304(tRNA transcription);GO:0016020(membrane);GO:0030529(intracellular ribonucleoprotein complex…	ENOG410XSJ5(general transcription factor IIIC, polypeptide 1, alpha 220kDa)	-	-	-	-	-	0	0	0	0	0.48	0	0	0	9.62
TRINITY_DN50813_c0_g1	2819	TRINITY_DN50813_c0_g1_i1	PREDICTED: uncharacterized TPR repeat-containing protein At1g05150-like isoform X1 [Phoenix dactylifera]	At2g32450	Uncharacterized TPR repeat-containing protein At2g32450 OS=Arabidopsis thaliana GN=At2g32450 PE=1 SV=1	GO:0005509(calcium ion binding);GO:0005634(nucleus);GO:0005886(plasma membrane);GO:0016757(transferase activity, transferring glycosyl groups)	ENOG41102AN(Calcium-binding EF hand family protein)	-	-	-	-	V7BJX9.1 PF13432.4;TPR_16;	4.07	6.07	4.99	1.92	2.36	2.44	3.1	3.81	3.73
TRINITY_DN55017_c0_g1	283	TRINITY_DN55017_c0_g1_i1	60S acidic ribosomal protein P2 [Auxenochlorella protothecoides]	RPLP2	60S acidic ribosomal protein P2 OS=Homo sapiens GN=RPLP2 PE=1 SV=1	GO:0002181(cytoplasmic translation);GO:0003735(structural constituent of ribosome);GO:0022625(cytosolic large ribosomal subunit);GO:0030687(preribosome, large subunit precursor);GO:0070180(large ribosomal subunit rRNA binding)	COG2058(Ribosomal protein)	K02943	large subunit ribosomal protein LP2	-	apro03010(Ribosome)	A0A0L7LLV1.1 PF00428.17;Ribosomal_60s;	0	0	0	4.31	6.39	6.9	0	0	0
TRINITY_DN50531_c1_g15	1026	TRINITY_DN50531_c1_g15_i1	PREDICTED: calcium-dependent protein kinase 8-like [Phoenix dactylifera]	CPK8	Calcium-dependent protein kinase 8 OS=Oryza sativa subsp. japonica GN=CPK8 PE=2 SV=1	GO:0004683(calmodulin-dependent protein kinase activity);GO:0005516(calmodulin binding);GO:0005634(nucleus);GO:0005737(cytoplasm);GO:0005886(plasma membrane);GO:0009738(abscisic acid-activated signaling pathway);GO:0009931(calcium-dependent protein serine/threonine kinase activity);GO:0018105(peptidyl-serine phosphorylation);GO:0035556(intracellular signal transduction);GO:0046777(protein autopho…	ENOG410XRMJ(calcium-dependent protein kinase)	K13412	calcium-dependent protein kinase	EC:2.7.11.1	pda04626(Plant-pathogen interaction)	A0A061GT93.1 PF00069.23;Pkinase;	11.35	11.78	11.49	8.51	10.33	8.32	14.27	13.31	13.52
TRINITY_DN59793_c0_g1	262	TRINITY_DN59793_c0_g1_i1	-	-	-	-	-	-	-	-	-	-	0.49	0	0	0	0	0	0	0	6.17
TRINITY_DN55428_c0_g1	204	TRINITY_DN55428_c0_g1_i1	-	-	-	-	-	-	-	-	-	-	1.1	1.19	7.43	0	0	2.04	0.95	0	0
TRINITY_DN7238_c0_g1	212	TRINITY_DN7238_c0_g1_i1	-	-	-	-	-	-	-	-	-	-	0	0	0	7.99	5.92	7.22	0	0	0
TRINITY_DN48082_c0_g1	245	TRINITY_DN48082_c0_g1_i1	GTP-binding protein ypt1 [Anthurium amnicola]	RAB1A	Ras-related protein Rab-1A OS=Canis lupus familiaris GN=RAB1A PE=1 SV=3	GO:0000139(Golgi membrane);GO:0005525(GTP binding);GO:0005789(endoplasmic reticulum membrane);GO:0006888(ER to Golgi vesicle-mediated transport);GO:0007264(small GTPase mediated signal transduction)	ENOG410XQN5(member RAS oncogene family)	K07901	Ras-related protein Rab-8A	-	eus04144(Endocytosis)	C5KBW8.1 PF00071.20;Ras;	0	0	0	7.83	3.16	5.1	0	0	0
TRINITY_DN4620_c0_g1	249	TRINITY_DN4620_c0_g1_i1	-	-	-	-	-	-	-	-	-	-	2.9	1.89	0	2.66	0.5	2.69	0.99	1.06	6.5
TRINITY_DN63366_c0_g1	232	TRINITY_DN63366_c0_g1_i1	PREDICTED: delta(12)-fatty-acid desaturase FAD2-like [Daucus carota subsp. sativus]	DES8.11	Delta(12) fatty acid desaturase DES8.11 OS=Calendula officinalis GN=DES8.11 PE=2 SV=1	-	COG3239(linoleoyl-CoA desaturase activity)	K10256	omega-6 fatty acid desaturase / acyl-lipid omega-6 desaturase (Delta-12 desaturase)	EC:1.14.19.6 1.14.19.22	cit01212(Fatty acid metabolism);cit01040(Biosynthesis of unsaturated fatty acids)	A0A067G5T1.1 PF00487.22;FA_desaturase;	0	0	10.58	0	0	0	0	0	0
TRINITY_DN56290_c2_g2	1488	TRINITY_DN56290_c2_g2_i1;TRINITY_DN56290_c2_g2_i2;TRINITY_DN56290_c2_g2_i3;TRINITY_DN56290_c2_g2_i4	PREDICTED: protein MULTIPLE CHLOROPLAST DIVISION SITE 1 [Phoenix dactylifera]	MCD1	Protein MULTIPLE CHLOROPLAST DIVISION SITE 1 OS=Arabidopsis thaliana GN=MCD1 PE=1 SV=1	GO:0003674(molecular_function);GO:0009706(chloroplast inner membrane);GO:0009941(chloroplast envelope);GO:0010020(chloroplast fission);GO:0016021(integral component of membrane)	ENOG4111JAJ(NA)	-	-	-	-	-	10.44	14.06	14.76	5.26	5.43	3.76	10.16	9.19	8.82
TRINITY_DN50289_c0_g1	887	TRINITY_DN50289_c0_g1_i1;TRINITY_DN50289_c0_g1_i2;TRINITY_DN50289_c0_g1_i3;TRINITY_DN50289_c0_g1_i4;TRINITY_DN50289_c0_g1_i5;TRINITY_DN50289_c0_g1_i6;TRINITY_DN50289_c0_g1_i7	-	-	-	-	-	-	-	-	-	-	6.1	4.92	7.54	6.65	6.72	5.92	4.22	4.07	4.43
TRINITY_DN43664_c0_g1	405	TRINITY_DN43664_c0_g1_i1	-	-	-	-	-	-	-	-	-	-	3.39	4.58	3.29	8.35	6.11	6.89	12.72	10.44	11.6
TRINITY_DN48484_c1_g3	798	TRINITY_DN48484_c1_g3_i1;TRINITY_DN48484_c1_g3_i2;TRINITY_DN48484_c1_g3_i3;TRINITY_DN48484_c1_g3_i4	-	-	-	-	-	-	-	-	-	-	4.02	5.35	5.54	5.99	5.64	5.5	7.81	7.04	6.68
TRINITY_DN57864_c0_g2	716	TRINITY_DN57864_c0_g2_i1;TRINITY_DN57864_c0_g2_i2;TRINITY_DN57864_c0_g2_i3;TRINITY_DN57864_c0_g2_i4;TRINITY_DN57864_c0_g2_i5;TRINITY_DN57864_c0_g2_i6;TRINITY_DN57864_c0_g2_i7;TRINITY_DN57864_c0_g2_i8	PREDICTED: non-specific lipid-transfer protein-like [Elaeis guineensis]	SCP2	Non-specific lipid-transfer protein OS=Homo sapiens GN=SCP2 PE=1 SV=2	GO:0005777(peroxisome);GO:0006635(fatty acid beta-oxidation);GO:0009507(chloroplast);GO:0009735(response to cytokinin);GO:0009845(seed germination);GO:0032365(intracellular lipid transport);GO:0032934(sterol binding);GO:0046487(glyoxylate metabolic process)	ENOG4111SAE(sterol binding)	-	-	-	-	M0U3W8.1 PF02036.15;SCP2;	21.07	20.53	21.05	16.39	16.13	17.55	20.22	21.86	26.16
TRINITY_DN50288_c0_g4	1336	TRINITY_DN50288_c0_g4_i1;TRINITY_DN50288_c0_g4_i2;TRINITY_DN50288_c0_g4_i3;TRINITY_DN50288_c0_g4_i4	PREDICTED: uncharacterized protein LOC103723663 [Phoenix dactylifera]	-	Desiccation-related protein PCC27-45 OS=Craterostigma plantagineum PE=2 SV=1	GO:0003674(molecular_function);GO:0005634(nucleus);GO:0005794(Golgi apparatus);GO:0005829(cytosol);GO:0005886(plasma membrane);GO:0009269(response to desiccation);GO:0009506(plasmodesma);GO:0009735(response to cytokinin);GO:0009793(embryo development ending in seed dormancy);GO:0016020(membrane);GO:0046686(response to cadmium ion)	ENOG410ZM32(abundant protein)	-	-	-	-	M0RFA7.1 PF03168.11;LEA_2;	33.19	35.2	36.07	103.49	110.3	113.57	115.48	108.45	96.74
TRINITY_DN53700_c1_g1	2272	TRINITY_DN53700_c1_g1_i1;TRINITY_DN53700_c1_g1_i2;TRINITY_DN53700_c1_g1_i3;TRINITY_DN53700_c1_g1_i4;TRINITY_DN53700_c1_g1_i5	PREDICTED: glutamate dehydrogenase 1-like [Nelumbo nucifera]	GDH1	Glutamate dehydrogenase 1, mitochondrial OS=Oryza sativa subsp. indica GN=GDH1 PE=3 SV=2	GO:0004353(glutamate dehydrogenase [NAD(P)+] activity);GO:0005507(copper ion binding);GO:0005524(ATP binding);GO:0005739(mitochondrion);GO:0006520(cellular amino acid metabolic process);GO:0006807(nitrogen compound metabolic process);GO:0008270(zinc ion binding);GO:0009646(response to absence of light);GO:0009651(response to salt stress);GO:0016491(oxidoreductase activity);GO:0046686(response to …	COG0334(oxidoreductase activity, acting on the CH-NH2 group of donors, NAD or NADP as acceptor)	K00261	glutamate dehydrogenase (NAD(P)+)	EC:1.4.1.3	nnu01200(Carbon metabolism);nnu00910(Nitrogen metabolism);nnu00250(Alanine, aspartate and glutamate metabolism);nnu00220(Arginine biosynthesis);nnu00471(D-Glutamine and D-glutamate metabolism)	A0A072U1I8.1 PF02812.16;ELFV_dehydrog_N;	18.41	21.29	18.83	12.76	12.82	13.15	17.19	16.55	15.8
TRINITY_DN7775_c0_g2	223	TRINITY_DN7775_c0_g2_i1	-	-	-	-	-	-	-	-	-	-	0	0	0	2.27	9.32	1.53	0	0	0
TRINITY_DN26857_c0_g1	202	TRINITY_DN26857_c0_g1_i1	-	-	-	-	-	-	-	-	-	-	0	0	0	0	11.84	2.1	0	0	0
TRINITY_DN61833_c0_g1	268	TRINITY_DN61833_c0_g1_i1	PREDICTED: uncharacterized protein LOC101262017 [Solanum lycopersicum]	-	-	GO:0008168(methyltransferase activity);GO:0032259(methylation)	ENOG410YUR2(expressed protein)	-	-	-	-	-	0	0	15.96	0	0	0	0	0	0
TRINITY_DN57734_c0_g1	1065	TRINITY_DN57734_c0_g1_i1	PREDICTED: uncharacterized protein LOC103974052 [Musa acuminata subsp. malaccensis]	-	-	-	ENOG411174C(NA)	-	-	-	-	-	0.27	0.04	0.29	6.83	5.32	5.85	3.38	1.43	1.05
TRINITY_DN48429_c1_g1	758	TRINITY_DN48429_c1_g1_i1;TRINITY_DN48429_c1_g1_i2	PREDICTED: uncharacterized protein At4g14342 [Ziziphus jujuba]	At3g23325	Uncharacterized protein At3g23325 OS=Arabidopsis thaliana GN=At3g23325 PE=3 SV=1	GO:0000398(mRNA splicing, via spliceosome);GO:0005686(U2 snRNP);GO:0005689(U12-type spliceosomal complex);GO:0071011(precatalytic spliceosome)	ENOG4111NTV(Splicing factor 3b subunit)	K12832	splicing factor 3B subunit 5	-	csv03040(Spliceosome)	C5XZL2.1 PF07189.9;SF3b10;	44.48	51.32	45.33	51.5	53.36	45.74	73.45	70.3	57.8
TRINITY_DN42839_c0_g1	391	TRINITY_DN42839_c0_g1_i1;TRINITY_DN42839_c0_g1_i2;TRINITY_DN42839_c0_g1_i3	hypothetical protein MNEG_12437 [Monoraphidium neglectum]	RPS30A	40S ribosomal protein S30 OS=Arabidopsis thaliana GN=RPS30A PE=3 SV=3	GO:0003735(structural constituent of ribosome);GO:0022627(cytosolic small ribosomal subunit)	ENOG41123KC(40s ribosomal protein s30)	K02983	small subunit ribosomal protein S30e	-	tcc03010(Ribosome)	A0A0G4IX38.1 PF04758.12;Ribosomal_S30;	0	0	0	11.74	12.44	8.21	0	0	0
TRINITY_DN62017_c0_g1	216	TRINITY_DN62017_c0_g1_i1	-	-	-	-	-	-	-	-	-	-	3.67	8.94	5.32	0	0	0	0	0	0
TRINITY_DN54661_c1_g2	261	TRINITY_DN54661_c1_g2_i1	-	-	-	-	-	-	-	-	-	-	1.5	4.88	7.71	0	0	0	0	0	0
TRINITY_DN10321_c0_g1	207	TRINITY_DN10321_c0_g1_i1	-	-	-	-	-	-	-	-	-	-	0	0	0	1.91	8.22	3.89	0	0	0
TRINITY_DN56481_c1_g12	1375	TRINITY_DN56481_c1_g12_i1	PREDICTED: mannan endo-1,4-beta-mannosidase 8-like [Phoenix dactylifera]	MAN8	Mannan endo-1,4-beta-mannosidase 8 OS=Oryza sativa subsp. japonica GN=MAN8 PE=2 SV=2	GO:0016985(mannan endo-1,4-beta-mannosidase activity);GO:0046355(mannan catabolic process)	COG3934(Mannan endo-1,4-beta-mannosidase)	K19355	mannan endo-1,4-beta-mannosidase	EC:3.2.1.78	pda00051(Fructose and mannose metabolism)	F6GXV8.1 PF00150.16;Cellulase;	1.56	2.21	2.46	3.2	4.36	3.18	54.73	52.47	46.53
TRINITY_DN50883_c0_g12	521	TRINITY_DN50883_c0_g12_i1	PREDICTED: uncharacterized protein LOC103992922 [Musa acuminata subsp. malaccensis]	-	-	-	ENOG410Z8TV(NA)	-	-	-	-	-	0.62	0.56	0.5	18.82	21.42	25.49	47.11	51.23	61.28
TRINITY_DN58663_c0_g5	218	TRINITY_DN58663_c0_g5_i1	-	-	-	-	-	-	-	-	-	-	5.34	4.82	6.03	0	0	0	0	1.63	0
TRINITY_DN52799_c2_g3	208	TRINITY_DN52799_c2_g3_i1	-	-	-	-	-	-	-	-	-	-	8.29	3.36	9.02	3.76	7.2	8.58	4.44	0.95	2.57
TRINITY_DN59476_c3_g3	201	TRINITY_DN59476_c3_g3_i1	PREDICTED: uncharacterized protein LOC106453301 [Brassica napus]	AtMg00860	Uncharacterized mitochondrial protein AtMg00860 OS=Arabidopsis thaliana GN=AtMg00860 PE=4 SV=1	-	COG2801(Retrotransposon protein)	K13356	alcohol-forming fatty acyl-CoA reductase	EC:1.2.1.84	pda00073(Cutin, suberine and wax biosynthesis);pda04146(Peroxisome)	H3H5J1.1 PF00078.25;RVT_1;	10.37	1.25	6.61	2.62	17.19	5.34	14.66	11.61	8.59
TRINITY_DN60230_c0_g1	230	TRINITY_DN60230_c0_g1_i1	PREDICTED: aluminum-activated malate transporter 10-like [Phoenix dactylifera]	ALMT10	Aluminum-activated malate transporter 10 OS=Arabidopsis thaliana GN=ALMT10 PE=3 SV=2	GO:0009705(plant-type vacuole membrane);GO:0015140(malate transmembrane transporter activity)	ENOG410XR8V(aluminum-activated malate transporter)	-	-	-	-	I1ICI7.1 PF11744.6;ALMT;	0	0	0	0	1.3	0.69	2.57	8.9	4.65
TRINITY_DN54577_c1_g4	254	TRINITY_DN54577_c1_g4_i1;TRINITY_DN54577_c1_g4_i2	-	-	-	-	-	-	-	-	-	-	0	6.87	8.44	6.17	11.47	4.17	4	4.11	2.71
TRINITY_DN50505_c1_g6	1038	TRINITY_DN50505_c1_g6_i1;TRINITY_DN50505_c1_g6_i2;TRINITY_DN50505_c1_g6_i3;TRINITY_DN50505_c1_g6_i4	PREDICTED: probable protein phosphatase 2C 12 isoform X2 [Cicer arietinum]	At1g47380	Probable protein phosphatase 2C 12 OS=Arabidopsis thaliana GN=At1g47380 PE=2 SV=1	GO:0004722(protein serine/threonine phosphatase activity);GO:0005739(mitochondrion);GO:0005829(cytosol);GO:0006470(protein dephosphorylation);GO:0046872(metal ion binding)	COG0631(Phosphatase)	-	-	-	-	I1K7Y8.1 PF00481.19;PP2C;	11.25	11.56	12.9	27.97	30.7	25.9	33.23	32.83	32.96
TRINITY_DN35826_c0_g1	1500	TRINITY_DN35826_c0_g1_i1	PREDICTED: glucan endo-1,3-beta-glucosidase 14 [Phoenix dactylifera]	At2g27500	Glucan endo-1,3-beta-glucosidase 14 OS=Arabidopsis thaliana GN=At2g27500 PE=1 SV=2	GO:0004553(hydrolase activity, hydrolyzing O-glycosyl compounds);GO:0030247(polysaccharide binding);GO:0046658(anchored component of plasma membrane)	ENOG410YA4N(glucan endo-1-3-beta-glucosidase)	K19891	glucan endo-1,3-beta-glucosidase 1/2/3	EC:3.2.1.39	smo00500(Starch and sucrose metabolism)	A0A067K6F7.1 PF00332.16;Glyco_hydro_17;	1.86	1.86	2.4	7.65	7.42	6.84	8.38	11.22	9.09
TRINITY_DN49121_c1_g2	279	TRINITY_DN49121_c1_g2_i1;TRINITY_DN49121_c1_g2_i2;TRINITY_DN49121_c1_g2_i3;TRINITY_DN49121_c1_g2_i4	hypothetical protein SELMODRAFT_230650 [Selaginella moellendorffii]	aac	ADP,ATP carrier protein OS=Neurospora crassa (strain ATCC 24698 / 74-OR23-1A / CBS 708.71 / DSM 1257 / FGSC 987) GN=aac PE=3 SV=1	GO:0003735(structural constituent of ribosome);GO:0006412(translation)	ENOG410XNW0(transmembrane transport)	-	-	-	-	Q0URL3.1 PF00153.25;Mito_carr;	2.01	9.45	3.12	0.48	0.7	0.74	0	0	0
TRINITY_DN53044_c2_g1	223	TRINITY_DN53044_c2_g1_i1	-	-	-	-	-	-	-	-	-	-	7.45	2.69	7.2	0.76	2.87	0	4.96	2.27	1.03
TRINITY_DN53312_c1_g4	1054	TRINITY_DN53312_c1_g4_i1;TRINITY_DN53312_c1_g4_i2;TRINITY_DN53312_c1_g4_i3	-	-	-	-	-	-	-	-	-	-	5.85	9.88	3.7	4.5	5.31	1.59	0.89	1.16	1.58
TRINITY_DN60473_c0_g1	221	TRINITY_DN60473_c0_g1_i1	-	-	-	-	-	-	-	-	-	-	0	0	0	0	0	0	0	0	14.79
TRINITY_DN49559_c0_g10	834	TRINITY_DN49559_c0_g10_i1	PREDICTED: transcription factor bHLH51-like [Elaeis guineensis]	BHLH30	Transcription factor bHLH30 OS=Arabidopsis thaliana GN=BHLH30 PE=1 SV=1	GO:0005634(nucleus)	ENOG410ZM5C(transcription factor)	-	-	-	-	M0T2R3.1 PF00010.24;HLH;	0.83	0.79	0.75	8.64	9.6	9.32	10.16	12.39	10.55
TRINITY_DN45234_c0_g1	394	TRINITY_DN45234_c0_g1_i1;TRINITY_DN45234_c0_g1_i2	putative pyridoxal biosynthesis protein PDX1 [Auxenochlorella protothecoides]	PDX1	Pyridoxal 5'-phosphate synthase subunit PDX1 OS=Cercospora nicotianae GN=PDX1 PE=1 SV=1	GO:0003824(catalytic activity);GO:0005576(extracellular region);GO:0005829(cytosol);GO:0008615(pyridoxine biosynthetic process);GO:0042823(pyridoxal phosphate biosynthetic process)	COG0214(Involved in the production of pyridoxal phosphate, probably by incorporating ammonia into the pyridine ring (By similarity))	K06215	pyridoxal 5'-phosphate synthase pdxS subunit	EC:4.3.3.6	apro00750(Vitamin B6 metabolism)	A0A072Q0R2.1 PF01680.15;SOR_SNZ;	4.76	3.59	6.8	0	0	0	0	0	0
TRINITY_DN56574_c0_g1	1640	TRINITY_DN56574_c0_g1_i1;TRINITY_DN56574_c0_g1_i2;TRINITY_DN56574_c0_g1_i3;TRINITY_DN56574_c0_g1_i4;TRINITY_DN56574_c0_g1_i5;TRINITY_DN56574_c0_g1_i6	UFGT1 [Phalaenopsis equestris]	TOGT1	Scopoletin glucosyltransferase OS=Nicotiana tabacum GN=TOGT1 PE=1 SV=1	GO:0009813(flavonoid biosynthetic process);GO:0043231(intracellular membrane-bounded organelle);GO:0052696(flavonoid glucuronidation);GO:0080043(quercetin 3-O-glucosyltransferase activity);GO:0080044(quercetin 7-O-glucosyltransferase activity)	COG1819(Transferase)	K13496	UDP-glucosyl transferase 73C	EC:2.4.1.-	ath00908(Zeatin biosynthesis)	A0A0J8BJK1.1 PF00201.16;UDPGT;	62.21	63.68	62.38	148.63	143.08	176.15	109.93	106.65	109.93
TRINITY_DN48490_c1_g5	667	TRINITY_DN48490_c1_g5_i1;TRINITY_DN48490_c1_g5_i2;TRINITY_DN48490_c1_g5_i3;TRINITY_DN48490_c1_g5_i4;TRINITY_DN48490_c1_g5_i5	PREDICTED: elongation factor 1-alpha isoform X1 [Phoenix dactylifera]	EF1	Elongation factor 1-alpha OS=Manihot esculenta GN=EF1 PE=3 SV=1	GO:0003746(translation elongation factor activity);GO:0003924(GTPase activity);GO:0005622(intracellular)	COG5256(This protein promotes the GTP-dependent binding of aminoacyl-tRNA to the A-site of ribosomes during protein biosynthesis (By similarity))	K03231	elongation factor 1-alpha	-	aly03013(RNA transport)	A0A067K9W4.1 PF00009.25;GTP_EFTU;	1795.77	1883.66	1901.9	2345.85	2579.22	2384.78	3100.1	3161.87	2788.04
TRINITY_DN51620_c1_g4	1649	TRINITY_DN51620_c1_g4_i1;TRINITY_DN51620_c1_g4_i2;TRINITY_DN51620_c1_g4_i3	Graves disease carrier protein [Ananas comosus]	Slc25a16	Graves disease carrier protein homolog OS=Mus musculus GN=Slc25a16 PE=1 SV=1	GO:0003735(structural constituent of ribosome);GO:0006412(translation)	ENOG410ZRF1(Solute carrier family 25)	K12479	vacuolar protein sorting-associated protein 45	-	apro04144(Endocytosis)	A0A0E0MY79.1 PF00153.25;Mito_carr;	14.34	16.6	16.06	11.36	13.86	11.64	10.92	12.71	8.94
TRINITY_DN57760_c3_g3	337	TRINITY_DN57760_c3_g3_i1;TRINITY_DN57760_c3_g3_i2;TRINITY_DN57760_c3_g3_i3;TRINITY_DN57760_c3_g3_i4;TRINITY_DN57760_c3_g3_i5;TRINITY_DN57760_c3_g3_i6;TRINITY_DN57760_c3_g3_i7;TRINITY_DN57760_c3_g3_i8	-	-	-	-	-	-	-	-	-	-	3.48	6.03	8.15	8.13	10.18	19.15	4.39	2.16	2.64
TRINITY_DN53297_c0_g1	1311	TRINITY_DN53297_c0_g1_i1;TRINITY_DN53297_c0_g1_i2;TRINITY_DN53297_c0_g1_i3;TRINITY_DN53297_c0_g1_i4;TRINITY_DN53297_c0_g1_i5	PREDICTED: chitinase 2-like [Solanum pennellii]	-	Chitinase 1 OS=Tulipa bakeri PE=1 SV=1	GO:0004568(chitinase activity);GO:0005576(extracellular region);GO:0006032(chitin catabolic process);GO:0008061(chitin binding)	ENOG410YAXH(chitinase)	-	-	-	-	Q2HU31.1 PF00704.26;Glyco_hydro_18;	103.69	115.68	109.01	61.05	59.59	66.72	85.13	85.47	73.11
TRINITY_DN51099_c0_g3	1736	TRINITY_DN51099_c0_g3_i1	Aluminum-activated malate transporter 9 [Ananas comosus]	ALMT9	Aluminum-activated malate transporter 9 OS=Arabidopsis thaliana GN=ALMT9 PE=2 SV=1	GO:0009705(plant-type vacuole membrane);GO:0015140(malate transmembrane transporter activity)	ENOG410XR8V(aluminum-activated malate transporter)	-	-	-	-	M0RRK3.1 PF11744.6;ALMT;	9.72	10.05	10.44	0.23	0.13	0.17	0.67	0.54	0.7
TRINITY_DN47947_c0_g1	499	TRINITY_DN47947_c0_g1_i1;TRINITY_DN47947_c0_g1_i2;TRINITY_DN47947_c0_g1_i3;TRINITY_DN47947_c0_g1_i4;TRINITY_DN47947_c0_g1_i5	PREDICTED: ubiquitin receptor RAD23d-like isoform X1 [Musa acuminata subsp. malaccensis]	RAD23D	Ubiquitin receptor RAD23d OS=Arabidopsis thaliana GN=RAD23D PE=1 SV=2	GO:0003684(damaged DNA binding);GO:0005634(nucleus);GO:0005737(cytoplasm);GO:0005829(cytosol);GO:0006289(nucleotide-excision repair);GO:0009409(response to cold);GO:0031593(polyubiquitin binding);GO:0043130(ubiquitin binding);GO:0043161(proteasome-mediated ubiquitin-dependent protein catabolic process);GO:0070628(proteasome binding)	COG5272(ubiquitin)	K10839	UV excision repair protein RAD23	-	mus04141(Protein processing in endoplasmic reticulum);mus03420(Nucleotide excision repair)	A0A0A0KUH2.1 PF00627.29;UBA;	40.82	40.61	43.79	43.65	49.32	50.25	63.58	53.45	45.15
TRINITY_DN15174_c0_g2	484	TRINITY_DN15174_c0_g2_i1	40S ribosomal protein S16, partial [Anthurium amnicola]	RPS16	40S ribosomal protein S16 OS=Bos taurus GN=RPS16 PE=2 SV=3	GO:0000462(maturation of SSU-rRNA from tricistronic rRNA transcript (SSU-rRNA, 5.8S rRNA, LSU-rRNA));GO:0003735(structural constituent of ribosome);GO:0006412(translation);GO:0022627(cytosolic small ribosomal subunit)	COG0103(30S ribosomal protein S9)	K02960	small subunit ribosomal protein S16e	-	gra03010(Ribosome)	W5NHJ2.1 PF00380.17;Ribosomal_S9;	3.49	3.55	0	4.39	2.98	2.54	3.35	2.67	10.39
TRINITY_DN41406_c0_g1	204	TRINITY_DN41406_c0_g1_i1	-	-	-	-	-	-	-	-	-	-	0	0	0	11.01	4.78	11.2	0	0	0
TRINITY_DN55299_c1_g3	421	TRINITY_DN55299_c1_g3_i1	PREDICTED: uncharacterized protein LOC105774581 [Gossypium raimondii]	-	-	GO:0003674(molecular_function);GO:0008150(biological_process);GO:0016021(integral component of membrane)	ENOG410Z6YI(NA)	-	-	-	-	-	12.13	13.56	17.12	6.2	7.64	12.35	14.63	14.26	14.49
TRINITY_DN59439_c2_g4	244	TRINITY_DN59439_c2_g4_i1;TRINITY_DN59439_c2_g4_i2	-	-	-	-	-	-	-	-	-	-	2.48	0	4	7.56	2.3	3.74	0	0	0
TRINITY_DN48098_c0_g2	1128	TRINITY_DN48098_c0_g2_i1;TRINITY_DN48098_c0_g2_i2;TRINITY_DN48098_c0_g2_i3;TRINITY_DN48098_c0_g2_i4;TRINITY_DN48098_c0_g2_i5	PREDICTED: haloacid dehalogenase-like hydrolase domain-containing protein 3 isoform X1 [Phoenix dactylifera]	-	-	GO:0005575(cellular_component);GO:0008152(metabolic process);GO:0016787(hydrolase activity)	COG1011(Hydrolase)	-	-	-	-	A0A061EAL8.1 PF13419.4;HAD_2;	6.12	3.79	5.56	5.72	4.67	8.65	9.8	11.65	4.96
TRINITY_DN58571_c4_g3	342	TRINITY_DN58571_c4_g3_i1	hypothetical protein CICLE_v10029974mg, partial [Citrus clementina]	-	-	-	-	-	-	-	-	-	0.23	2.29	1.18	4.8	4.08	6.61	1.56	0	0
TRINITY_DN47858_c1_g7	687	TRINITY_DN47858_c1_g7_i1	40S ribosomal protein S16 [Ananas comosus]	RPS16	40S ribosomal protein S16 OS=Fritillaria agrestis GN=RPS16 PE=2 SV=1	GO:0000462(maturation of SSU-rRNA from tricistronic rRNA transcript (SSU-rRNA, 5.8S rRNA, LSU-rRNA));GO:0003735(structural constituent of ribosome);GO:0006412(translation);GO:0022627(cytosolic small ribosomal subunit)	COG0103(30S ribosomal protein S9)	K02960	small subunit ribosomal protein S16e	-	pda03010(Ribosome)	K4AX99.1 PF00380.17;Ribosomal_S9;	151.95	180.82	156.4	203.28	204.51	271.69	326.6	386.06	351.54
TRINITY_DN46547_c0_g4	240	TRINITY_DN46547_c0_g4_i1	-	PFRC	73 kDa paraflagellar rod protein OS=Trypanosoma brucei brucei GN=PFRC PE=4 SV=1	-	ENOG4110FAE(paraflagellar rod protein)	-	-	-	-	-	0	0	0	5.38	1.69	7.87	0	0	0
TRINITY_DN51040_c1_g5	317	TRINITY_DN51040_c1_g5_i1	-	-	-	GO:0042981(regulation of apoptotic process)	ENOG410YJXG(Thrombospondin type 1 domain)	-	-	-	-	X6PF96.1 PF00090.17;TSP_1;	0	0	0	3.15	3.69	6.11	0	0	0
TRINITY_DN58753_c1_g1	1778	TRINITY_DN58753_c1_g1_i1	PREDICTED: pyruvate kinase isozyme A, chloroplastic-like [Elaeis guineensis]	-	Pyruvate kinase isozyme A, chloroplastic OS=Ricinus communis PE=1 SV=1	GO:0000287(magnesium ion binding);GO:0004743(pyruvate kinase activity);GO:0005524(ATP binding);GO:0005829(cytosol);GO:0006096(glycolytic process);GO:0006629(lipid metabolic process);GO:0009507(chloroplast);GO:0009570(chloroplast stroma);GO:0010431(seed maturation);GO:0016301(kinase activity);GO:0030955(potassium ion binding);GO:0046686(response to cadmium ion)	COG0469(Pyruvate kinase)	K00873	pyruvate kinase	EC:2.7.1.40	egu01200(Carbon metabolism);egu01230(Biosynthesis of amino acids);egu00010(Glycolysis / Gluconeogenesis);egu00620(Pyruvate metabolism);egu00230(Purine metabolism)	A0A078HU02.1 PF00224.19;PK;	17.9	19.44	18.38	14.34	16.35	15.3	28.16	26.48	24.94
TRINITY_DN64151_c0_g1	215	TRINITY_DN64151_c0_g1_i1	DEAD-domain-containing protein, partial [Coccomyxa subellipsoidea C-169]	DDX42	ATP-dependent RNA helicase DDX42 OS=Homo sapiens GN=DDX42 PE=1 SV=1	GO:0004004(ATP-dependent RNA helicase activity);GO:0005524(ATP binding);GO:0005654(nucleoplasm);GO:0005737(cytoplasm);GO:0008104(protein localization);GO:0010501(RNA secondary structure unwinding);GO:0016020(membrane);GO:0044822(poly(A) RNA binding)	ENOG410XSQV(ATP-dependent RNA helicase)	K12835	ATP-dependent RNA helicase DDX42	EC:3.6.4.13	csl03040(Spliceosome)	L9KXK0.1 PF00271.29;Helicase_C;	0.93	0	0	0	0	0	0	0	11.53
TRINITY_DN2743_c0_g1	221	TRINITY_DN2743_c0_g1_i1	-	-	-	-	-	-	-	-	-	-	3.41	1.85	3.3	0	1.48	0.79	0	0	6.34
TRINITY_DN50164_c0_g1	368	TRINITY_DN50164_c0_g1_i1;TRINITY_DN50164_c0_g1_i2;TRINITY_DN50164_c0_g1_i3;TRINITY_DN50164_c0_g1_i4;TRINITY_DN50164_c0_g1_i5	Tubulin alpha chain [Noccaea caerulescens]	TUBA3	Tubulin alpha-3 chain OS=Eleusine indica GN=TUBA3 PE=2 SV=1	GO:0000226(microtubule cytoskeleton organization);GO:0003924(GTPase activity);GO:0005200(structural constituent of cytoskeleton);GO:0005515(protein binding);GO:0005525(GTP binding);GO:0005618(cell wall);GO:0005730(nucleolus);GO:0005737(cytoplasm);GO:0005773(vacuole);GO:0005829(cytosol);GO:0005874(microtubule);GO:0005886(plasma membrane);GO:0007017(microtubule-based process);GO:0009506(plasmodesma…	COG5023(protein polymerization)	K07374	tubulin alpha	-	mus04145(Phagosome)	A0A0M9FYR5.1 PF03953.15;Tubulin_C;	0	0.75	0.61	15.43	14.47	11.57	0	0	0
TRINITY_DN55759_c1_g1	2785	TRINITY_DN55759_c1_g1_i1;TRINITY_DN55759_c1_g1_i10;TRINITY_DN55759_c1_g1_i11;TRINITY_DN55759_c1_g1_i12;TRINITY_DN55759_c1_g1_i2;TRINITY_DN55759_c1_g1_i3;TRINITY_DN55759_c1_g1_i4;TRINITY_DN55759_c1_g1_i5;TRINITY_DN55759_c1_g1_i6;TRINITY_DN55759_c1_g1_i7;TRINITY_DN55759_c1_g1_i8;TRINITY_DN55759_c1_g1_i9	delta 1-pyrroline-5-carboxylate synthase [Lycoris radiata]	PRO2	Delta-1-pyrroline-5-carboxylate synthase OS=Solanum lycopersicum GN=PRO2 PE=2 SV=1	GO:0004350(glutamate-5-semialdehyde dehydrogenase activity);GO:0005737(cytoplasm);GO:0006561(proline biosynthetic process)	COG0014(Catalyzes the NADPH dependent reduction of L-gamma- glutamyl 5-phosphate into L-glutamate 5-semialdehyde and phosphate. The product spontaneously undergoes cyclization to form 1-pyrroline-5-carboxylate (By similarity));COG0263(Catalyzes the transfer of a phosphate group to glutamate to form glutamate 5-phosphate which rapidly cyclizes to 5- oxoproline (By similarity))	K12657	delta-1-pyrroline-5-carboxylate synthetase	EC:2.7.2.11 1.2.1.41	nnu01230(Biosynthesis of amino acids);nnu00330(Arginine and proline metabolism)	A0A0D2VSC4.1 PF00696.26;AA_kinase;	22.63	23.91	25.35	17.55	21.57	18.09	38.79	36.42	32.66
TRINITY_DN4296_c0_g1	235	TRINITY_DN4296_c0_g1_i1	-	SEC24	Protein transport protein SEC24 OS=Magnaporthe oryzae (strain 70-15 / ATCC MYA-4617 / FGSC 8958) GN=SEC24 PE=3 SV=1	GO:0005829(cytosol);GO:0006886(intracellular protein transport);GO:0006888(ER to Golgi vesicle-mediated transport);GO:0008270(zinc ion binding);GO:0030127(COPII vesicle coat);GO:0070971(endoplasmic reticulum exit site)	COG5028(SEC24 family, member)	-	-	-	-	R8BT52.1 PF04815.13;Sec23_helical;	0	0	0	8.31	0.6	4.53	0	0	0
TRINITY_DN25349_c0_g1	203	TRINITY_DN25349_c0_g1_i1	-	-	-	-	-	-	-	-	-	-	0	0	0	8.13	6.8	11.37	0	0	0
TRINITY_DN47750_c0_g2	214	TRINITY_DN47750_c0_g2_i1	-	-	-	-	-	-	-	-	-	-	6.62	4.09	5.48	4.31	0.82	3.5	0	0	0
TRINITY_DN45128_c0_g1	892	TRINITY_DN45128_c0_g1_i1;TRINITY_DN45128_c0_g1_i2;TRINITY_DN45128_c0_g1_i3	PREDICTED: laccase-7-like [Elaeis guineensis]	LAC24	Laccase-24 OS=Oryza sativa subsp. japonica GN=LAC24 PE=2 SV=1	GO:0005507(copper ion binding);GO:0016722(oxidoreductase activity, oxidizing metal ions)	COG2132(Multicopper oxidase)	K00423	L-ascorbate oxidase	EC:1.10.3.3	obr00053(Ascorbate and aldarate metabolism)	K4CF49.1 PF07731.12;Cu-oxidase_2;	0.23	0.06	0.23	13.82	13.19	17.49	2.4	3.56	4.97
TRINITY_DN54239_c2_g3	1319	TRINITY_DN54239_c2_g3_i1;TRINITY_DN54239_c2_g3_i2	PREDICTED: probable aquaporin PIP2-2 [Musa acuminata subsp. malaccensis]	PIP2-7	Aquaporin PIP2-7 OS=Zea mays GN=PIP2-7 PE=2 SV=1	GO:0005773(vacuole);GO:0005887(integral component of plasma membrane);GO:0009506(plasmodesma);GO:0009992(cellular water homeostasis);GO:0015250(water channel activity);GO:0015254(glycerol channel activity);GO:0034220(ion transmembrane transport)	COG0580(Channel that permits osmotically driven movement of water in both directions. It is involved in the osmoregulation and in the maintenance of cell turgor during volume expansion in rapidly growing cells. It mediates rapid entry or exit of water in response to abrupt changes in osmolarity (By similarity))	K10532	heparan-alpha-glucosaminide N-acetyltransferase	EC:2.3.1.78	mus00531(Glycosaminoglycan degradation)	I1P2F0.1 PF00230.18;MIP;	32.45	34.49	31.41	1381.76	1323.44	1471.63	289.47	307.29	289.17
TRINITY_DN58670_c0_g10	805	TRINITY_DN58670_c0_g10_i1	PREDICTED: uncharacterized protein At5g64816 [Elaeis guineensis]	At5g64816	Uncharacterized protein At5g64816 OS=Arabidopsis thaliana GN=At5g64816 PE=2 SV=1	GO:0003674(molecular_function);GO:0005575(cellular_component);GO:0008150(biological_process)	ENOG4112CWT(NA)	K02183	calmodulin	-	apro04070(Phosphatidylinositol signaling system)	-	9.33	10.15	10.85	9.72	9.82	9.92	15.73	15.87	14.08
TRINITY_DN48151_c2_g1	849	TRINITY_DN48151_c2_g1_i1;TRINITY_DN48151_c2_g1_i10;TRINITY_DN48151_c2_g1_i11;TRINITY_DN48151_c2_g1_i12;TRINITY_DN48151_c2_g1_i13;TRINITY_DN48151_c2_g1_i14;TRINITY_DN48151_c2_g1_i15;TRINITY_DN48151_c2_g1_i16;TRINITY_DN48151_c2_g1_i2;TRINITY_DN48151_c2_g1_i3;TRINITY_DN48151_c2_g1_i4;TRINITY_DN48151_c2_g1_i5;TRINITY_DN48151_c2_g1_i6;TRINITY_DN48151_c2_g1_i7;TRINITY_DN48151_c2_g1_i8;TRINITY_DN48151_c…	-	-	-	-	-	-	-	-	-	-	2.97	8.02	0.67	327.63	240.17	419.58	813.73	755.62	789.86
TRINITY_DN50782_c1_g1	461	TRINITY_DN50782_c1_g1_i1;TRINITY_DN50782_c1_g1_i2;TRINITY_DN50782_c1_g1_i3	-	-	-	-	-	-	-	-	-	-	0	0	0	10.71	9.43	8.63	0	0	0.17
TRINITY_DN63996_c0_g1	241	TRINITY_DN63996_c0_g1_i1	PREDICTED: uncharacterized protein LOC108216804 [Daucus carota subsp. sativus]	-	-	GO:0003674(molecular_function);GO:0009507(chloroplast)	ENOG4111KEM(expressed protein)	-	-	-	-	W9SHE4.1 PF06101.9;DUF946;	12.24	7.69	4.99	0	0	0.6	0.55	0	0
TRINITY_DN52285_c1_g1	212	TRINITY_DN52285_c1_g1_i1	-	-	-	-	-	-	-	-	-	-	7.8	2.11	14.14	3.55	3.38	0.9	2.5	0.89	3.62
TRINITY_DN48432_c2_g3	202	TRINITY_DN48432_c2_g3_i1	-	-	-	-	-	-	-	-	-	-	4.53	6.13	3.29	1.03	0	8.4	3.91	0	0
TRINITY_DN49686_c0_g5	209	TRINITY_DN49686_c0_g5_i1	-	-	-	-	-	-	-	-	-	-	0	5.52	2.96	0.93	0	0	0.88	6.53	3.8
TRINITY_DN41817_c0_g2	234	TRINITY_DN41817_c0_g2_i1	-	-	-	-	-	-	-	-	-	-	0	6.91	2.06	2.59	6.12	5.91	3.64	1.29	0
TRINITY_DN47688_c4_g4	210	TRINITY_DN47688_c4_g4_i1	-	-	-	-	-	-	-	-	-	-	2.01	0	0.97	6.41	2.62	3.72	3.45	5.51	0
TRINITY_DN5200_c0_g1	256	TRINITY_DN5200_c0_g1_i1	-	-	-	-	-	-	-	-	-	-	1.06	4.03	4.61	19.47	10.98	20.69	32.33	35.92	31.12
TRINITY_DN34667_c0_g1	201	TRINITY_DN34667_c0_g1_i1	-	-	-	-	ENOG410YE3V(NA)	-	-	-	-	-	0	0	0	0	6.02	9.61	0	0	0
TRINITY_DN40374_c0_g1	329	TRINITY_DN40374_c0_g1_i1	-	-	-	-	-	-	-	-	-	-	0	0	0	2.15	3.58	6.04	0	0	0
TRINITY_DN43968_c0_g1	1090	TRINITY_DN43968_c0_g1_i1;TRINITY_DN43968_c0_g1_i2	PREDICTED: probable glycosyltransferase 7 [Musa acuminata subsp. malaccensis]	GT7	Putative glycosyltransferase 7 OS=Arabidopsis thaliana GN=GT7 PE=2 SV=1	GO:0000139(Golgi membrane);GO:0005768(endosome);GO:0005794(Golgi apparatus);GO:0005802(trans-Golgi network);GO:0008378(galactosyltransferase activity);GO:0010192(mucilage biosynthetic process);GO:0010214(seed coat development);GO:0010392(galactoglucomannan metabolic process);GO:0016021(integral component of membrane);GO:0016740(transferase activity);GO:0016757(transferase activity, transferring g…	ENOG410XSJS(glycosyltransferase)	K00016	L-lactate dehydrogenase	EC:1.1.1.27	pper00010(Glycolysis / Gluconeogenesis);pper00620(Pyruvate metabolism);pper00640(Propanoate metabolism);pper00270(Cysteine and methionine metabolism)	A0A0A0KIJ6.1 PF05637.10;Glyco_transf_34;	8.76	10.29	8.63	1.01	1.64	0.99	3.69	4.29	3.32
TRINITY_DN63956_c0_g1	678	TRINITY_DN63956_c0_g1_i1	PREDICTED: heat-stable 19 kDa antigen-like [Pyrus x bretschneideri]	SNOG_13722	Protein SnodProt1 OS=Phaeosphaeria nodorum (strain SN15 / ATCC MYA-4574 / FGSC 10173) GN=SNOG_13722 PE=2 SV=1	GO:0003674(molecular_function);GO:0005575(cellular_component);GO:0009405(pathogenesis);GO:0052051(interaction with host via protein secreted by type II secretion system)	ENOG4111YGH(Allergenic cerato-platanin Asp F13)	-	-	-	-	G2XS80.1 PF07249.10;Cerato-platanin;	0	0	0	9.64	9.63	9.43	0.06	0	0
TRINITY_DN21090_c0_g1	243	TRINITY_DN21090_c0_g1_i1	hypothetical protein PRUPE_ppa011341mg [Prunus persica]	RPS5	40S ribosomal protein S5 (Fragment) OS=Nicotiana plumbaginifolia GN=RPS5 PE=2 SV=1	GO:0000028(ribosomal small subunit assembly);GO:0003729(mRNA binding);GO:0003735(structural constituent of ribosome);GO:0006412(translation);GO:0019843(rRNA binding);GO:0022627(cytosolic small ribosomal subunit)	COG0049(One of the primary rRNA binding proteins, it binds directly to 16S rRNA where it nucleates assembly of the head domain of the 30S subunit. Is located at the subunit interface close to the decoding center, probably blocks exit of the E-site tRNA (By similarity))	K02989	small subunit ribosomal protein S5e	-	pper03010(Ribosome)	A0A061IWJ5.1 PF00177.19;Ribosomal_S7;	0	0	0	2.3	1.08	13.96	0	0	0
TRINITY_DN53397_c1_g3	202	TRINITY_DN53397_c1_g3_i1	-	-	-	-	-	-	-	-	-	-	0	6.13	5.31	6.91	7.9	3.15	0.98	0	2.82
TRINITY_DN48527_c2_g6	256	TRINITY_DN48527_c2_g6_i1	-	-	-	-	-	-	-	-	-	-	0	0	0	3.89	6.4	2.46	0	0	0
TRINITY_DN44524_c0_g1	222	TRINITY_DN44524_c0_g1_i1;TRINITY_DN44524_c0_g1_i2	hypothetical protein SORBIDRAFT_08g000480 [Sorghum bicolor]	Os11g0104900	Clathrin heavy chain 1 OS=Oryza sativa subsp. japonica GN=Os11g0104900 PE=3 SV=1	GO:0005198(structural molecule activity);GO:0005515(protein binding);GO:0005794(Golgi apparatus);GO:0005829(cytosol);GO:0005886(plasma membrane);GO:0006886(intracellular protein transport);GO:0006897(endocytosis);GO:0009506(plasmodesma);GO:0009507(chloroplast);GO:0016020(membrane);GO:0030130(clathrin coat of trans-Golgi network vesicle);GO:0030132(clathrin coat of coated pit)	ENOG410XPH1(clathrin heavy chain)	K04646	clathrin heavy chain	-	sbi04144(Endocytosis)	M8A710.1 PF00637.18;Clathrin;	32.19	29.88	45.24	25.75	33.6	14.32	47.48	37.26	21.57
TRINITY_DN59632_c2_g1	980	TRINITY_DN59632_c2_g1_i1;TRINITY_DN59632_c2_g1_i10;TRINITY_DN59632_c2_g1_i11;TRINITY_DN59632_c2_g1_i12;TRINITY_DN59632_c2_g1_i13;TRINITY_DN59632_c2_g1_i2;TRINITY_DN59632_c2_g1_i3;TRINITY_DN59632_c2_g1_i4;TRINITY_DN59632_c2_g1_i5;TRINITY_DN59632_c2_g1_i6;TRINITY_DN59632_c2_g1_i7;TRINITY_DN59632_c2_g1_i8;TRINITY_DN59632_c2_g1_i9	hypothetical protein GLYMA_13G015500, partial [Glycine max]	-	-	-	-	-	-	-	-	-	100.8	31.71	31.25	162.41	72.33	55.43	22.21	53.3	31.86
TRINITY_DN55336_c1_g1	1354	TRINITY_DN55336_c1_g1_i1;TRINITY_DN55336_c1_g1_i2	PREDICTED: thermospermine synthase ACAULIS5-like [Nelumbo nucifera]	ACL5	Thermospermine synthase ACAULIS5 OS=Arabidopsis thaliana GN=ACL5 PE=1 SV=1	GO:0005737(cytoplasm);GO:0006596(polyamine biosynthetic process);GO:0010487(thermospermine synthase activity)	COG0421(Catalyzes the production of spermidine from putrescine and decarboxylated S-adenosylmethionine (dcSAM), which serves as an aminopropyl donor (By similarity))	K00797	spermidine synthase	EC:2.5.1.16	cme00270(Cysteine and methionine metabolism);cme00330(Arginine and proline metabolism);cme00410(beta-Alanine metabolism);cme00480(Glutathione metabolism)	M0TFJ3.1 PF01564.15;Spermine_synth;	6.99	6.85	7.94	9.08	9.66	8.55	17.68	17.72	15.14
TRINITY_DN59427_c5_g3	235	TRINITY_DN59427_c5_g3_i1;TRINITY_DN59427_c5_g3_i2	-	-	-	-	-	-	-	-	-	-	9.46	12.18	11.17	75.03	71.1	65.77	44.09	24.91	26.08
TRINITY_DN56811_c0_g1	3078	TRINITY_DN56811_c0_g1_i1;TRINITY_DN56811_c0_g1_i10;TRINITY_DN56811_c0_g1_i11;TRINITY_DN56811_c0_g1_i2;TRINITY_DN56811_c0_g1_i3;TRINITY_DN56811_c0_g1_i4;TRINITY_DN56811_c0_g1_i5;TRINITY_DN56811_c0_g1_i6;TRINITY_DN56811_c0_g1_i7;TRINITY_DN56811_c0_g1_i8;TRINITY_DN56811_c0_g1_i9	PREDICTED: uncharacterized protein LOC103990594 [Musa acuminata subsp. malaccensis]	-	-	GO:0005515(protein binding);GO:0005634(nucleus);GO:0005783(endoplasmic reticulum);GO:0005886(plasma membrane);GO:0016021(integral component of membrane)	ENOG4112C9J(expressed protein)	-	-	-	-	-	26.58	27.96	31.3	23.1	25.43	27.22	20.5	24.12	19.72
TRINITY_DN23414_c0_g1	232	TRINITY_DN23414_c0_g1_i1	hypothetical protein H632_c676p1 [Helicosporidium sp. ATCC 50920]	RC1_1936	NAD(P)H dehydrogenase (quinone) OS=Rhodospirillum centenum (strain ATCC 51521 / SW) GN=RC1_1936 PE=3 SV=1	GO:0003955(NAD(P)H dehydrogenase (quinone) activity);GO:0019439(aromatic compound catabolic process)	COG0655(Nadph-dependent fmn reductase)	K03809	NAD(P)H dehydrogenase (quinone)	EC:1.6.5.2	apro00130(Ubiquinone and other terpenoid-quinone biosynthesis)	G4TDV8.1 PF03358.13;FMN_red;	0	0	0	3.33	1.26	8.1	0	0	0
TRINITY_DN56756_c0_g1	1173	TRINITY_DN56756_c0_g1_i1;TRINITY_DN56756_c0_g1_i2;TRINITY_DN56756_c0_g1_i3	-	-	-	-	ENOG4112A8B(NA)	-	-	-	-	-	15.5	17.89	14.74	0	0	0.1	0.06	0	0
TRINITY_DN56773_c0_g1	663	TRINITY_DN56773_c0_g1_i1;TRINITY_DN56773_c0_g1_i2	-	-	-	-	-	-	-	-	-	-	22.81	22	17.06	32.9	33.84	42.67	48.81	58.82	54.64
TRINITY_DN58081_c0_g5	774	TRINITY_DN58081_c0_g5_i1	PREDICTED: sugar transporter ERD6-like 4 [Musa acuminata subsp. malaccensis]	At1g19450	Sugar transporter ERD6-like 4 OS=Arabidopsis thaliana GN=At1g19450 PE=2 SV=1	GO:0005351(sugar:proton symporter activity);GO:0005355(glucose transmembrane transporter activity);GO:0005887(integral component of plasma membrane);GO:0035428(hexose transmembrane transport);GO:0046323(glucose import)	ENOG410XNQK(Transporter)	-	-	-	-	M0RX34.1 PF00083.22;Sugar_tr;	3.9	4.54	3.67	25.85	35.82	27.67	27.22	23.79	19.38
TRINITY_DN52760_c4_g2	578	TRINITY_DN52760_c4_g2_i1	-	-	-	-	-	-	-	-	-	-	3.83	4.84	4.9	8.73	8.71	5.8	3.39	3.01	2.07
TRINITY_DN58299_c0_g1	349	TRINITY_DN58299_c0_g1_i1;TRINITY_DN58299_c0_g1_i2	predicted protein [Hordeum vulgare subsp. vulgare]	pma-1	Plasma membrane ATPase OS=Neurospora crassa (strain ATCC 24698 / 74-OR23-1A / CBS 708.71 / DSM 1257 / FGSC 987) GN=pma-1 PE=1 SV=1	GO:0005887(integral component of plasma membrane);GO:0008553(hydrogen-exporting ATPase activity, phosphorylative mechanism);GO:0043231(intracellular membrane-bounded organelle);GO:0051453(regulation of intracellular pH);GO:1902600(hydrogen ion transmembrane transport)	COG0474(P-type atpase)	K01535	H+-transporting ATPase	EC:3.6.3.6	cre00190(Oxidative phosphorylation)	B2W238.1 PF00702.24;Hydrolase;	0	0	0	3.33	2.01	6.6	0	0	0
TRINITY_DN51595_c0_g5	252	TRINITY_DN51595_c0_g5_i1	-	-	-	-	-	-	-	-	-	-	3.35	1.82	3.24	2.56	2.41	2.59	6.7	0	2.09
TRINITY_DN53436_c3_g1	359	TRINITY_DN53436_c3_g1_i1;TRINITY_DN53436_c3_g1_i2;TRINITY_DN53436_c3_g1_i3;TRINITY_DN53436_c3_g1_i4;TRINITY_DN53436_c3_g1_i5	-	-	-	-	-	-	-	-	-	-	2.93	3.43	3.27	3.33	7.74	5.33	4.1	3.27	7.81
TRINITY_DN49487_c0_g7	1043	TRINITY_DN49487_c0_g7_i1	PREDICTED: serine/threonine-protein phosphatase BSL3-like isoform X1 [Musa acuminata subsp. malaccensis]	BSL2	Serine/threonine-protein phosphatase BSL2 homolog OS=Oryza sativa subsp. japonica GN=BSL2 PE=2 SV=2	GO:0004721(phosphoprotein phosphatase activity);GO:0004722(protein serine/threonine phosphatase activity);GO:0005634(nucleus);GO:0005829(cytosol);GO:0005886(plasma membrane);GO:0009742(brassinosteroid mediated signaling pathway);GO:0046872(metal ion binding)	COG0639(serine threonine-protein phosphatase)	K14501	serine/threonine-protein phosphatase BSU1	EC:3.1.3.16	crb04075(Plant hormone signal transduction)	C5WR61.1 PF13418.4;Kelch_4;	14.5	15.56	14.13	7.01	7.29	7.11	11.25	10.15	8.35
TRINITY_DN49409_c1_g1	408	TRINITY_DN49409_c1_g1_i1;TRINITY_DN49409_c1_g1_i2	-	-	-	-	-	-	-	-	-	-	0.95	2.29	6.38	1.05	2.13	4.32	0.71	0	1.25
TRINITY_DN56436_c0_g2	1904	TRINITY_DN56436_c0_g2_i1;TRINITY_DN56436_c0_g2_i2;TRINITY_DN56436_c0_g2_i3;TRINITY_DN56436_c0_g2_i4;TRINITY_DN56436_c0_g2_i5;TRINITY_DN56436_c0_g2_i6;TRINITY_DN56436_c0_g2_i7	Histone deacetylase 6 [Anthurium amnicola]	HDA6	Histone deacetylase 6 OS=Arabidopsis thaliana GN=HDA6 PE=1 SV=1	GO:0004407(histone deacetylase activity);GO:0005515(protein binding);GO:0005634(nucleus);GO:0005730(nucleolus);GO:0006351(transcription, DNA-templated);GO:0006355(regulation of transcription, DNA-templated);GO:0009651(response to salt stress);GO:0009737(response to abscisic acid);GO:0009793(embryo development ending in seed dormancy);GO:0009941(chloroplast envelope);GO:0010228(vegetative to repro…	COG0123(Histone deacetylase)	K01183	chitinase	EC:3.2.1.14	pda00520(Amino sugar and nucleotide sugar metabolism)	A0A0J8CEU7.1 PF00850.17;Hist_deacetyl;	17.1	17.96	17.94	22.24	22.16	22.44	43.14	40.64	42.71
TRINITY_DN53967_c0_g1	222	TRINITY_DN53967_c0_g1_i1	PREDICTED: elongation factor 2 [Populus euphratica]	-	Elongation factor 2 OS=Cryptosporidium parvum PE=3 SV=1	GO:0003924(GTPase activity);GO:0005622(intracellular);GO:0006412(translation)	COG0480(Catalyzes the GTP-dependent ribosomal translocation step during translation elongation. During this step, the ribosome changes from the pre-translocational (PRE) to the post- translocational (POST) state as the newly formed A-site-bound peptidyl-tRNA and P-site-bound deacylated tRNA move to the P and E sites, respectively. Catalyzes the coordinated movement of the two tRNA molecules, the …	-	-	-	-	A0A067E7S5.1 PF03764.16;EFG_IV;	0	0	0	6.14	4.36	4.67	0	0	0
TRINITY_DN37928_c0_g1	204	TRINITY_DN37928_c0_g1_i1	-	-	-	-	-	-	-	-	-	-	0	0	0	5	5.73	8.14	0	0	0
TRINITY_DN49210_c2_g5	206	TRINITY_DN49210_c2_g5_i1	putative RNA-directed DNA polymerase (Reverse transcriptase) [Malus domestica]	-	-	-	ENOG4110CNM(Reverse transcriptase (RNA-dependent DNA polymerase))	-	-	-	-	M8AF79.1 PF00078.25;RVT_1;	1.75	0	0	1.06	4.84	10.75	4.33	0	0
TRINITY_DN42315_c0_g2	208	TRINITY_DN42315_c0_g2_i1	-	-	-	-	-	-	-	-	-	-	0	0	0	11.32	9.9	4.8	0	0	0
TRINITY_DN19744_c0_g1	284	TRINITY_DN19744_c0_g1_i1	-	-	-	-	-	-	-	-	-	-	0.38	0.84	0	1.07	1	0	1	0.36	11.66
TRINITY_DN55541_c1_g6	307	TRINITY_DN55541_c1_g6_i1;TRINITY_DN55541_c1_g6_i2	PREDICTED: beta-glucosidase 13-like isoform X1 [Pyrus x bretschneideri]	BGLU12	Beta-glucosidase 12 OS=Oryza sativa subsp. indica GN=BGLU12 PE=3 SV=1	GO:0008422(beta-glucosidase activity);GO:0009651(response to salt stress);GO:0009725(response to hormone);GO:0019762(glucosinolate catabolic process)	COG2723(beta-glucosidase)	K01188	beta-glucosidase	EC:3.2.1.21	pxb00500(Starch and sucrose metabolism);pxb00460(Cyanoamino acid metabolism);pxb00940(Phenylpropanoid biosynthesis)	B9GMA6.1 PF00232.16;Glyco_hydro_1;	6.06	9.21	7.12	0	0.84	0	0	0.4	0
TRINITY_DN56578_c0_g1	1490	TRINITY_DN56578_c0_g1_i1;TRINITY_DN56578_c0_g1_i2	hypothetical protein ACMD2_12967 [Ananas comosus]	-	-	-	ENOG410Y5XX(NA)	K00604	methionyl-tRNA formyltransferase	EC:2.1.2.9	pxb00670(One carbon pool by folate);pxb00970(Aminoacyl-tRNA biosynthesis)	-	6.95	7.99	6.6	4.53	4.28	4.26	6.36	5.85	5
TRINITY_DN59304_c2_g1	3629	TRINITY_DN59304_c2_g1_i1;TRINITY_DN59304_c2_g1_i2	disease resistance protein [Brassica rapa subsp. pekinensis]	-	Retrovirus-related Pol polyprotein from transposon TNT 1-94 OS=Nicotiana tabacum PE=2 SV=1	GO:0005739(mitochondrion)	COG2801(Retrotransposon protein)	K12447	UDP-sugar pyrophosphorylase	EC:2.7.7.64	thj00040(Pentose and glucuronate interconversions);thj00052(Galactose metabolism);thj00053(Ascorbate and aldarate metabolism);thj00520(Amino sugar and nucleotide sugar metabolism)	Q8HCR1.1 PF07727.12;RVT_2;	1.05	0.74	0.85	5.74	6.93	6.39	0.55	0.59	1.1
TRINITY_DN47863_c0_g5	218	TRINITY_DN47863_c0_g5_i1	-	-	-	-	-	-	-	-	-	-	2.67	4.82	0	1.62	2.32	1.65	6.1	2.44	1.1
TRINITY_DN51356_c3_g2	214	TRINITY_DN51356_c3_g2_i1	-	-	-	-	-	-	-	-	-	-	0	8.38	1.83	3.44	3.03	5.74	1.85	2.99	2.34
TRINITY_DN58676_c1_g2	1269	TRINITY_DN58676_c1_g2_i1;TRINITY_DN58676_c1_g2_i2;TRINITY_DN58676_c1_g2_i3;TRINITY_DN58676_c1_g2_i4;TRINITY_DN58676_c1_g2_i5;TRINITY_DN58676_c1_g2_i6;TRINITY_DN58676_c1_g2_i7	PREDICTED: histone chaperone ASF1B [Vitis vinifera]	ASF1B	Histone chaperone ASF1B OS=Arabidopsis thaliana GN=ASF1B PE=1 SV=1	GO:0000724(double-strand break repair via homologous recombination);GO:0005515(protein binding);GO:0005634(nucleus);GO:0005737(cytoplasm);GO:0006139(nucleobase-containing compound metabolic process);GO:0006333(chromatin assembly or disassembly);GO:0006351(transcription, DNA-templated);GO:0006355(regulation of transcription, DNA-templated);GO:0008361(regulation of cell size);GO:0009294(DNA mediate…	COG5137(ASF1 anti-silencing function 1 homolog)	-	-	-	-	D7TSX5.1 PF04729.11;ASF1_hist_chap;	9.78	10.01	12.05	10.51	12.12	13.13	12.17	13.37	12.86
TRINITY_DN48720_c3_g8	209	TRINITY_DN48720_c3_g8_i1	-	-	-	-	-	-	-	-	-	-	0	3.31	2.96	1.86	8.86	1.89	0.88	2.8	0
TRINITY_DN44573_c0_g2	944	TRINITY_DN44573_c0_g2_i1;TRINITY_DN44573_c0_g2_i2	PREDICTED: uncharacterized protein LOC103713085 [Phoenix dactylifera]	-	-	GO:0003674(molecular_function);GO:0016021(integral component of membrane)	ENOG4111Y08(Family of unknown function (DUF716) )	-	-	-	-	A0A059AGF6.1 PF04819.10;DUF716;	20.12	18.47	20.99	22.88	22.48	27.36	23.63	25.54	19.91
TRINITY_DN52370_c3_g1	272	TRINITY_DN52370_c3_g1_i1	-	-	-	-	-	-	-	-	-	-	4.82	6.68	6.78	0	2.06	1.86	1.89	2.42	2.2
TRINITY_DN15597_c0_g1	1043	TRINITY_DN15597_c0_g1_i1	apocytochrome b (mitochondrion) [Entransia fimbriata]	MT-CYB	Cytochrome b OS=Lumbricus terrestris GN=MT-CYB PE=3 SV=1	GO:0005743(mitochondrial inner membrane);GO:0006122(mitochondrial electron transport, ubiquinol to cytochrome c);GO:0008121(ubiquinol-cytochrome-c reductase activity);GO:0009055(electron carrier activity);GO:0045275(respiratory chain complex III);GO:0046872(metal ion binding);GO:1902600(hydrogen ion transmembrane transport)	COG1290(Component of the ubiquinol-cytochrome c reductase complex (complex III or cytochrome b-c1 complex), which is a respiratory chain that generates an electrochemical potential coupled to ATP synthesis (By similarity))	K00412	ubiquinol-cytochrome c reductase cytochrome b subunit	-	ppp00190(Oxidative phosphorylation)	A1YIP5.1 PF00033.17;Cytochrome_B;	0	0	0	8.74	8.36	7.59	0	0.04	0
TRINITY_DN50082_c0_g1	1268	TRINITY_DN50082_c0_g1_i1;TRINITY_DN50082_c0_g1_i2;TRINITY_DN50082_c0_g1_i3;TRINITY_DN50082_c0_g1_i4;TRINITY_DN50082_c0_g1_i5;TRINITY_DN50082_c0_g1_i6	PREDICTED: PLASMODESMATA CALLOSE-BINDING PROTEIN 3-like [Musa acuminata subsp. malaccensis]	PDCB2	PLASMODESMATA CALLOSE-BINDING PROTEIN 2 OS=Arabidopsis thaliana GN=PDCB2 PE=1 SV=1	NA(NA)	-	K19891	glucan endo-1,3-beta-glucosidase 1/2/3	EC:3.2.1.39	ppp00500(Starch and sucrose metabolism)	M0SU41.1 PF07983.11;X8;	12.25	12.55	11.7	7.37	5.32	5.95	9.9	8.67	8.01
TRINITY_DN50040_c0_g2	808	TRINITY_DN50040_c0_g2_i1;TRINITY_DN50040_c0_g2_i2;TRINITY_DN50040_c0_g2_i3	PREDICTED: stress enhanced protein 1, chloroplastic-like [Elaeis guineensis]	SEP1	Stress enhanced protein 1, chloroplastic OS=Arabidopsis thaliana GN=SEP1 PE=2 SV=1	GO:0009523(photosystem II);GO:0009535(chloroplast thylakoid membrane);GO:0009611(response to wounding);GO:0009644(response to high light intensity);GO:0015979(photosynthesis);GO:0016021(integral component of membrane);GO:0016168(chlorophyll binding);GO:0071486(cellular response to high light intensity);GO:0071492(cellular response to UV-A)	ENOG410Y6IC(stress enhanced protein 1)	-	-	-	-	-	165.07	176.57	166.33	22.61	23.08	25.28	19.83	20.42	13.81
TRINITY_DN47183_c2_g1	295	TRINITY_DN47183_c2_g1_i1;TRINITY_DN47183_c2_g1_i2;TRINITY_DN47183_c2_g1_i3	-	-	-	-	-	-	-	-	-	-	5.22	3.25	1.08	17.52	17.17	21.45	8.09	7.24	3.77
TRINITY_DN48798_c2_g8	218	TRINITY_DN48798_c2_g8_i1	hypothetical protein VITISV_015170 [Vitis vinifera]	-	-	-	COG1657(Squalene--hopene cyclase);COG2801(Retrotransposon protein)	-	-	-	-	F6GYK5.1 PF14223.4;Retrotran_gag_2;	7.13	7.72	5.17	3.25	0.77	0	0	0	0
TRINITY_DN57825_c0_g2	402	TRINITY_DN57825_c0_g2_i1;TRINITY_DN57825_c0_g2_i2	-	-	-	-	-	-	-	-	-	-	33.49	27.56	38.86	20.01	23.74	18.65	16.46	12.4	12.59
TRINITY_DN23700_c0_g1	211	TRINITY_DN23700_c0_g1_i1	-	-	-	-	-	-	-	-	-	-	0	0	0	6.31	6.87	3.67	0	0	0
TRINITY_DN56081_c0_g3	215	TRINITY_DN56081_c0_g3_i1	-	-	-	-	-	-	-	-	-	-	4.66	1.01	1.8	0.85	2.42	9.48	7.18	2.55	0
TRINITY_DN56124_c0_g5	217	TRINITY_DN56124_c0_g5_i1	-	-	-	-	-	-	-	-	-	-	0	0.98	0	4.95	1.57	5.86	6.19	3.3	7.84
TRINITY_DN57406_c0_g3	1428	TRINITY_DN57406_c0_g3_i1;TRINITY_DN57406_c0_g3_i2;TRINITY_DN57406_c0_g3_i3;TRINITY_DN57406_c0_g3_i4;TRINITY_DN57406_c0_g3_i5	-	-	-	-	-	-	-	-	-	-	6.95	5.4	6.72	1.95	1.01	0.47	1.41	0.96	0.83
TRINITY_DN50753_c0_g3	206	TRINITY_DN50753_c0_g3_i1	-	-	-	-	-	-	-	-	-	-	3.2	1.15	6.18	3.88	2.78	0.99	13.74	0	0
TRINITY_DN53341_c0_g4	1048	TRINITY_DN53341_c0_g4_i1;TRINITY_DN53341_c0_g4_i2	PREDICTED: myb-like protein X [Lupinus angustifolius]	-	-	-	ENOG410YQB0(NA)	-	-	-	-	-	14.87	15.93	15.73	10.83	10.58	10.18	16.89	17.49	19.6
TRINITY_DN46115_c0_g3	471	TRINITY_DN46115_c0_g3_i1	putative steroid reductase DET2, partial [Anthurium amnicola]	DET2	Steroid 5-alpha-reductase DET2 OS=Gossypium hirsutum GN=DET2 PE=1 SV=1	GO:0050213(progesterone 5-alpha-reductase activity);GO:0055114(oxidation-reduction process);GO:0090377(seed trichome initiation);GO:0090378(seed trichome elongation)	ENOG410XS6P(3-oxo-5-alpha-steroid 4-dehydrogenase activity)	K09591	steroid 5-alpha-reductase	EC:1.3.1.22	pda00905(Brassinosteroid biosynthesis)	-	12.67	11.29	13.35	12.3	6.45	8.56	7.9	13.99	11.2
TRINITY_DN54767_c0_g1	2382	TRINITY_DN54767_c0_g1_i1;TRINITY_DN54767_c0_g1_i2;TRINITY_DN54767_c0_g1_i3;TRINITY_DN54767_c0_g1_i4	PREDICTED: aldo-keto reductase family 4 member C9-like [Elaeis guineensis]	AKR4C9	Aldo-keto reductase family 4 member C9 OS=Arabidopsis thaliana GN=AKR4C9 PE=1 SV=1	GO:0004033(aldo-keto reductase (NADP) activity);GO:0005737(cytoplasm);GO:0008106(alcohol dehydrogenase (NADP+) activity);GO:0009409(response to cold);GO:0009414(response to water deprivation);GO:0009507(chloroplast);GO:0009636(response to toxic substance);GO:0009651(response to salt stress);GO:0016229(steroid dehydrogenase activity);GO:0055114(oxidation-reduction process);GO:0070401(NADP+ binding)	COG0656(reductase)	K00011	aldehyde reductase	EC:1.1.1.21	egu00040(Pentose and glucuronate interconversions);egu00051(Fructose and mannose metabolism);egu00052(Galactose metabolism);egu00561(Glycerolipid metabolism)	A0A0D2T1Y0.1 PF00248.19;Aldo_ket_red;	12.04	14.29	14.98	23.27	25.69	24.19	24.56	21.21	19.29
TRINITY_DN47842_c2_g9	434	TRINITY_DN47842_c2_g9_i1	-	-	-	-	-	-	-	-	-	-	0	0.15	0	0.13	0.37	0.27	0.38	0	9.99
TRINITY_DN54285_c1_g2	2275	TRINITY_DN54285_c1_g2_i1;TRINITY_DN54285_c1_g2_i2;TRINITY_DN54285_c1_g2_i3;TRINITY_DN54285_c1_g2_i4	PREDICTED: uncharacterized protein LOC103717740 [Phoenix dactylifera]	-	-	GO:0000059(protein import into nucleus, docking);GO:0006999(nuclear pore organization);GO:0017056(structural constituent of nuclear pore);GO:0044611(nuclear pore inner ring)	ENOG410XXIE(Nucleolar protein)	-	-	-	-	-	0.71	0.61	0.35	12.51	12.85	12.27	49.78	53.1	50.26
TRINITY_DN45265_c1_g1	352	TRINITY_DN45265_c1_g1_i1;TRINITY_DN45265_c1_g1_i2	PREDICTED: NAD(P)H dehydrogenase (quinone) FQR1-like [Musa acuminata subsp. malaccensis]	ALTA7	Minor allergen Alt a 7 OS=Alternaria alternata GN=ALTA7 PE=1 SV=1	GO:0005576(extracellular region);GO:0005634(nucleus);GO:0005739(mitochondrion);GO:0005829(cytosol);GO:0005886(plasma membrane);GO:0010181(FMN binding);GO:0016491(oxidoreductase activity);GO:0030466(chromatin silencing at silent mating-type cassette);GO:0042393(histone binding);GO:0045121(membrane raft)	COG0655(Nadph-dependent fmn reductase)	K03809	NAD(P)H dehydrogenase (quinone)	EC:1.6.5.2	mus00130(Ubiquinone and other terpenoid-quinone biosynthesis)	M5FQI6.1 PF03358.13;FMN_red;	0	0	0	7.84	4.42	15.02	0	0	0
TRINITY_DN10244_c0_g1	212	TRINITY_DN10244_c0_g1_i1	-	-	-	-	-	-	-	-	-	-	2.93	5.28	10.37	2.66	0	0	2.5	0	0
TRINITY_DN43695_c0_g1	260	TRINITY_DN43695_c0_g1_i1	-	-	-	-	-	-	-	-	-	-	0	0	0	5.1	3.05	8.92	0	0	0
TRINITY_DN55526_c0_g2	330	TRINITY_DN55526_c0_g2_i1;TRINITY_DN55526_c0_g2_i2;TRINITY_DN55526_c0_g2_i3;TRINITY_DN55526_c0_g2_i4;TRINITY_DN55526_c0_g2_i5;TRINITY_DN55526_c0_g2_i6;TRINITY_DN55526_c0_g2_i7	Retrovirus-related Pol polyprotein from transposon TNT 1-94, partial [Noccaea caerulescens]	-	-	-	-	-	-	-	-	-	19.27	27.83	44.87	31.23	32.34	34.13	19.64	11.8	11.61
TRINITY_DN56535_c1_g2	213	TRINITY_DN56535_c1_g2_i1	-	-	-	-	-	-	-	-	-	-	1.92	1.04	3.71	8.75	4.99	2.67	0.83	0	0
TRINITY_DN47593_c0_g1	2017	TRINITY_DN47593_c0_g1_i1;TRINITY_DN47593_c0_g1_i2	PREDICTED: protein CMSS1 [Phoenix dactylifera]	-	-	GO:0003674(molecular_function);GO:0005634(nucleus);GO:0008150(biological_process)	ENOG410XPW6(cms1 ribosomal small subunit homolog (yeast))	-	-	-	-	K3Y8Z7.1 PF14617.4;CMS1;	15.81	19.31	17.31	17.42	17.36	16.33	17.84	18.53	15.57
TRINITY_DN57552_c0_g1	1167	TRINITY_DN57552_c0_g1_i1	-	-	-	-	-	-	-	-	-	-	0.14	0.04	0	5.37	7.05	4.55	0.19	0.23	0.18
TRINITY_DN58863_c0_g5	213	TRINITY_DN58863_c0_g5_i1	-	-	-	-	-	-	-	-	-	-	1.92	0	0.93	0.87	0	6.31	2.47	3.51	2.38
TRINITY_DN51725_c1_g3	1357	TRINITY_DN51725_c1_g3_i1;TRINITY_DN51725_c1_g3_i2	-	-	-	-	-	-	-	-	-	-	16.97	15.26	16.06	16.35	16.8	18.43	18.9	21.17	13.42
TRINITY_DN2031_c0_g1	204	TRINITY_DN2031_c0_g1_i1	-	-	-	-	-	-	-	-	-	-	3.3	7.14	9.55	0	0	0	0	0	0
TRINITY_DN52636_c3_g2	247	TRINITY_DN52636_c3_g2_i1	-	-	-	-	-	-	-	-	-	-	5.35	3.23	2.88	3.27	6.16	4.42	0	2.72	1.48
TRINITY_DN45374_c0_g1	851	TRINITY_DN45374_c0_g1_i1;TRINITY_DN45374_c0_g1_i2	-	-	-	-	-	-	-	-	-	-	8.73	12.56	11.5	19.17	20.32	22.78	15.61	11.87	11.55
TRINITY_DN53655_c0_g6	1601	TRINITY_DN53655_c0_g6_i1	PREDICTED: protein transport protein SEC16A homolog isoform X1 [Phoenix dactylifera]	SEC16B	Protein transport protein SEC16B homolog OS=Arabidopsis thaliana GN=SEC16B PE=1 SV=1	GO:0005634(nucleus);GO:0005783(endoplasmic reticulum);GO:0015031(protein transport);GO:0048208(COPII vesicle coating)	ENOG410XZ6H(SEC16 homolog A (S. cerevisiae))	-	-	-	-	M0RW62.1 PF12931.5;Sec16_C;	7.19	7.74	7.49	6.83	7.63	6.59	7.22	5.91	7.19
TRINITY_DN57138_c0_g1	232	TRINITY_DN57138_c0_g1_i1	-	-	-	-	-	-	-	-	-	-	0	0	0	8	3.15	6.08	0	0	1.81
TRINITY_DN187_c0_g1	251	TRINITY_DN187_c0_g1_i1	PREDICTED: tubby-like protein 4 [Elaeis guineensis]	TULP4	Tubby-like protein 4 OS=Oryza sativa subsp. japonica GN=TULP4 PE=3 SV=2	GO:0005929(cilium);GO:0035091(phosphatidylinositol binding);GO:0061512(protein localization to cilium)	ENOG410XQFT(tubby like protein)	-	-	-	-	W5GHE7.1 PF01167.16;Tub;	0	0	0	1.04	7.31	2.62	0	0	0
TRINITY_DN56422_c0_g5	378	TRINITY_DN56422_c0_g5_i1;TRINITY_DN56422_c0_g5_i2;TRINITY_DN56422_c0_g5_i3	-	-	-	-	-	-	-	-	-	-	1.73	0.65	2.49	5.25	5.62	6.75	2.17	0.94	1.23
TRINITY_DN50785_c1_g1	232	TRINITY_DN50785_c1_g1_i1;TRINITY_DN50785_c1_g1_i2	hypothetical protein BVRB_020780, partial [Beta vulgaris subsp. vulgaris]	-	-	-	ENOG4111P6Q(NA)	-	-	-	-	-	8.63	0.88	0	1.49	0.71	0	0	0.74	0
TRINITY_DN43472_c1_g1	276	TRINITY_DN43472_c1_g1_i1;TRINITY_DN43472_c1_g1_i2	-	-	-	-	-	-	-	-	-	-	0	0	0	8.07	12.04	2.54	0	0	0
TRINITY_DN56961_c1_g1	2891	TRINITY_DN56961_c1_g1_i1;TRINITY_DN56961_c1_g1_i2;TRINITY_DN56961_c1_g1_i3;TRINITY_DN56961_c1_g1_i4;TRINITY_DN56961_c1_g1_i5;TRINITY_DN56961_c1_g1_i6;TRINITY_DN56961_c1_g1_i7;TRINITY_DN56961_c1_g1_i8	PREDICTED: protein OBERON 3-like [Elaeis guineensis]	OBE3	Protein OBERON 3 OS=Arabidopsis thaliana GN=OBE3 PE=1 SV=1	GO:0001708(cell fate specification);GO:0005515(protein binding);GO:0005634(nucleus);GO:0009880(embryonic pattern specification);GO:0046872(metal ion binding);GO:0090421(embryonic meristem initiation)	ENOG410ZKIB(OBERON 3-like)	-	-	-	-	I1K3D1.1 PF07227.9;PHD_Oberon;	69.33	72.95	73.03	49.09	50.19	50.27	50.53	47.81	46.34
TRINITY_DN2978_c0_g1	237	TRINITY_DN2978_c0_g1_i1	-	-	-	-	-	-	-	-	-	-	0	0	0	4.98	2.93	7.56	0	0	0
TRINITY_DN20533_c0_g1	207	TRINITY_DN20533_c0_g1_i1	PREDICTED: DEAD-box ATP-dependent RNA helicase 20 isoform X1 [Tarenaya hassleriana]	DBP2	ATP-dependent RNA helicase DBP2 OS=Chaetomium globosum (strain ATCC 6205 / CBS 148.51 / DSM 1962 / NBRC 6347 / NRRL 1970) GN=DBP2 PE=3 SV=1	GO:0043581(mycelium development)	COG0513(purine NTP-dependent helicase activity)	K12823	ATP-dependent RNA helicase DDX5/DBP2	EC:3.6.4.13	thj03040(Spliceosome)	A0A0L0NAH9.1 PF00270.27;DEAD;	0	2.28	2.03	11.49	6.39	3.89	0	0	0
TRINITY_DN51626_c1_g2	225	TRINITY_DN51626_c1_g2_i1	hypothetical protein AALP_AA5G106200 [Arabis alpina]	-	-	-	COG2801(Retrotransposon protein)	-	-	-	-	-	2.41	0	6.76	0.73	1.39	2.97	0	3.67	2.99
TRINITY_DN59100_c1_g1	456	TRINITY_DN59100_c1_g1_i1;TRINITY_DN59100_c1_g1_i10;TRINITY_DN59100_c1_g1_i11;TRINITY_DN59100_c1_g1_i2;TRINITY_DN59100_c1_g1_i3;TRINITY_DN59100_c1_g1_i4;TRINITY_DN59100_c1_g1_i5;TRINITY_DN59100_c1_g1_i6;TRINITY_DN59100_c1_g1_i7;TRINITY_DN59100_c1_g1_i8;TRINITY_DN59100_c1_g1_i9	alpha-tubulin [Chloromonas sp. ANT3]	TUBA1	Tubulin alpha-1/alpha-2 chain OS=Volvox carteri GN=TUBA1 PE=3 SV=1	GO:0005634(nucleus)	COG5023(protein polymerization)	K07374	tubulin alpha	-	vcn04145(Phagosome)	D7G923.1 PF03953.15;Tubulin_C;	1.22	0.95	0	9.08	11.66	12.2	0.39	2.43	3.36
TRINITY_DN58243_c1_g3	2525	TRINITY_DN58243_c1_g3_i1;TRINITY_DN58243_c1_g3_i2;TRINITY_DN58243_c1_g3_i3;TRINITY_DN58243_c1_g3_i4;TRINITY_DN58243_c1_g3_i5;TRINITY_DN58243_c1_g3_i6;TRINITY_DN58243_c1_g3_i7	PREDICTED: protein CHUP1, chloroplastic-like isoform X1 [Elaeis guineensis]	CHUP1	Protein CHUP1, chloroplastic OS=Arabidopsis thaliana GN=CHUP1 PE=1 SV=1	GO:0009658(chloroplast organization);GO:0009707(chloroplast outer membrane)	ENOG410YC73(protein CHUP1, chloroplastic-like)	-	-	-	-	-	11	16.39	16.97	18.41	13.96	16.21	9.85	14.93	12.92
TRINITY_DN48141_c3_g4	210	TRINITY_DN48141_c3_g4_i1	-	-	-	-	-	-	-	-	-	-	4.02	1.09	6.56	3.13	1.75	4.06	7.31	3.67	4.98
TRINITY_DN59087_c3_g3	221	TRINITY_DN59087_c3_g3_i1;TRINITY_DN59087_c3_g3_i2	-	-	-	-	-	-	-	-	-	-	0	2.77	1.75	6.46	5.97	3.35	0	2.38	6.59
TRINITY_DN51188_c0_g3	238	TRINITY_DN51188_c0_g3_i1	-	-	-	-	-	-	-	-	-	-	0	0	0	0	0.58	0	2.3	7.35	3.33
TRINITY_DN29850_c0_g2	246	TRINITY_DN29850_c0_g2_i1	-	ILF2	Interleukin enhancer-binding factor 2 OS=Homo sapiens GN=ILF2 PE=1 SV=2	GO:0003677(DNA binding);GO:0003725(double-stranded RNA binding);GO:0005524(ATP binding);GO:0005654(nucleoplasm);GO:0005730(nucleolus);GO:0006351(transcription, DNA-templated);GO:0006955(immune response);GO:0016020(membrane);GO:0016740(transferase activity);GO:0030529(intracellular ribonucleoprotein complex);GO:0044822(poly(A) RNA binding);GO:0045893(positive regulation of transcription, DNA-templ…	ENOG410XQCJ(Interleukin enhancer binding factor 2)	-	-	-	-	U3J981.1 PF07528.12;DZF;	1.21	1.31	0	0.55	2.6	0.56	0.52	1.1	9
TRINITY_DN59661_c2_g1	338	TRINITY_DN59661_c2_g1_i1;TRINITY_DN59661_c2_g1_i2	Retrotransposable element Tf2, partial [Cajanus cajan]	-	-	GO:0003676(nucleic acid binding);GO:0003723(RNA binding);GO:0003964(RNA-directed DNA polymerase activity);GO:0005575(cellular_component);GO:0006278(RNA-dependent DNA biosynthetic process);GO:0015074(DNA integration)	COG2801(Retrotransposon protein)	K13024	inositol-hexakisphosphate/diphosphoinositol-pentakisphosphate 1-kinase	EC:2.7.4.24	nnu04070(Phosphatidylinositol signaling system)	A0A087H2T9.1 PF00665.24;rve;	7.35	5.64	11.74	13.1	11.37	8.67	6.86	5.23	4.64
TRINITY_DN58361_c0_g8	240	TRINITY_DN58361_c0_g8_i1	-	-	-	-	-	-	-	-	-	-	3.27	0.71	0.8	9.87	14.09	9.08	0	1.79	0.81
TRINITY_DN58677_c2_g2	241	TRINITY_DN58677_c2_g2_i1	-	-	-	-	-	-	-	-	-	-	2.58	2.8	1.25	4.13	5.56	11.35	1.65	0	0.8
TRINITY_DN4394_c0_g1	255	TRINITY_DN4394_c0_g1_i1	-	-	-	-	-	-	-	-	-	-	0.54	6.41	1.56	0.99	0.46	0	0	0.98	0
TRINITY_DN57169_c3_g3	1378	TRINITY_DN57169_c3_g3_i1;TRINITY_DN57169_c3_g3_i2	hypothetical protein VITISV_023983 [Vitis vinifera]	-	-	-	COG2801(Retrotransposon protein)	-	-	-	-	A0A061F7Q8.1 PF07727.12;RVT_2;	2.71	2.17	4.03	3.07	0.97	0.53	6.07	0.75	4.42
TRINITY_DN59400_c0_g2	373	TRINITY_DN59400_c0_g2_i1	-	-	-	-	-	-	-	-	-	-	5.91	6.37	5.57	0.72	1.18	0.54	0	0	0
TRINITY_DN57639_c1_g1	206	TRINITY_DN57639_c1_g1_i1	hypothetical protein LC_TR19991_c0_g1_i1_g.66724, partial [Noccaea caerulescens]	-	-	-	-	-	-	-	-	-	8.37	2.74	1.03	6.18	0.93	7.54	0	0	1.32
TRINITY_DN55405_c0_g1	2529	TRINITY_DN55405_c0_g1_i1;TRINITY_DN55405_c0_g1_i2	PREDICTED: twinkle homolog protein, chloroplastic/mitochondrial-like [Phoenix dactylifera]	At1g30680	Twinkle homolog protein, chloroplastic/mitochondrial OS=Arabidopsis thaliana GN=At1g30680 PE=1 SV=1	GO:0003697(single-stranded DNA binding);GO:0003896(DNA primase activity);GO:0004003(ATP-dependent DNA helicase activity);GO:0005524(ATP binding);GO:0005739(mitochondrion);GO:0006269(DNA replication, synthesis of RNA primer);GO:0009507(chloroplast);GO:0043139(5'-3' DNA helicase activity);GO:0046872(metal ion binding);GO:1990077(primosome complex)	ENOG410ZVWQ(TOPRIM domain-containing protein)	-	-	-	-	A0A096ST04.1 PF03796.13;DnaB_C;	12.96	11.74	12.45	3.75	3.68	4.2	6.61	6.65	7.87
TRINITY_DN56420_c0_g1	206	TRINITY_DN56420_c0_g1_i1	-	-	-	-	-	-	-	-	-	-	14.93	6.93	7.21	1.94	0	4.94	1.83	0	0
TRINITY_DN54389_c0_g1	1324	TRINITY_DN54389_c0_g1_i1;TRINITY_DN54389_c0_g1_i2;TRINITY_DN54389_c0_g1_i3;TRINITY_DN54389_c0_g1_i4;TRINITY_DN54389_c0_g1_i5;TRINITY_DN54389_c0_g1_i6;TRINITY_DN54389_c0_g1_i7	-	-	-	-	-	K10712	cysteamine dioxygenase	EC:1.13.11.19	egu00430(Taurine and hypotaurine metabolism)	-	25.33	29.47	27.96	14.27	14.24	16.25	14.17	13.15	10.54
TRINITY_DN61973_c0_g1	243	TRINITY_DN61973_c0_g1_i1	-	-	-	-	-	-	-	-	-	-	0	0	0	0	0	0	0	0	8.58
TRINITY_DN63715_c0_g1	235	TRINITY_DN63715_c0_g1_i1	-	-	-	-	-	-	-	-	-	-	0	0	0	1.28	3.62	6.47	0	0	0
TRINITY_DN45353_c0_g2	759	TRINITY_DN45353_c0_g2_i1;TRINITY_DN45353_c0_g2_i2;TRINITY_DN45353_c0_g2_i3	PREDICTED: uncharacterized protein LOC103707584 [Phoenix dactylifera]	-	-	GO:0003674(molecular_function);GO:0008150(biological_process);GO:0016021(integral component of membrane)	ENOG4111D8W(Protein of unknown function (DUF1195))	K01051	pectinesterase	EC:3.1.1.11	sita00040(Pentose and glucuronate interconversions);sita00500(Starch and sucrose metabolism)	A0A061DGB7.1 PF06708.9;DUF1195;	19.1	20.51	18.98	13.74	15.36	15.22	17.56	20.14	16.41
TRINITY_DN7122_c0_g1	248	TRINITY_DN7122_c0_g1_i1	-	-	-	-	-	-	-	-	-	-	0.59	3.19	1.7	0.54	6.08	1.09	0.5	2.68	0
TRINITY_DN9104_c0_g1	405	TRINITY_DN9104_c0_g1_i1;TRINITY_DN9104_c0_g1_i2	PREDICTED: uncharacterized protein LOC18601549 [Theobroma cacao]	-	-	-	ENOG410ZCEF(NA)	-	-	-	-	-	5.84	5.75	6.8	8.73	8.23	8.88	4.25	2.61	1.55
TRINITY_DN47302_c1_g1	201	TRINITY_DN47302_c1_g1_i1	-	-	-	-	-	-	-	-	-	-	0	0	0	9.44	13.04	10.68	0	0	0
TRINITY_DN50752_c3_g1	707	TRINITY_DN50752_c3_g1_i1;TRINITY_DN50752_c3_g1_i2	-	-	-	-	-	-	-	-	-	-	3.21	3.18	3.4	5.38	4.56	6.36	1.95	2.82	2.14
TRINITY_DN22567_c0_g1	320	TRINITY_DN22567_c0_g1_i1;TRINITY_DN22567_c0_g1_i2	-	-	-	-	-	-	-	-	-	-	0	0	0	4.58	4.71	6.48	0	0	0
TRINITY_DN46375_c0_g1	1751	TRINITY_DN46375_c0_g1_i1;TRINITY_DN46375_c0_g1_i2;TRINITY_DN46375_c0_g1_i3	PREDICTED: transcription factor TGA2.2-like isoform X2 [Nelumbo nucifera]	-	Transcription factor HBP-1b(c1) (Fragment) OS=Triticum aestivum PE=1 SV=2	GO:0005515(protein binding)	ENOG410YSUA(Transcription factor)	K14431	transcription factor TGA	-	nnu04075(Plant hormone signal transduction)	M0TSH0.1 PF14144.4;DOG1;	1.34	0.96	1.54	11.04	10.85	10.29	12.46	13.66	11.37
TRINITY_DN54242_c1_g7	1730	TRINITY_DN54242_c1_g7_i1;TRINITY_DN54242_c1_g7_i2	PREDICTED: aminoacylase-1 isoform X1 [Phoenix dactylifera]	acy1	Aminoacylase-1 OS=Dictyostelium discoideum GN=acy1 PE=2 SV=1	GO:0004046(aminoacylase activity);GO:0005737(cytoplasm);GO:0005773(vacuole);GO:0005783(endoplasmic reticulum);GO:0005794(Golgi apparatus);GO:0006508(proteolysis);GO:0010043(response to zinc ion)	COG0624(succinyl-diaminopimelate desuccinylase activity)	K14677	aminoacylase	EC:3.5.1.14	pda01210(2-Oxocarboxylic acid metabolism);pda01230(Biosynthesis of amino acids);pda00220(Arginine biosynthesis)	V4S5L8.1 PF01546.26;Peptidase_M20;	38.97	41.71	39.65	23.09	21.69	24.51	39.05	39.07	38.44
TRINITY_DN55478_c0_g1	1941	TRINITY_DN55478_c0_g1_i1;TRINITY_DN55478_c0_g1_i2;TRINITY_DN55478_c0_g1_i3;TRINITY_DN55478_c0_g1_i4	PREDICTED: uncharacterized protein LOC105633782 [Jatropha curcas]	truB	tRNA pseudouridine synthase B OS=Flavobacterium johnsoniae (strain ATCC 17061 / DSM 2064 / UW101) GN=truB PE=3 SV=1	GO:0006400(tRNA modification);GO:0009982(pseudouridine synthase activity);GO:1990481(mRNA pseudouridine synthesis)	COG0130(Responsible for synthesis of pseudouridine from uracil- 55 in the psi GC loop of transfer RNAs (By similarity))	K11131	H/ACA ribonucleoprotein complex subunit 4	EC:5.4.99.-	csl03008(Ribosome biogenesis in eukaryotes)	A0A0D2VW93.1 PF01509.16;TruB_N;	18.17	18.84	19.63	8.38	9.9	9.9	12.2	13.46	11.11
TRINITY_DN5018_c0_g1	219	TRINITY_DN5018_c0_g1_i1	-	-	-	-	-	-	-	-	-	-	0	0	0	2.4	0.76	9.76	0	0	0
TRINITY_DN54912_c1_g1	3061	TRINITY_DN54912_c1_g1_i1;TRINITY_DN54912_c1_g1_i10;TRINITY_DN54912_c1_g1_i11;TRINITY_DN54912_c1_g1_i2;TRINITY_DN54912_c1_g1_i3;TRINITY_DN54912_c1_g1_i4;TRINITY_DN54912_c1_g1_i5;TRINITY_DN54912_c1_g1_i6;TRINITY_DN54912_c1_g1_i7;TRINITY_DN54912_c1_g1_i8;TRINITY_DN54912_c1_g1_i9	B3 domain-containing protein Os07g0679700, partial [Anthurium amnicola]	Os07g0679700	B3 domain-containing protein Os07g0679700 OS=Oryza sativa subsp. japonica GN=Os07g0679700 PE=2 SV=1	GO:0003677(DNA binding);GO:0003700(transcription factor activity, sequence-specific DNA binding);GO:0005515(protein binding);GO:0005634(nucleus);GO:0006351(transcription, DNA-templated);GO:0006355(regulation of transcription, DNA-templated);GO:0008270(zinc ion binding);GO:0010030(positive regulation of seed germination);GO:2000034(regulation of seed maturation)	ENOG410Z235(B3 domain-containing protein)	-	-	-	-	A0A061EHV6.1 PF02362.19;B3;	10.07	10.32	10.73	12.47	13.17	10.94	11.44	8.61	9.49
TRINITY_DN58677_c3_g2	366	TRINITY_DN58677_c3_g2_i1;TRINITY_DN58677_c3_g2_i2;TRINITY_DN58677_c3_g2_i3	hypothetical protein CICLE_v10029974mg, partial [Citrus clementina]	-	-	-	-	-	-	-	-	-	1.68	3.96	1.09	20.94	15.68	13.18	2.15	0.48	2.44
TRINITY_DN2434_c0_g1	212	TRINITY_DN2434_c0_g1_i1	-	-	-	-	-	-	-	-	-	-	1.95	0	0	0	0	0	0	0	15.69
TRINITY_DN56627_c1_g1	284	TRINITY_DN56627_c1_g1_i1;TRINITY_DN56627_c1_g1_i2	-	-	-	-	-	-	-	-	-	-	3.22	0.87	0	6.89	0.81	0.72	5.73	7.25	19.69
TRINITY_DN58222_c2_g1	625	TRINITY_DN58222_c2_g1_i1	-	-	-	-	-	-	-	-	-	-	44.58	47.55	46.13	20.88	20.84	21.73	21.46	19.22	21.78
TRINITY_DN53166_c0_g5	2530	TRINITY_DN53166_c0_g5_i1;TRINITY_DN53166_c0_g5_i2	PREDICTED: 3-ketoacyl-CoA synthase 4 [Phoenix dactylifera]	KCS4	3-ketoacyl-CoA synthase 4 OS=Arabidopsis thaliana GN=KCS4 PE=2 SV=1	GO:0000038(very long-chain fatty acid metabolic process);GO:0005634(nucleus);GO:0006633(fatty acid biosynthetic process);GO:0016021(integral component of membrane);GO:0016747(transferase activity, transferring acyl groups other than amino-acyl groups);GO:0042335(cuticle development)	ENOG410Y5VH(3-ketoacyl-coa synthase)	K15397	3-ketoacyl-CoA synthase	EC:2.3.1.199	pda00062(Fatty acid elongation)	B9R7V1.1 PF08392.10;FAE1_CUT1_RppA;	184.16	192.98	178.62	680.53	623.95	729.73	267.68	282.35	288.91
TRINITY_DN36802_c0_g2	326	TRINITY_DN36802_c0_g2_i1	-	ITGB1	Integrin beta-1 OS=Homo sapiens GN=ITGB1 PE=1 SV=2	GO:0000082(G1/S transition of mitotic cell cycle);GO:0001618(virus receptor activity);GO:0001669(acrosomal vesicle);GO:0001701(in utero embryonic development);GO:0001708(cell fate specification);GO:0001726(ruffle);GO:0001894(tissue homeostasis);GO:0001948(glycoprotein binding);GO:0001968(fibronectin binding);GO:0002020(protease binding);GO:0002042(cell migration involved in sprouting angiogenesis…	ENOG410XP60(integrin, beta)	-	-	-	-	G3TK94.1 PF00362.16;Integrin_beta;	0.53	0	0	1.22	0.23	0.25	0.93	0	9.11
TRINITY_DN63933_c0_g1	230	TRINITY_DN63933_c0_g1_i1	unnamed protein product [Coffea canephora]	-	-	GO:0005576(extracellular region);GO:0006508(proteolysis)	-	-	-	-	-	-	0	0	0	9.6	5.18	4.86	0	0	0
TRINITY_DN57075_c0_g8	272	TRINITY_DN57075_c0_g8_i1	-	-	-	-	-	-	-	-	-	-	31.54	38.15	44.47	10.9	12.88	10.62	12.48	8.87	14.32
TRINITY_DN51415_c1_g5	839	TRINITY_DN51415_c1_g5_i1;TRINITY_DN51415_c1_g5_i2	SQUAMOSA promoter-binding-like 1 [Erycina pusilla]	SPL5	Squamosa promoter-binding-like protein 5 OS=Arabidopsis thaliana GN=SPL5 PE=2 SV=1	GO:0003677(DNA binding);GO:0003700(transcription factor activity, sequence-specific DNA binding);GO:0005634(nucleus);GO:0005737(cytoplasm);GO:0006351(transcription, DNA-templated);GO:0006355(regulation of transcription, DNA-templated);GO:0010321(regulation of vegetative phase change);GO:0046872(metal ion binding)	ENOG410YKCI(squamosa)	-	-	-	-	M0UQ37.1 PF03110.12;SBP;	11.9	12.13	12.52	11.25	13.43	17.06	26.53	27.99	22.51
TRINITY_DN63529_c0_g1	209	TRINITY_DN63529_c0_g1_i1	-	-	-	-	-	-	-	-	-	-	0	4.42	0.99	0.93	1.77	1.89	0.88	8.39	7.59
TRINITY_DN55092_c0_g1	1958	TRINITY_DN55092_c0_g1_i1;TRINITY_DN55092_c0_g1_i2	PREDICTED: 2,3-bisphosphoglycerate-independent phosphoglycerate mutase [Elaeis guineensis]	-	2,3-bisphosphoglycerate-independent phosphoglycerate mutase OS=Ricinus communis PE=1 SV=2	GO:0005737(cytoplasm);GO:0005740(mitochondrial envelope);GO:0005829(cytosol);GO:0005886(plasma membrane);GO:0006007(glucose catabolic process);GO:0006096(glycolytic process);GO:0009409(response to cold);GO:0009506(plasmodesma);GO:0009507(chloroplast);GO:0009555(pollen development);GO:0010118(stomatal movement);GO:0030145(manganese ion binding);GO:0046537(2,3-bisphosphoglycerate-independent phosph…	COG0696(Catalyzes the interconversion of 2-phosphoglycerate and 3-phosphoglycerate (By similarity))	K15633	2,3-bisphosphoglycerate-independent phosphoglycerate mutase	EC:5.4.2.12	egu01200(Carbon metabolism);egu01230(Biosynthesis of amino acids);egu00010(Glycolysis / Gluconeogenesis);egu00260(Glycine, serine and threonine metabolism)	B9S1V6.1 PF01676.16;Metalloenzyme;	3.81	4.19	4.75	13.61	14.33	14	18.74	18.33	16.12
TRINITY_DN48065_c0_g2	3070	TRINITY_DN48065_c0_g2_i1;TRINITY_DN48065_c0_g2_i2	PREDICTED: nuclear pore complex protein NUP93A-like [Phoenix dactylifera]	NUP93A	Nuclear pore complex protein NUP93A OS=Arabidopsis thaliana GN=NUP93A PE=1 SV=2	GO:0005643(nuclear pore);GO:0006606(protein import into nucleus);GO:0016973(poly(A)+ mRNA export from nucleus);GO:0017056(structural constituent of nuclear pore);GO:0051292(nuclear pore complex assembly)	ENOG410XPN3(nuclear pore complex protein)	K14309	nuclear pore complex protein Nup93	-	pda03013(RNA transport)	M0S515.1 PF04097.12;Nic96;	5.95	6.36	7.1	8.55	8.44	8.15	10.45	10.33	8.56
TRINITY_DN51702_c0_g11	241	TRINITY_DN51702_c0_g11_i1	-	-	-	-	-	-	-	-	-	-	6.44	6.29	3.12	16.52	21.13	21.5	13.79	8.83	12.81
TRINITY_DN53519_c7_g1	210	TRINITY_DN53519_c7_g1_i1	-	-	-	-	-	-	-	-	-	-	1.01	4.35	1.94	2.75	9.6	4.66	10.34	6.43	6.23
TRINITY_DN46647_c0_g1	995	TRINITY_DN46647_c0_g1_i1;TRINITY_DN46647_c0_g1_i2;TRINITY_DN46647_c0_g1_i3	PREDICTED: thiosulfate sulfurtransferase 16, chloroplastic isoform X2 [Phoenix dactylifera]	DIN1	Senescence-associated protein DIN1 OS=Raphanus sativus GN=DIN1 PE=2 SV=1	GO:0005515(protein binding)	COG0607(Rhodanese domain protein)	-	-	-	-	M0TW17.1 PF00581.18;Rhodanese;	73.33	75.77	71.57	19.86	21.97	17.85	19.4	18.43	19.55
TRINITY_DN54033_c2_g9	399	TRINITY_DN54033_c2_g9_i1	-	-	-	-	-	-	-	-	-	-	13.15	13.26	20.96	12.2	19.01	15.29	10.56	10.43	6.73
TRINITY_DN52845_c3_g1	312	TRINITY_DN52845_c3_g1_i1;TRINITY_DN52845_c3_g1_i2	-	-	-	-	-	-	-	-	-	-	5.8	10.54	6.54	3.29	7.27	5.95	2.12	2.1	3.58
TRINITY_DN50720_c0_g2	230	TRINITY_DN50720_c0_g2_i1	Retrovirus-related Pol polyprotein from transposon TNT 1-94 [Cajanus cajan]	-	-	-	COG0297(starch synthase activity)	K12619	5'-3' exoribonuclease 2	EC:3.1.13.-	osa03008(Ribosome biogenesis in eukaryotes);osa03018(RNA degradation)	-	1.5	4.87	0	6.17	0	2.78	2.57	0.68	1.86
TRINITY_DN58621_c2_g3	307	TRINITY_DN58621_c2_g3_i1	PREDICTED: uncharacterized protein LOC107178162 [Citrus sinensis]	-	-	-	COG2801(Retrotransposon protein)	-	-	-	-	-	4	7.39	2.98	0.65	0.8	0.9	1.89	0	0
TRINITY_DN59931_c0_g1	230	TRINITY_DN59931_c0_g1_i1	-	-	-	-	-	-	-	-	-	-	0.75	0	0	0.69	0.65	2.08	5.77	10.27	1.86
TRINITY_DN50286_c0_g1	1858	TRINITY_DN50286_c0_g1_i1;TRINITY_DN50286_c0_g1_i2;TRINITY_DN50286_c0_g1_i3;TRINITY_DN50286_c0_g1_i4;TRINITY_DN50286_c0_g1_i5;TRINITY_DN50286_c0_g1_i6	PREDICTED: IRK-interacting protein-like isoform X1 [Phoenix dactylifera]	IRKI	IRK-interacting protein OS=Arabidopsis thaliana GN=IRKI PE=1 SV=1	GO:0003674(molecular_function);GO:0005774(vacuolar membrane);GO:0008150(biological_process)	ENOG411185K(Plant protein of unknown function (DUF641))	-	-	-	-	M0TRR0.1 PF04859.10;DUF641;	28.17	29.58	30.02	22.54	23.51	22.85	33.14	29.25	29.08
TRINITY_DN15866_c0_g1	268	TRINITY_DN15866_c0_g1_i1	-	-	-	-	-	-	-	-	-	-	0.46	0.5	0	1.27	0.4	0.43	0.4	0	7.48
TRINITY_DN57230_c0_g5	212	TRINITY_DN57230_c0_g5_i1	-	-	-	-	-	-	-	-	-	-	0	3.17	2.83	0.89	0.85	2.71	6.68	6.23	2.41
TRINITY_DN50196_c0_g1	237	TRINITY_DN50196_c0_g1_i1	predicted protein [Hordeum vulgare subsp. vulgare]	atp-2	ATP synthase subunit beta, mitochondrial OS=Neurospora crassa (strain ATCC 24698 / 74-OR23-1A / CBS 708.71 / DSM 1257 / FGSC 987) GN=atp-2 PE=2 SV=1	GO:0005524(ATP binding);GO:0005741(mitochondrial outer membrane);GO:0005754(mitochondrial proton-transporting ATP synthase, catalytic core);GO:0005886(plasma membrane);GO:0009986(cell surface);GO:0015991(ATP hydrolysis coupled proton transport);GO:0042776(mitochondrial ATP synthesis coupled proton transport);GO:0043531(ADP binding);GO:0046933(proton-transporting ATP synthase activity, rotational …	COG0055(Produces ATP from ADP in the presence of a proton gradient across the membrane. The catalytic sites are hosted primarily by the beta subunits (By similarity))	K02133	F-type H+-transporting ATPase subunit beta	EC:3.6.3.14	mtr00190(Oxidative phosphorylation)	A0A0A1MU22.1 PF00006.23;ATP-synt_ab;	0	0	0	4.35	6.46	3.78	0	0	0
TRINITY_DN18988_c0_g1	236	TRINITY_DN18988_c0_g1_i1	-	-	-	GO:0005739(mitochondrion);GO:0006783(heme biosynthetic process);GO:0009396(folic acid-containing compound biosynthetic process);GO:0030272(5-formyltetrahydrofolate cyclo-ligase activity);GO:0032780(negative regulation of ATPase activity);GO:0035999(tetrahydrofolate interconversion);GO:0042030(ATPase inhibitor activity);GO:0051117(ATPase binding)	ENOG410Y2IK(Mitochondrial ATPase inhibitor, IATP)	-	-	-	-	G2RFF9.1 PF04568.10;IATP;	0	0	0	1.89	8.93	5.74	0	0	0
TRINITY_DN58269_c0_g2	669	TRINITY_DN58269_c0_g2_i1;TRINITY_DN58269_c0_g2_i2	PREDICTED: uncharacterized protein LOC107405511 [Ziziphus jujuba]	-	-	-	-	-	-	-	-	-	15.94	18.2	16.37	20.54	22.21	19.68	25.67	26.64	23.72
TRINITY_DN59080_c2_g2	1347	TRINITY_DN59080_c2_g2_i1;TRINITY_DN59080_c2_g2_i2;TRINITY_DN59080_c2_g2_i3;TRINITY_DN59080_c2_g2_i4;TRINITY_DN59080_c2_g2_i5;TRINITY_DN59080_c2_g2_i6;TRINITY_DN59080_c2_g2_i7;TRINITY_DN59080_c2_g2_i8;TRINITY_DN59080_c2_g2_i9	PREDICTED: actin-1 [Ziziphus jujuba]	-	Actin OS=Gossypium hirsutum PE=3 SV=1	GO:0005200(structural constituent of cytoskeleton);GO:0005515(protein binding);GO:0005524(ATP binding);GO:0005618(cell wall);GO:0005730(nucleolus);GO:0005737(cytoplasm);GO:0005739(mitochondrion);GO:0005829(cytosol);GO:0005856(cytoskeleton);GO:0005886(plasma membrane);GO:0007010(cytoskeleton organization);GO:0009416(response to light stimulus);GO:0009506(plasmodesma);GO:0009570(chloroplast stroma)…	COG5277(Actin-related protein)	K05692	actin beta/gamma 1	-	pda04145(Phagosome)	M4DUX6.1 PF00022.17;Actin;	367.36	412.34	413.86	375.6	416.4	404.26	459.78	473.95	410.6
TRINITY_DN45402_c0_g3	270	TRINITY_DN45402_c0_g3_i1	-	-	-	-	-	-	-	-	-	-	0	0	0	4.13	6.59	2.92	0	0	0
TRINITY_DN25855_c0_g1	226	TRINITY_DN25855_c0_g1_i1	-	-	-	-	-	-	-	-	-	-	4.76	6.87	1.53	5.07	1.37	2.94	2.71	1.45	0
TRINITY_DN59089_c1_g2	344	TRINITY_DN59089_c1_g2_i1;TRINITY_DN59089_c1_g2_i2;TRINITY_DN59089_c1_g2_i3;TRINITY_DN59089_c1_g2_i4	-	-	-	-	-	-	-	-	-	-	18.29	30.69	21.29	39.51	51.85	35.58	9.86	9.76	10.46
TRINITY_DN51829_c0_g3	237	TRINITY_DN51829_c0_g3_i1	-	-	-	-	-	-	-	-	-	-	0.68	0	0	0.62	1.76	1.89	2.91	6.21	10.13
TRINITY_DN56021_c1_g1	217	TRINITY_DN56021_c1_g1_i1	-	-	-	-	ENOG4110D8I(NA)	-	-	-	-	A0A0M9FP89.1 PF00642.22;zf-CCCH;	0	0	0	2.47	1.57	10.04	0	0	0
TRINITY_DN62734_c0_g1	202	TRINITY_DN62734_c0_g1_i1	-	-	-	-	-	-	-	-	-	-	0	0	0	11.36	0	7.35	0	0	0
TRINITY_DN57654_c2_g2	882	TRINITY_DN57654_c2_g2_i1	-	-	-	-	-	-	-	-	-	-	8.56	6.59	8.08	7.43	7.18	7.56	6.25	6.41	5.29
TRINITY_DN56260_c2_g3	361	TRINITY_DN56260_c2_g3_i1;TRINITY_DN56260_c2_g3_i2	PREDICTED: uncharacterized protein LOC109157329 [Ipomoea nil]	-	-	-	ENOG410YEJC(Protein of unknown function (DUF 659))	K05658	ATP-binding cassette, subfamily B (MDR/TAP), member 1	EC:3.6.3.44	mdm02010(ABC transporters)	-	4.82	6.98	7.77	4.01	12.12	3.5	6.75	3.31	5.41
TRINITY_DN17242_c0_g1	219	TRINITY_DN17242_c0_g1_i1	-	-	-	-	-	-	-	-	-	-	6.15	3.8	4.25	0	0	0	0	0	0
TRINITY_DN56223_c0_g5	2630	TRINITY_DN56223_c0_g5_i1;TRINITY_DN56223_c0_g5_i2;TRINITY_DN56223_c0_g5_i3;TRINITY_DN56223_c0_g5_i4	PREDICTED: auxin response factor 19-like isoform X1 [Elaeis guineensis]	ARF19	Auxin response factor 19 OS=Oryza sativa subsp. japonica GN=ARF19 PE=2 SV=2	GO:0003677(DNA binding);GO:0003700(transcription factor activity, sequence-specific DNA binding);GO:0005634(nucleus);GO:0006351(transcription, DNA-templated);GO:0006355(regulation of transcription, DNA-templated);GO:0009723(response to ethylene);GO:0009733(response to auxin);GO:0009734(auxin-activated signaling pathway);GO:0010311(lateral root formation);GO:0043565(sequence-specific DNA binding);…	ENOG410YDIT(auxin response factor)	K14486	auxin response factor	-	vvi04075(Plant hormone signal transduction)	A0A0J8D0J1.1 PF02309.14;AUX_IAA;	37.8	40.07	41.97	38.57	41.54	40.61	45.08	49.28	45.97
TRINITY_DN50596_c0_g3	203	TRINITY_DN50596_c0_g3_i1	hypothetical protein KK1_008136 [Cajanus cajan]	-	-	-	-	-	-	-	-	A0A067D9Z8.1 PF08284.9;RVP_2;	8.93	2.42	6.47	3.05	1.94	8.27	0	2.04	0
TRINITY_DN43475_c0_g1	1248	TRINITY_DN43475_c0_g1_i1;TRINITY_DN43475_c0_g1_i2	knotted1-like homeobox protein [Dendrobium grex Madame Thong-In]	KNAT6	Homeobox protein knotted-1-like 6 OS=Arabidopsis thaliana GN=KNAT6 PE=1 SV=1	GO:0003700(transcription factor activity, sequence-specific DNA binding);GO:0005515(protein binding);GO:0005634(nucleus);GO:0006355(regulation of transcription, DNA-templated);GO:0009723(response to ethylene);GO:0009736(cytokinin-activated signaling pathway);GO:0010094(specification of carpel identity);GO:0043565(sequence-specific DNA binding)	ENOG410XPMQ(homeobox)	-	-	-	-	U5FSM1.1 PF05920.9;Homeobox_KN;	0.19	0	0.03	0.12	0.08	0.06	19.43	19.1	18.11
TRINITY_DN59230_c1_g2	269	TRINITY_DN59230_c1_g2_i1;TRINITY_DN59230_c1_g2_i2	-	-	-	-	-	-	-	-	-	-	0.93	0	0	14	23.75	10.27	0	0	0
TRINITY_DN56531_c0_g4	1055	TRINITY_DN56531_c0_g4_i1;TRINITY_DN56531_c0_g4_i2	PREDICTED: ER membrane protein complex subunit 8/9 homolog [Musa acuminata subsp. malaccensis]	EMB2731	ER membrane protein complex subunit 8/9 homolog OS=Arabidopsis thaliana GN=EMB2731 PE=2 SV=1	GO:0003674(molecular_function);GO:0005783(endoplasmic reticulum);GO:0009793(embryo development ending in seed dormancy)	ENOG410Y8KS(ER membrane protein complex subunit)	-	-	-	-	D7UAL1.1 PF03665.11;UPF0172;	32.71	32.97	32.29	38.42	37.52	40.19	49.99	59.6	53.13
TRINITY_DN52071_c0_g4	206	TRINITY_DN52071_c0_g4_i1	-	-	-	-	-	-	-	-	-	-	3.2	1.15	9.28	0.97	1.85	0.99	0	0	0
TRINITY_DN55007_c1_g1	238	TRINITY_DN55007_c1_g1_i1	-	-	-	-	-	-	-	-	-	-	1.34	1.45	1.95	1.84	1.16	1.24	6.89	0	1.67
TRINITY_DN34714_c0_g1	207	TRINITY_DN34714_c0_g1_i1	-	-	-	-	-	-	-	-	-	-	5.25	3.41	6.09	2.87	0	5.84	0.9	1.92	0
TRINITY_DN50031_c0_g1	1586	TRINITY_DN50031_c0_g1_i1;TRINITY_DN50031_c0_g1_i2;TRINITY_DN50031_c0_g1_i3;TRINITY_DN50031_c0_g1_i4	Putative fumarate reductase [Anthurium amnicola]	osm1	Fumarate reductase OS=Schizosaccharomyces pombe (strain 972 / ATCC 24843) GN=osm1 PE=3 SV=1	GO:0000104(succinate dehydrogenase activity);GO:0005622(intracellular);GO:0005634(nucleus);GO:0005739(mitochondrion);GO:0005829(cytosol);GO:0009514(glyoxysome);GO:0020037(heme binding);GO:0055114(oxidation-reduction process)	COG1053(Succinate DeHydrogenase);COG5274(cytochrome b5)	-	-	-	-	U9U0M5.1 PF00890.22;FAD_binding_2;	0.06	0	0	7.45	4.34	5.91	0.02	0	0
TRINITY_DN57607_c3_g1	267	TRINITY_DN57607_c3_g1_i1	-	-	-	-	-	-	-	-	-	-	1.86	3.03	2.69	6.41	1.2	0.43	0.8	0.43	0
TRINITY_DN21670_c0_g1	299	TRINITY_DN21670_c0_g1_i1;TRINITY_DN21670_c0_g1_i2	-	-	-	-	-	-	-	-	-	-	0	0	0	3.69	9.9	2.21	0	0	0
TRINITY_DN47454_c0_g1	1817	TRINITY_DN47454_c0_g1_i1	PREDICTED: delta(8)-fatty-acid desaturase 2 [Elaeis guineensis]	sld1	Delta(8)-fatty-acid desaturase OS=Helianthus annuus GN=sld1 PE=1 SV=1	GO:0005783(endoplasmic reticulum);GO:0005789(endoplasmic reticulum membrane);GO:0016021(integral component of membrane);GO:0016491(oxidoreductase activity);GO:0030148(sphingolipid biosynthetic process);GO:0046872(metal ion binding);GO:0052631(sphingolipid delta-8 desaturase activity);GO:0055114(oxidation-reduction process);GO:0070417(cellular response to cold)	ENOG410XVSZ(Fatty acid desaturase)	K10534	nitrate reductase (NAD(P)H)	EC:1.7.1.1 1.7.1.2 1.7.1.3	cme00910(Nitrogen metabolism)	A0A061GJ49.1 PF00487.22;FA_desaturase;	0.36	0.18	0.26	4.19	4.81	4.57	13.2	13.88	12.57
TRINITY_DN57554_c3_g4	283	TRINITY_DN57554_c3_g4_i1;TRINITY_DN57554_c3_g4_i2	-	-	-	-	-	-	-	-	-	-	4.2	1.58	6.63	4.8	0.35	6.81	0.92	0	0
TRINITY_DN40182_c0_g1	292	TRINITY_DN40182_c0_g1_i1	-	-	-	-	-	-	-	-	-	-	0	0	0	5.25	6.45	8.62	0	0	0
TRINITY_DN37003_c0_g1	262	TRINITY_DN37003_c0_g1_i1	-	fas1	Fatty acid synthase subunit beta OS=Schizosaccharomyces pombe (strain 972 / ATCC 24843) GN=fas1 PE=1 SV=1	GO:0000909(sporocarp development involved in sexual reproduction);GO:0004312(fatty acid synthase activity);GO:0004313([acyl-carrier-protein] S-acetyltransferase activity);GO:0004314([acyl-carrier-protein] S-malonyltransferase activity);GO:0004318(enoyl-[acyl-carrier-protein] reductase (NADH) activity);GO:0004319(enoyl-[acyl-carrier-protein] reductase (NADPH, B-specific) activity);GO:0005739(mitoc…	COG0331(Malonyl coA-acyl carrier protein transacylase);COG2030(maoc domain protein dehydratase);COG4981(Fatty acid synthase)	-	-	-	-	A0A0N1NZM6.1 PF16073.3;SAT;	9.85	4.82	5.24	0	0	0	0	0	0
TRINITY_DN29228_c0_g2	212	TRINITY_DN29228_c0_g2_i1	PREDICTED: annexin-like protein RJ4 [Nicotiana attenuata]	AnxB9	Annexin B9 OS=Drosophila melanogaster GN=AnxB9 PE=2 SV=2	GO:0005544(calcium-dependent phospholipid binding);GO:0005575(cellular_component);GO:0043581(mycelium development)	ENOG410XPUN(annexin A7)	-	-	-	-	U7Q0Q2.1 PF00191.18;Annexin;	0	0	0	0	3.38	6.32	0	0	0
TRINITY_DN55567_c0_g5	940	TRINITY_DN55567_c0_g5_i1;TRINITY_DN55567_c0_g5_i2;TRINITY_DN55567_c0_g5_i3;TRINITY_DN55567_c0_g5_i4;TRINITY_DN55567_c0_g5_i5	sucrose synthase [Bletilla striata]	-	Sucrose synthase 2 OS=Tulipa gesneriana PE=2 SV=1	GO:0010037(response to carbon dioxide)	COG0438(Glycosyl transferase (Group 1)	K00695	sucrose synthase	EC:2.4.1.13	pda00500(Starch and sucrose metabolism)	W5C9I3.1 PF00862.17;Sucrose_synth;	29.13	38.54	31.41	166.69	167.12	172.52	105.04	99.02	86.49
TRINITY_DN62034_c0_g1	221	TRINITY_DN62034_c0_g1_i1	-	-	-	-	-	-	-	-	-	-	0.85	0	1.65	1.56	0.74	0.79	2.19	0	6.34
TRINITY_DN7239_c0_g1	236	TRINITY_DN7239_c0_g1_i1	Lysosomal aspartic protease [Anthurium amnicola]	CTSD	Cathepsin D OS=Homo sapiens GN=CTSD PE=1 SV=1	GO:0004190(aspartic-type endopeptidase activity);GO:0005764(lysosome);GO:0006508(proteolysis)	ENOG410XNV7(aspartic)	-	-	-	-	H7C1V0.1 PF00026.21;Asp;	0.69	0.75	0	1.26	0	1.28	0	0.63	13.69
TRINITY_DN15320_c0_g1	202	TRINITY_DN15320_c0_g1_i1	-	-	-	-	-	-	-	-	-	-	0	0	0	7.23	1.97	12.61	0	0	0
TRINITY_DN53784_c0_g1	224	TRINITY_DN53784_c0_g1_i1	hypothetical protein VITISV_028559 [Vitis vinifera]	-	-	-	COG0297(starch synthase activity)	-	-	-	-	-	3.26	6.19	2.37	1.49	1.41	2.27	1.4	5.21	2.02
TRINITY_DN50058_c1_g6	216	TRINITY_DN50058_c1_g6_i1	-	-	-	-	-	-	-	-	-	-	0.92	0	0.89	0.84	7.15	3.4	0	0	0
TRINITY_DN42132_c0_g3	306	TRINITY_DN42132_c0_g3_i1	-	-	-	-	-	-	-	-	-	-	0	0	0	8.07	5.4	7.87	0	0	0
TRINITY_DN48869_c0_g15	228	TRINITY_DN48869_c0_g15_i1	-	-	-	-	-	-	-	-	-	-	0	0	0.75	0.7	0	2.14	6.6	2.11	0
TRINITY_DN56117_c2_g3	1209	TRINITY_DN56117_c2_g3_i1;TRINITY_DN56117_c2_g3_i2	PREDICTED: beta-glucuronosyltransferase GlcAT14A-like [Phoenix dactylifera]	GLCAT14A	Beta-glucuronosyltransferase GlcAT14A OS=Arabidopsis thaliana GN=GLCAT14A PE=2 SV=1	GO:0005794(Golgi apparatus);GO:0008375(acetylglucosaminyltransferase activity);GO:0016021(integral component of membrane);GO:0016757(transferase activity, transferring glycosyl groups)	ENOG410XQ7M(Glucosaminyl (N-acetyl) transferase)	-	-	-	-	M0RW23.1 PF02485.19;Branch;	9.24	9.37	10.12	15.52	16.17	16.18	15.93	13.99	15.16
TRINITY_DN14988_c0_g1	243	TRINITY_DN14988_c0_g1_i1	hypothetical protein CHLNCDRAFT_24985 [Chlorella variabilis]	oac1	Mitochondrial oxaloacetate transport protein OS=Schizosaccharomyces pombe (strain 972 / ATCC 24843) GN=oac1 PE=3 SV=1	GO:0005743(mitochondrial inner membrane);GO:0008272(sulfate transport);GO:0015116(sulfate transmembrane transporter activity);GO:0015131(oxaloacetate transmembrane transporter activity);GO:0015729(oxaloacetate transport);GO:0034658(isopropylmalate transmembrane transporter activity);GO:0034659(isopropylmalate transport);GO:1901239(malonate(1-) transmembrane transporter activity)	ENOG410XS37(Solute carrier family 25 member)	-	-	-	-	Q0UDQ9.1 PF00153.25;Mito_carr;	0	0	0	3.45	0.54	6.4	0	0	0
TRINITY_DN54710_c0_g1	2372	TRINITY_DN54710_c0_g1_i1;TRINITY_DN54710_c0_g1_i2;TRINITY_DN54710_c0_g1_i3;TRINITY_DN54710_c0_g1_i4;TRINITY_DN54710_c0_g1_i5;TRINITY_DN54710_c0_g1_i6	hypothetical protein PHAVU_008G280400g [Phaseolus vulgaris]	isp4	Sexual differentiation process protein isp4 OS=Schizosaccharomyces pombe (strain 972 / ATCC 24843) GN=isp4 PE=2 SV=2	GO:0005783(endoplasmic reticulum);GO:0005794(Golgi apparatus);GO:0005886(plasma membrane);GO:0016021(integral component of membrane);GO:1901583(tetrapeptide transmembrane transport);GO:1901584(tetrapeptide transmembrane transporter activity)	ENOG410XNZC(oligo-peptide transporter)	-	-	-	-	A0A060SMM7.1 PF03169.13;OPT;	0.05	0	0	10.23	11.07	12.57	0.01	0.01	0.05
TRINITY_DN58630_c2_g7	1031	TRINITY_DN58630_c2_g7_i1	PREDICTED: uncharacterized protein LOC105048420 [Elaeis guineensis]	-	-	-	ENOG41118E5(NA)	-	-	-	-	-	0.99	1.2	0.77	21.93	20.3	22.21	14.86	12.09	12.91
TRINITY_DN57104_c0_g3	227	TRINITY_DN57104_c0_g3_i1	-	-	-	-	-	-	-	-	-	-	0	0	0	5.89	9.95	10.39	2.3	2.2	1.65
TRINITY_DN57820_c4_g6	512	TRINITY_DN57820_c4_g6_i1	hypothetical protein OsI_10164 [Oryza sativa Indica Group]	RPS28	40S ribosomal protein S28 OS=Zea mays GN=RPS28 PE=3 SV=1	GO:0003735(structural constituent of ribosome);GO:0006407(rRNA export from nucleus);GO:0022627(cytosolic small ribosomal subunit)	COG2053(Ribosomal protein)	K02979	small subunit ribosomal protein S28e	-	nnu03010(Ribosome)	J3N2K8.1 PF01200.16;Ribosomal_S28e;	131.27	127.56	136.17	272.52	275.05	273.5	604.19	535.41	473.02
TRINITY_DN47658_c0_g4	213	TRINITY_DN47658_c0_g4_i1	Elongation factor 1-alpha 1 [Anthurium amnicola]	-	Elongation factor 1-alpha (Fragment) OS=Adisura bella PE=3 SV=1	GO:0003746(translation elongation factor activity);GO:0003924(GTPase activity);GO:0005622(intracellular)	COG5256(This protein promotes the GTP-dependent binding of aminoacyl-tRNA to the A-site of ribosomes during protein biosynthesis (By similarity))	K03231	elongation factor 1-alpha	-	cme03013(RNA transport)	H0XSN1.1 PF00009.25;GTP_EFTU;	0	0	0	0.87	7.49	0.89	0	0	0
TRINITY_DN39519_c0_g1	203	TRINITY_DN39519_c0_g1_i1	-	-	-	-	-	-	-	-	-	-	4.46	0	0	4.07	0.97	0	9.6	2.04	2.77
TRINITY_DN14957_c0_g1	293	TRINITY_DN14957_c0_g1_i1	-	PPP1R12B	Protein phosphatase 1 regulatory subunit 12B OS=Homo sapiens GN=PPP1R12B PE=1 SV=2	GO:0005737(cytoplasm);GO:0005886(plasma membrane);GO:0007165(signal transduction);GO:0015629(actin cytoskeleton);GO:0019208(phosphatase regulator activity);GO:0019901(protein kinase binding);GO:0050790(regulation of catalytic activity)	COG0666(Ankyrin Repeat)	-	-	-	-	F6XR22.1 PF15898.3;PRKG1_interact;	0.35	0	0	0.97	0.3	0.33	0.31	0	7.12
TRINITY_DN1779_c0_g1	237	TRINITY_DN1779_c0_g1_i1	PREDICTED: COMPASS-like H3K4 histone methylase component WDR5B [Phoenix dactylifera]	JGB	Protein JINGUBANG OS=Arabidopsis thaliana GN=JGB PE=1 SV=1	GO:0000166(nucleotide binding);GO:0005634(nucleus);GO:0080008(Cul4-RING E3 ubiquitin ligase complex)	ENOG410YAAP(WD domain, G-beta repeat)	-	-	-	-	M0RPS8.1 PF00400.30;WD40;	0	0	0	1.24	2.35	8.19	1.16	0	0
TRINITY_DN45134_c0_g2	1365	TRINITY_DN45134_c0_g2_i1;TRINITY_DN45134_c0_g2_i2	Peptidyl-prolyl cis-trans isomerase-like 3 [Anthurium amnicola]	-	-	GO:0003755(peptidyl-prolyl cis-trans isomerase activity)	ENOG4111HJG(Cyclophilin type peptidyl-prolyl cis-trans isomerase/CLD)	K10848	DNA excision repair protein ERCC-4	EC:3.1.-.-	cic03420(Nucleotide excision repair)	A0A0A0L227.1 PF00160.19;Pro_isomerase;	6.44	6.79	7.25	16.89	19.29	18.21	19.22	21.5	19.43
TRINITY_DN57201_c0_g2	2740	TRINITY_DN57201_c0_g2_i1;TRINITY_DN57201_c0_g2_i2	PREDICTED: uncharacterized protein LOC103702886 [Phoenix dactylifera]	-	-	GO:0004842(ubiquitin-protein transferase activity);GO:0005576(extracellular region);GO:0008270(zinc ion binding)	COG2304(von Willebrand factor, type A)	-	-	-	-	M1C509.1 PF00092.26;VWA;	10.52	11.17	10.84	9.98	11.53	9.78	13.32	12.83	13.33
TRINITY_DN52077_c0_g1	262	TRINITY_DN52077_c0_g1_i1	-	-	-	-	-	-	-	-	-	-	1.97	1.61	6.67	0.91	5.1	2.75	1.27	0	0
TRINITY_DN58354_c1_g7	1219	TRINITY_DN58354_c1_g7_i1	PREDICTED: eukaryotic translation initiation factor 3 subunit H-like isoform X1 [Elaeis guineensis]	TIF3H1	Eukaryotic translation initiation factor 3 subunit H OS=Arabidopsis thaliana GN=TIF3H1 PE=1 SV=2	GO:0001731(formation of translation preinitiation complex);GO:0003743(translation initiation factor activity);GO:0005515(protein binding);GO:0005737(cytoplasm);GO:0005829(cytosol);GO:0005852(eukaryotic translation initiation factor 3 complex);GO:0006413(translational initiation);GO:0009733(response to auxin);GO:0009737(response to abscisic acid);GO:0009738(abscisic acid-activated signaling pathwa…	ENOG410XSR9(Component of the eukaryotic translation initiation factor 3 (eIF-3) complex, which is involved in protein synthesis and, together with other initiation factors, stimulates binding of mRNA and methionyl-tRNAi to the 40S ribosome (By similarity))	K03247	translation initiation factor 3 subunit H	-	egu03013(RNA transport)	A2Q5B8.1 PF01398.19;JAB;	30.17	31.03	32.04	28.68	34.02	32.28	43.02	44.39	37.26
TRINITY_DN50441_c2_g2	359	TRINITY_DN50441_c2_g2_i1	Transcription factor bHLH130 [Ananas comosus]	-	-	GO:0001046(core promoter sequence-specific DNA binding);GO:0001228(transcriptional activator activity, RNA polymerase II transcription regulatory region sequence-specific binding);GO:0005634(nucleus);GO:0006366(transcription from RNA polymerase II promoter)	ENOG410YDYN(Transcription factor)	-	-	-	-	-	49.8	49.39	52.08	10.15	12.23	11.43	5	6.89	2.7
TRINITY_DN54850_c1_g4	1715	TRINITY_DN54850_c1_g4_i1;TRINITY_DN54850_c1_g4_i2;TRINITY_DN54850_c1_g4_i3;TRINITY_DN54850_c1_g4_i4;TRINITY_DN54850_c1_g4_i5	Pyridoxal biosynthesis lyase pdxS [Anthurium amnicola]	-	-	GO:0003674(molecular_function);GO:0005634(nucleus);GO:0005886(plasma membrane);GO:0008150(biological_process)	ENOG410YV55(expressed protein)	-	-	-	-	A2Z736.1 PF05627.9;AvrRpt-cleavage;	222.91	243.26	220.68	300.71	311.65	313.61	184.24	198.05	182.1
TRINITY_DN48418_c1_g2	273	TRINITY_DN48418_c1_g2_i1	-	-	-	-	-	-	-	-	-	-	0.87	2.83	0	1.6	1.12	0.4	6.36	3.19	1.09
TRINITY_DN14045_c0_g1	215	TRINITY_DN14045_c0_g1_i1	-	-	-	GO:0001411(hyphal tip);GO:0005089(Rho guanyl-nucleotide exchange factor activity);GO:0005543(phospholipid binding);GO:0005634(nucleus);GO:0005829(cytosol);GO:0030010(establishment of cell polarity);GO:0030100(regulation of endocytosis);GO:0030448(hyphal growth);GO:0031139(positive regulation of conjugation with cellular fusion);GO:0032005(signal transduction involved in conjugation with cellular …	ENOG410YBER(nucleotide exchange factor)	-	-	-	-	W9CW28.1 PF00564.22;PB1;	0	1.01	0	0.85	3.23	9.48	0	0	0
TRINITY_DN48667_c0_g4	412	TRINITY_DN48667_c0_g4_i1;TRINITY_DN48667_c0_g4_i2	PREDICTED: endonuclease V isoform X2 [Musa acuminata subsp. malaccensis]	-	-	-	COG1515(Selectively cleaves double-stranded DNA at the second phosphodiester bond 3' to a deoxyinosine leaving behind the intact lesion on the nicked DNA. Acts in DNA repair (By similarity))	-	-	-	-	-	6.12	4.6	10.04	22.21	25.52	38.67	26.21	26.52	23.83
TRINITY_DN53823_c0_g1	2100	TRINITY_DN53823_c0_g1_i1;TRINITY_DN53823_c0_g1_i2;TRINITY_DN53823_c0_g1_i3	-	-	-	-	-	-	-	-	-	-	6.85	5.66	10.72	4.82	6.61	4.54	1.19	0.19	0.02
TRINITY_DN58034_c0_g2	1229	TRINITY_DN58034_c0_g2_i1;TRINITY_DN58034_c0_g2_i2	PREDICTED: uncharacterized protein LOC103702150 [Phoenix dactylifera]	-	-	GO:0003674(molecular_function);GO:0005634(nucleus);GO:0008150(biological_process)	ENOG4111CFF(Protein of unknown function (DUF1677))	-	-	-	-	M0UA01.1 PF07911.11;DUF1677;	243.39	241.32	225.48	184.1	183.51	197.25	201.45	219.16	212.67
TRINITY_DN38606_c0_g1	312	TRINITY_DN38606_c0_g1_i1	-	-	-	-	-	-	-	-	-	-	0	3.21	6.27	0.55	0.77	0.28	0	0	0
TRINITY_DN58233_c0_g2	1953	TRINITY_DN58233_c0_g2_i1;TRINITY_DN58233_c0_g2_i2;TRINITY_DN58233_c0_g2_i3;TRINITY_DN58233_c0_g2_i4;TRINITY_DN58233_c0_g2_i5;TRINITY_DN58233_c0_g2_i6;TRINITY_DN58233_c0_g2_i7;TRINITY_DN58233_c0_g2_i8	-	-	-	-	-	-	-	-	-	-	35.7	37.75	42.57	15.3	19.12	13.16	22.64	21.49	18.72
TRINITY_DN38590_c0_g3	208	TRINITY_DN38590_c0_g3_i1	PREDICTED: 60S acidic ribosomal protein P2A-like [Brachypodium distachyon]	RPLP2	60S acidic ribosomal protein P2 OS=Homo sapiens GN=RPLP2 PE=1 SV=1	GO:0000184(nuclear-transcribed mRNA catabolic process, nonsense-mediated decay);GO:0002181(cytoplasmic translation);GO:0003735(structural constituent of ribosome);GO:0005515(protein binding);GO:0005829(cytosol);GO:0005925(focal adhesion);GO:0006364(rRNA processing);GO:0006412(translation);GO:0006413(translational initiation);GO:0006414(translational elongation);GO:0006614(SRP-dependent cotranslat…	COG2058(Ribosomal protein)	K02943	large subunit ribosomal protein LP2	-	bdi03010(Ribosome)	X6MF38.1 PF00428.17;Ribosomal_60s;	0	0	0	6.6	4.5	3.84	0	0	0
TRINITY_DN45535_c0_g1	950	TRINITY_DN45535_c0_g1_i1	hypothetical protein MANES_07G131600 [Manihot esculenta]	-	-	GO:0003674(molecular_function);GO:0005739(mitochondrion);GO:0008150(biological_process);GO:0009535(chloroplast thylakoid membrane);GO:0016021(integral component of membrane)	ENOG410ZGH1(NA)	-	-	-	-	-	31.6	32.48	33.64	1.16	1.55	0.79	2.82	3.13	2.26
TRINITY_DN50843_c1_g5	269	TRINITY_DN50843_c1_g5_i1	-	-	-	-	-	-	-	-	-	-	0	1.48	0.88	2.51	7.05	5.91	1.96	0	0
TRINITY_DN42203_c1_g1	245	TRINITY_DN42203_c1_g1_i1	-	fksA	1,3-beta-glucan synthase component FKS1 OS=Aspergillus niger (strain CBS 513.88 / FGSC A1513) GN=fksA PE=3 SV=1	GO:0000148(1,3-beta-D-glucan synthase complex);GO:0000936(primary cell septum);GO:0001411(hyphal tip);GO:0003843(1,3-beta-D-glucan synthase activity);GO:0005628(prospore membrane);GO:0005783(endoplasmic reticulum);GO:0005826(actomyosin contractile ring);GO:0031520(plasma membrane of cell tip);GO:0035841(new growing cell tip)	ENOG410XQ8V(synthase)	-	-	-	-	-	6.72	7.95	1.77	0	0	0	0	0	0
TRINITY_DN54447_c0_g4	2274	TRINITY_DN54447_c0_g4_i1;TRINITY_DN54447_c0_g4_i2;TRINITY_DN54447_c0_g4_i3;TRINITY_DN54447_c0_g4_i4;TRINITY_DN54447_c0_g4_i5;TRINITY_DN54447_c0_g4_i6;TRINITY_DN54447_c0_g4_i7;TRINITY_DN54447_c0_g4_i8	PREDICTED: mitogen-activated protein kinase 15 [Phoenix dactylifera]	MPK14	Mitogen-activated protein kinase 14 OS=Oryza sativa subsp. japonica GN=MPK14 PE=2 SV=1	GO:0005634(nucleus)	ENOG410XNY0(Mitogen-activated protein kinase)	K14512	mitogen-activated protein kinase 6	EC:2.7.11.24	gra04075(Plant hormone signal transduction)	G7IKE2.1 PF00069.23;Pkinase;	49.7	56.75	55.38	15.17	14.58	15.59	12.93	15.2	13.52
TRINITY_DN28326_c0_g2	471	TRINITY_DN28326_c0_g2_i1	-	S100A11	Protein S100-A11 OS=Homo sapiens GN=S100A11 PE=1 SV=2	GO:0001726(ruffle);GO:0005509(calcium ion binding);GO:0005515(protein binding);GO:0005615(extracellular space);GO:0005634(nucleus);GO:0005737(cytoplasm);GO:0007165(signal transduction);GO:0008156(negative regulation of DNA replication);GO:0008285(negative regulation of cell proliferation);GO:0042803(protein homodimerization activity);GO:0044548(S100 protein binding);GO:0048306(calcium-dependent p…	ENOG410YYVE(S100 calcium binding protein A11)	-	-	-	-	G1RH69.1 PF01023.17;S_100;	2.56	2.92	0	2.07	1.83	1.16	2.63	1.52	8
TRINITY_DN57187_c2_g9	204	TRINITY_DN57187_c2_g9_i1	PREDICTED: protein CHUP1, chloroplastic-like [Elaeis guineensis]	-	-	GO:0009658(chloroplast organization);GO:0009707(chloroplast outer membrane)	ENOG410YE6R(protein CHUP1, chloroplastic-like)	-	-	-	-	-	0	0	0	3	7.65	1.02	0	0	0
TRINITY_DN56721_c2_g3	777	TRINITY_DN56721_c2_g3_i1;TRINITY_DN56721_c2_g3_i2;TRINITY_DN56721_c2_g3_i3	Histone core [Cynara cardunculus var. scolymus]	MtrDRAFT_AC149210g4v1	Probable histone H2A.2 OS=Medicago truncatula GN=MtrDRAFT_AC149210g4v1 PE=3 SV=1	GO:0000790(nuclear chromatin);GO:0003677(DNA binding);GO:0006342(chromatin silencing)	COG5262(histone h2a)	K02183	calmodulin	-	sbi04070(Phosphatidylinositol signaling system);sbi04626(Plant-pathogen interaction)	V4URV6.1 PF00125.22;Histone;	63.59	58.67	50.3	125.42	123.97	135.86	214.29	225.09	228.76
TRINITY_DN48541_c1_g5	854	TRINITY_DN48541_c1_g5_i1;TRINITY_DN48541_c1_g5_i2	PREDICTED: 30S ribosomal protein S10, chloroplastic [Elaeis guineensis]	RPS10	30S ribosomal protein S10, chloroplastic OS=Mesembryanthemum crystallinum GN=RPS10 PE=2 SV=1	GO:0003735(structural constituent of ribosome);GO:0005739(mitochondrion);GO:0015935(small ribosomal subunit)	COG0051(tRNA binding)	K02946	small subunit ribosomal protein S10	-	egu03010(Ribosome)	B9GFK3.1 PF00338.20;Ribosomal_S10;	81.13	87.27	80.3	13.7	13.33	15.13	19.67	16.66	17.57
TRINITY_DN54953_c0_g2	202	TRINITY_DN54953_c0_g2_i1	-	-	-	-	-	-	-	-	-	-	4.53	2.45	5.48	2.06	0.99	1.05	0.98	9.34	0
TRINITY_DN41036_c0_g1	737	TRINITY_DN41036_c0_g1_i1	PREDICTED: uncharacterized protein At5g01610-like [Prunus mume]	-	-	GO:0003674(molecular_function);GO:0005576(extracellular region);GO:0005773(vacuole);GO:0005774(vacuolar membrane);GO:0008150(biological_process)	ENOG410YRQA(Protein of unknown function, DUF538)	-	-	-	-	A9PCC0.1 PF04398.10;DUF538;	26.42	27.69	27.56	27.93	29.52	31.86	34.65	39.46	39.16
TRINITY_DN57768_c1_g1	1301	TRINITY_DN57768_c1_g1_i1;TRINITY_DN57768_c1_g1_i2;TRINITY_DN57768_c1_g1_i3;TRINITY_DN57768_c1_g1_i4	-	-	-	-	-	-	-	-	-	-	6.84	4.93	4.57	2.9	3.12	2.44	1.11	0.94	0.93
TRINITY_DN55748_c0_g1	257	TRINITY_DN55748_c0_g1_i1;TRINITY_DN55748_c0_g1_i2	-	-	-	-	-	-	-	-	-	-	5.08	0	2.55	6.9	8.92	1.48	1.83	1.47	0
TRINITY_DN58532_c1_g2	521	TRINITY_DN58532_c1_g2_i1	PREDICTED: uncharacterized protein LOC105042102 isoform X1 [Elaeis guineensis]	SYD	Chromatin structure-remodeling complex protein SYD OS=Arabidopsis thaliana GN=SYD PE=1 SV=1	GO:0003677(DNA binding);GO:0003682(chromatin binding);GO:0004386(helicase activity);GO:0005515(protein binding);GO:0005524(ATP binding);GO:0005634(nucleus);GO:0005829(cytosol);GO:0006351(transcription, DNA-templated);GO:0006355(regulation of transcription, DNA-templated);GO:0006952(defense response);GO:0009611(response to wounding);GO:0009873(ethylene-activated signaling pathway);GO:0009908(flowe…	COG0553(helicase)	-	-	-	-	-	35.74	39.86	36.67	32.11	26.51	29.59	38.02	33.69	40.58
TRINITY_DN58295_c0_g4	940	TRINITY_DN58295_c0_g4_i1	-	-	-	-	-	-	-	-	-	-	1.28	1.64	0.43	9.54	9.37	10	12.58	11.18	8.75
TRINITY_DN46784_c1_g1	216	TRINITY_DN46784_c1_g1_i1	hypothetical protein PHAVU_007G080500g [Phaseolus vulgaris]	RPS18A	40S ribosomal protein S18 OS=Arabidopsis thaliana GN=RPS18A PE=1 SV=1	GO:0005829(cytosol);GO:0006412(translation);GO:0015935(small ribosomal subunit);GO:0042254(ribosome biogenesis)	COG0099(Located at the top of the head of the 30S subunit, it contacts several helices of the 16S rRNA. In the 70S ribosome it contacts the 23S rRNA (bridge B1a) and protein L5 of the 50S subunit (bridge B1b), connecting the 2 subunits)	K02964	small subunit ribosomal protein S18e	-	pvu03010(Ribosome)	R0ILI2.1 PF00416.20;Ribosomal_S13;	0	0	0	9.2	19.87	9.34	0	0	0
TRINITY_DN42743_c0_g1	225	TRINITY_DN42743_c0_g1_i1	-	-	-	-	-	-	-	-	-	-	1.61	0.87	1.55	9.54	4.17	5.21	0	0.73	2.99
TRINITY_DN20078_c0_g1	205	TRINITY_DN20078_c0_g1_i1	-	-	-	-	-	-	-	-	-	-	1.08	2.34	0	0.99	7.53	6.02	0	8.91	0
TRINITY_DN49399_c0_g1	3969	TRINITY_DN49399_c0_g1_i1;TRINITY_DN49399_c0_g1_i2;TRINITY_DN49399_c0_g1_i3;TRINITY_DN49399_c0_g1_i4;TRINITY_DN49399_c0_g1_i5;TRINITY_DN49399_c0_g1_i6	PREDICTED: CRM-domain containing factor CFM3, chloroplastic/mitochondrial [Phoenix dactylifera]	CFM3	CRM-domain containing factor CFM3, chloroplastic/mitochondrial OS=Zea mays GN=CFM3 PE=1 SV=1	GO:0003723(RNA binding);GO:0009507(chloroplast);GO:0009737(response to abscisic acid);GO:0009793(embryo development ending in seed dormancy)	ENOG410YDW8(CRS1_YhbY)	K01148	poly(A)-specific ribonuclease	EC:3.1.13.4	pda03018(RNA degradation)	A0A0K9P0Q6.1 PF01985.19;CRS1_YhbY;	47.19	48.49	52.87	12.74	14.77	14	16.63	17.51	14.36
TRINITY_DN50519_c3_g1	2588	TRINITY_DN50519_c3_g1_i1;TRINITY_DN50519_c3_g1_i2;TRINITY_DN50519_c3_g1_i3;TRINITY_DN50519_c3_g1_i4;TRINITY_DN50519_c3_g1_i5;TRINITY_DN50519_c3_g1_i6;TRINITY_DN50519_c3_g1_i7;TRINITY_DN50519_c3_g1_i8	PREDICTED: asparagine--tRNA ligase, cytoplasmic 2-like [Phoenix dactylifera]	SYNC2	Asparagine--tRNA ligase, cytoplasmic 2 OS=Arabidopsis thaliana GN=SYNC2 PE=1 SV=2	GO:0004816(asparagine-tRNA ligase activity);GO:0005524(ATP binding);GO:0005737(cytoplasm);GO:0005739(mitochondrion);GO:0005829(cytosol);GO:0006421(asparaginyl-tRNA aminoacylation);GO:0009507(chloroplast)	COG0017(asparaginyl-tRNA synthetase)	K01893	asparaginyl-tRNA synthetase	EC:6.1.1.22	pda00970(Aminoacyl-tRNA biosynthesis)	A0A0D2PPJ1.1 PF00152.18;tRNA-synt_2;	13.56	13.8	13.85	8.94	8.3	8.72	6.95	8.57	7.8
TRINITY_DN52959_c0_g2	202	TRINITY_DN52959_c0_g2_i1	polyprotein, partial [Ananas comosus]	-	-	-	COG2801(Retrotransposon protein)	-	-	-	-	-	2.27	1.23	6.42	1.03	0	1.05	0	1.04	0
TRINITY_DN45312_c0_g1	569	TRINITY_DN45312_c0_g1_i1;TRINITY_DN45312_c0_g1_i2;TRINITY_DN45312_c0_g1_i3;TRINITY_DN45312_c0_g1_i4	60S ribosomal protein L18a-1, partial [Noccaea caerulescens]	RPL18AA	60S ribosomal protein L18a-1 OS=Arabidopsis thaliana GN=RPL18AA PE=2 SV=1	GO:0003735(structural constituent of ribosome);GO:0006412(translation);GO:0022625(cytosolic large ribosomal subunit)	COG2157(ribosomal protein)	K02882	large subunit ribosomal protein L18Ae	-	cit03010(Ribosome)	L1J3X9.1 PF01775.15;Ribosomal_L18A;	0	0	0	7.71	7.18	3.63	0	0	0
TRINITY_DN49662_c0_g1	1898	TRINITY_DN49662_c0_g1_i1;TRINITY_DN49662_c0_g1_i2;TRINITY_DN49662_c0_g1_i3	PREDICTED: protein TRIGALACTOSYLDIACYLGLYCEROL 2, chloroplastic-like [Phoenix dactylifera]	TGD2	Protein TRIGALACTOSYLDIACYLGLYCEROL 2, chloroplastic OS=Arabidopsis thaliana GN=TGD2 PE=1 SV=1	GO:0005319(lipid transporter activity);GO:0005543(phospholipid binding);GO:0006869(lipid transport);GO:0009507(chloroplast);GO:0009536(plastid);GO:0009706(chloroplast inner membrane);GO:0009941(chloroplast envelope);GO:0016020(membrane);GO:0016021(integral component of membrane);GO:0032365(intracellular lipid transport)	COG1463(Mammalian cell entry related domain protein)	-	-	-	-	A0A0K9P4M7.1 PF02470.18;MlaD;	12.87	15.53	15.97	8.66	10.78	8.28	12.51	11.4	10.02
TRINITY_DN49504_c1_g2	965	TRINITY_DN49504_c1_g2_i1	PREDICTED: dihydroceramide fatty acyl 2-hydroxylase FAH1-like [Musa acuminata subsp. malaccensis]	FAH1	Dihydroceramide fatty acyl 2-hydroxylase FAH1 OS=Arabidopsis thaliana GN=FAH1 PE=1 SV=1	GO:0005783(endoplasmic reticulum);GO:0006631(fatty acid metabolic process);GO:0080132(fatty acid alpha-hydroxylase activity)	COG3000(fatty acid hydroxylase)	-	-	-	-	M0RSX4.1 PF04116.11;FA_hydroxylase;	0.17	0.14	0	15.65	14.47	13.35	34.32	29.58	30.16
TRINITY_DN6788_c0_g1	338	TRINITY_DN6788_c0_g1_i1	PREDICTED: protein virilizer homolog [Nelumbo nucifera]	-	-	GO:0003677(DNA binding);GO:0005515(protein binding);GO:0005634(nucleus);GO:0008150(biological_process);GO:0010167(response to nitrate);GO:0015706(nitrate transport);GO:0071249(cellular response to nitrate);GO:0071705(nitrogen compound transport);GO:1901698(response to nitrogen compound)	ENOG410YACB(Protein of unknown function (DUF632))	-	-	-	-	M0TPE7.1 PF04783.10;DUF630;	0.48	0.52	0	9.87	9.65	15.85	17.62	19.41	27.25
TRINITY_DN51407_c0_g6	1049	TRINITY_DN51407_c0_g6_i1	-	-	-	-	-	-	-	-	-	-	0.35	0.34	0	22.56	22.79	21.33	47.23	48.83	39.76
TRINITY_DN54041_c1_g1	2670	TRINITY_DN54041_c1_g1_i1;TRINITY_DN54041_c1_g1_i2	PREDICTED: VIN3-like protein 1 isoform X2 [Elaeis guineensis]	VIL1	VIN3-like protein 1 OS=Arabidopsis thaliana GN=VIL1 PE=1 SV=1	GO:0005515(protein binding);GO:0005634(nucleus);GO:0005677(chromatin silencing complex);GO:0006351(transcription, DNA-templated);GO:0006355(regulation of transcription, DNA-templated);GO:0009409(response to cold);GO:0009908(flower development);GO:0009909(regulation of flower development);GO:0010048(vernalization response);GO:0016568(chromatin modification);GO:0016571(histone methylation);GO:00166…	ENOG410YBTS(protein VERNALIZATION INSENSITIVE 3-like)	-	-	-	-	M0SK81.1 PF07227.9;PHD_Oberon;	23.73	23.28	25.86	29.21	30.29	32.46	40.86	40.28	38.37
TRINITY_DN14035_c0_g1	408	TRINITY_DN14035_c0_g1_i1	-	-	-	-	-	-	-	-	-	-	57.45	52.97	49.04	32.62	28.55	36.35	45.16	42.23	45.31
TRINITY_DN53620_c4_g1	219	TRINITY_DN53620_c4_g1_i1	-	-	-	-	-	-	-	-	-	-	7.9	6.65	2.55	3.2	0.76	5.69	0	0	1.09
TRINITY_DN5836_c0_g1	1014	TRINITY_DN5836_c0_g1_i1	-	-	-	-	-	-	-	-	-	-	0.04	0	0	9.59	7.12	10.32	0.04	0.04	0
TRINITY_DN49674_c2_g4	409	TRINITY_DN49674_c2_g4_i1;TRINITY_DN49674_c2_g4_i2	putative RNA-directed DNA polymerase (Reverse transcriptase) [Malus domestica]	-	-	-	ENOG410YUPY(Retroelement)	-	-	-	-	I1I3P1.1 PF00078.25;RVT_1;	14.12	20.91	20.61	13.75	12.41	12.07	6.67	3.81	6.35
TRINITY_DN50248_c0_g1	649	TRINITY_DN50248_c0_g1_i1;TRINITY_DN50248_c0_g1_i2;TRINITY_DN50248_c0_g1_i3;TRINITY_DN50248_c0_g1_i4;TRINITY_DN50248_c0_g1_i5;TRINITY_DN50248_c0_g1_i6	40S ribosomal protein S7, partial [Anthurium amnicola]	crp-15	40S ribosomal protein S7 OS=Neurospora crassa (strain ATCC 24698 / 74-OR23-1A / CBS 708.71 / DSM 1257 / FGSC 987) GN=crp-15 PE=3 SV=2	GO:0006364(rRNA processing);GO:0022627(cytosolic small ribosomal subunit);GO:0030686(90S preribosome);GO:0032040(small-subunit processome);GO:0042274(ribosomal small subunit biogenesis)	ENOG410ZYKB(ribosomal protein S7)	K02993	small subunit ribosomal protein S7e	-	cre03010(Ribosome)	X0K4T2.1 PF01251.16;Ribosomal_S7e;	1.36	1.53	2.68	5.9	6.97	6.22	0	0	0
TRINITY_DN40985_c1_g4	282	TRINITY_DN40985_c1_g4_i1	Pescadillo-like protein [Auxenochlorella protothecoides]	nop7	Pescadillo homolog OS=Neurospora crassa (strain ATCC 24698 / 74-OR23-1A / CBS 708.71 / DSM 1257 / FGSC 987) GN=nop7 PE=3 SV=1	GO:0000463(maturation of LSU-rRNA from tricistronic rRNA transcript (SSU-rRNA, 5.8S rRNA, LSU-rRNA));GO:0003723(RNA binding);GO:0070545(PeBoW complex)	COG5163(Component of the NOP7 complex, which is required for maturation of the 25S and 5.8S ribosomal RNAs and formation of the 60S ribosome (By similarity))	-	-	-	-	A0A063BKQ8.1 PF06732.9;Pescadillo_N;	0	0	2.66	2.54	7.48	2.2	0	0	0
TRINITY_DN56105_c1_g2	2806	TRINITY_DN56105_c1_g2_i1;TRINITY_DN56105_c1_g2_i2;TRINITY_DN56105_c1_g2_i3	PREDICTED: uncharacterized protein LOC103714622 isoform X2 [Phoenix dactylifera]	-	-	-	ENOG410YFHW(transposon protein)	-	-	-	-	A0A0K9NT40.1 PF10551.7;MULE;	6.81	7.9	8.24	5.31	6.38	4.99	4.17	4.42	4.61
TRINITY_DN37035_c0_g2	208	TRINITY_DN37035_c0_g2_i1	-	-	-	-	-	-	-	-	-	-	11.4	2.24	1	0.94	2.7	0	0	0	0
TRINITY_DN47551_c1_g1	203	TRINITY_DN47551_c1_g1_i1	-	-	-	-	-	-	-	-	-	-	0	0	0	3.05	2.91	18.61	0	2.04	0
TRINITY_DN52271_c2_g3	401	TRINITY_DN52271_c2_g3_i1;TRINITY_DN52271_c2_g3_i2	-	-	-	-	-	-	-	-	-	-	8.92	11.02	16.71	0.31	0.16	0.16	0	0	0
TRINITY_DN54797_c6_g3	3239	TRINITY_DN54797_c6_g3_i1	PREDICTED: alpha,alpha-trehalose-phosphate synthase [UDP-forming] 6-like [Elaeis guineensis]	TPS6	Alpha,alpha-trehalose-phosphate synthase [UDP-forming] 6 OS=Arabidopsis thaliana GN=TPS6 PE=1 SV=2	GO:0003825(alpha,alpha-trehalose-phosphate synthase (UDP-forming) activity);GO:0004805(trehalose-phosphatase activity);GO:0005739(mitochondrion);GO:0005992(trehalose biosynthetic process);GO:0016757(transferase activity, transferring glycosyl groups)	COG0380(synthase);COG1877(trehalose biosynthetic process)	K16055	trehalose 6-phosphate synthase/phosphatase	EC:2.4.1.15 3.1.3.12	egu00500(Starch and sucrose metabolism)	W1PVQ2.1 PF00982.19;Glyco_transf_20;	10.83	11.95	11.21	18.61	17.92	21.03	8.76	8.23	8.05
TRINITY_DN56123_c2_g1	885	TRINITY_DN56123_c2_g1_i1	putative Pentatricopeptide repeat-containing protein [Zostera marina]	At3g25210	Pentatricopeptide repeat-containing protein At3g25210, mitochondrial OS=Arabidopsis thaliana GN=At3g25210 PE=2 SV=1	GO:0003674(molecular_function);GO:0005739(mitochondrion);GO:0008150(biological_process)	ENOG410Z7Z7(Pentatricopeptide repeat-containing protein)	-	-	-	-	F6H193.1 PF17177.2;PPR_long;	5.75	7.19	4.98	8.54	7.91	11.59	16.85	19.57	17.7
TRINITY_DN40437_c0_g1	231	TRINITY_DN40437_c0_g1_i1	-	-	-	-	-	-	-	-	-	-	0	0	0	3.38	5.11	6.16	0	0	0
TRINITY_DN39735_c0_g2	233	TRINITY_DN39735_c0_g2_i1	predicted protein [Hordeum vulgare subsp. vulgare]	SPBC23E6.01c	Uncharacterized RNA-binding protein C23E6.01c OS=Schizosaccharomyces pombe (strain 972 / ATCC 24843) GN=SPBC23E6.01c PE=1 SV=2	GO:0005575(cellular_component);GO:0008150(biological_process)	COG0724(Rna-binding protein)	-	-	-	-	B6QUZ2.1 PF00076.20;RRM_1;	2.16	0.67	0.69	5.26	6.13	5.58	0	0	0
TRINITY_DN53676_c1_g5	1892	TRINITY_DN53676_c1_g5_i1;TRINITY_DN53676_c1_g5_i2	PREDICTED: uncharacterized protein LOC103696367 [Phoenix dactylifera]	-	-	-	ENOG4111T0I(R3H domain)	-	-	-	-	K7VDS1.1 PF01424.20;R3H;	13.77	14.17	13.74	6.81	7.49	6.16	9.29	10.4	10.24
TRINITY_DN16135_c0_g1	215	TRINITY_DN16135_c0_g1_i1	-	YNL134C	Uncharacterized protein YNL134C OS=Saccharomyces cerevisiae (strain ATCC 204508 / S288c) GN=YNL134C PE=1 SV=1	GO:0005575(cellular_component);GO:0008270(zinc ion binding);GO:0016491(oxidoreductase activity);GO:0055114(oxidation-reduction process)	COG0604(alcohol dehydrogenase)	-	-	-	-	A0A093Z4G5.1 PF08240.10;ADH_N;	0	0	0	4.24	4.84	8.61	0	0	0
TRINITY_DN41491_c0_g1	278	TRINITY_DN41491_c0_g1_i1	40S ribosomal protein S4 [Anthurium amnicola]	RPS4Y1	40S ribosomal protein S4, Y isoform 1 OS=Gorilla gorilla gorilla GN=RPS4Y1 PE=3 SV=2	GO:0003735(structural constituent of ribosome);GO:0005844(polysome);GO:0005925(focal adhesion);GO:0006412(translation);GO:0007275(multicellular organism development);GO:0008284(positive regulation of cell proliferation);GO:0016020(membrane);GO:0019843(rRNA binding);GO:0022627(cytosolic small ribosomal subunit);GO:0036464(cytoplasmic ribonucleoprotein granule);GO:0044822(poly(A) RNA binding);GO:00…	COG1471((ribosomal) protein)	K02987	small subunit ribosomal protein S4e	-	cvr03010(Ribosome)	F4X6J1.1 PF00467.27;KOW;	0	0	0	3.78	5.67	7.65	0	0	0
TRINITY_DN59676_c1_g4	227	TRINITY_DN59676_c1_g4_i1	-	-	-	-	-	-	-	-	-	-	6.25	1.69	1.51	3.57	2.54	0.72	1.34	0.71	0
TRINITY_DN46158_c1_g2	278	TRINITY_DN46158_c1_g2_i1	-	rds1	Protein rds1 OS=Schizosaccharomyces pombe (strain 972 / ATCC 24843) GN=rds1 PE=2 SV=2	GO:0003674(molecular_function);GO:0005575(cellular_component);GO:0008150(biological_process)	-	-	-	-	-	-	8.61	3.12	4.36	0	0	0	0	0	0
TRINITY_DN14753_c0_g1	360	TRINITY_DN14753_c0_g1_i1	WRKY transcription factor IId-1 [Solanum lycopersicum]	WRKY11	Probable WRKY transcription factor 11 OS=Arabidopsis thaliana GN=WRKY11 PE=2 SV=2	GO:0003700(transcription factor activity, sequence-specific DNA binding);GO:0005516(calmodulin binding);GO:0005634(nucleus);GO:0006351(transcription, DNA-templated);GO:0006355(regulation of transcription, DNA-templated);GO:0010200(response to chitin);GO:0042742(defense response to bacterium);GO:0043565(sequence-specific DNA binding)	ENOG410YD1E(WRKY transcription factor)	-	-	-	-	M1AKF7.1 PF03106.13;WRKY;	0	0	8.43	0	0	0	0	0	0
TRINITY_DN49568_c2_g1	612	TRINITY_DN49568_c2_g1_i1;TRINITY_DN49568_c2_g1_i10;TRINITY_DN49568_c2_g1_i2;TRINITY_DN49568_c2_g1_i3;TRINITY_DN49568_c2_g1_i4;TRINITY_DN49568_c2_g1_i5;TRINITY_DN49568_c2_g1_i6;TRINITY_DN49568_c2_g1_i7;TRINITY_DN49568_c2_g1_i8;TRINITY_DN49568_c2_g1_i9	-	-	-	-	-	-	-	-	-	-	1.02	4.59	3.76	4.79	3.45	6.82	3.44	3.69	2.65
TRINITY_DN4675_c0_g1	215	TRINITY_DN4675_c0_g1_i1	-	-	-	-	-	-	-	-	-	-	0	0	0	5.94	0.81	6.03	0	0	0
TRINITY_DN32001_c0_g1	250	TRINITY_DN32001_c0_g1_i1	-	-	-	-	-	-	-	-	-	-	0	0	0	3.15	0.99	0.53	6.87	1.57	6.42
TRINITY_DN55669_c0_g5	692	TRINITY_DN55669_c0_g5_i1	PREDICTED: uncharacterized protein LOC105055674 [Elaeis guineensis]	-	-	-	ENOG410Z99D(NA)	-	-	-	-	-	553.62	537.76	587.44	148.84	151.14	140.66	305.29	272.61	253.91
TRINITY_DN59763_c6_g2	247	TRINITY_DN59763_c6_g2_i1;TRINITY_DN59763_c6_g2_i2;TRINITY_DN59763_c6_g2_i3	-	-	-	-	-	-	-	-	-	-	6.39	16.32	9.17	20.08	17.76	22.96	3.5	6.14	9.89
TRINITY_DN48202_c0_g2	522	TRINITY_DN48202_c0_g2_i1;TRINITY_DN48202_c0_g2_i2;TRINITY_DN48202_c0_g2_i3;TRINITY_DN48202_c0_g2_i4	predicted protein [Hordeum vulgare subsp. vulgare]	-	Actin-3 OS=Limulus polyphemus PE=1 SV=1	GO:0000166(nucleotide binding);GO:0000281(mitotic cytokinesis);GO:0000902(cell morphogenesis);GO:0001891(phagocytic cup);GO:0005200(structural constituent of cytoskeleton);GO:0005515(protein binding);GO:0005524(ATP binding);GO:0005737(cytoplasm);GO:0005856(cytoskeleton);GO:0005884(actin filament);GO:0006897(endocytosis);GO:0006909(phagocytosis);GO:0006935(chemotaxis);GO:0006972(hyperosmotic respo…	COG5277(Actin-related protein)	K05692	actin beta/gamma 1	-	pda04145(Phagosome)	M4AL71.1 PF00022.17;Actin;	0	0	0	7.7	4.13	5.42	0	0	0
TRINITY_DN60935_c0_g1	222	TRINITY_DN60935_c0_g1_i1	-	RPB5	DNA-directed RNA polymerases I, II, and III subunit RPABC1 OS=Saccharomyces cerevisiae (strain ATCC 204508 / S288c) GN=RPB5 PE=1 SV=1	GO:0001054(RNA polymerase I activity);GO:0001055(RNA polymerase II activity);GO:0001056(RNA polymerase III activity);GO:0005665(DNA-directed RNA polymerase II, core complex);GO:0005666(DNA-directed RNA polymerase III complex);GO:0005736(DNA-directed RNA polymerase I complex)	COG2012(DNA-dependent RNA polymerase catalyzes the transcription of DNA into RNA using the four ribonucleoside triphosphates as substrates)	-	-	-	-	N1JGK4.1 PF03871.12;RNA_pol_Rpb5_N;	0	0	0	3.84	9.46	1.56	0	0	0
TRINITY_DN52960_c1_g3	392	TRINITY_DN52960_c1_g3_i1;TRINITY_DN52960_c1_g3_i2;TRINITY_DN52960_c1_g3_i3	-	-	-	-	-	-	-	-	-	-	2.19	0.79	5.23	4.47	6.08	3.51	1.5	1.6	1.67
TRINITY_DN38809_c0_g1	260	TRINITY_DN38809_c0_g1_i1	PREDICTED: putative SWI/SNF-related matrix-associated actin-dependent regulator of chromatin subfamily A member 3-like 3 [Musa acuminata subsp. malaccensis]	At5g43530	Putative SWI/SNF-related matrix-associated actin-dependent regulator of chromatin subfamily A member 3-like 3 OS=Arabidopsis thaliana GN=At5g43530 PE=3 SV=1	GO:0003676(nucleic acid binding);GO:0003677(DNA binding);GO:0004386(helicase activity);GO:0005524(ATP binding);GO:0005634(nucleus);GO:0006281(DNA repair);GO:0008270(zinc ion binding);GO:0009941(chloroplast envelope);GO:0016568(chromatin modification)	ENOG410XPDU(Transcription termination factor, RNA polymerase II)	-	-	-	-	M0RUD0.1 PF13920.4;zf-C3HC4_3;	0	1.1	0	0.93	2.61	2.35	6.08	0	0
TRINITY_DN34653_c0_g1	212	TRINITY_DN34653_c0_g1_i1	-	-	-	-	-	-	-	-	-	-	2.93	0	0.94	0	1.69	2.71	6.68	1.78	0
TRINITY_DN53785_c1_g1	448	TRINITY_DN53785_c1_g1_i1;TRINITY_DN53785_c1_g1_i2;TRINITY_DN53785_c1_g1_i3;TRINITY_DN53785_c1_g1_i4;TRINITY_DN53785_c1_g1_i5	Acetyl-coenzyme A carboxylase carboxyl transferase subunit alpha [Morus notabilis]	-	-	-	COG2801(Retrotransposon protein)	K13024	inositol-hexakisphosphate/diphosphoinositol-pentakisphosphate 1-kinase	EC:2.7.4.24	nnu04070(Phosphatidylinositol signaling system)	W9RKM3.1 PF09335.9;SNARE_assoc;	8.39	7.14	7.09	8.36	7.01	4.98	5.34	3.52	4.69
TRINITY_DN50450_c2_g4	216	TRINITY_DN50450_c2_g4_i1	PREDICTED: uncharacterized protein LOC107178162 [Citrus sinensis]	-	-	-	-	-	-	-	-	-	9.17	18.87	7.1	6.69	4.77	14.43	1.57	0.84	4.55
TRINITY_DN58175_c0_g5	833	TRINITY_DN58175_c0_g5_i1;TRINITY_DN58175_c0_g5_i2;TRINITY_DN58175_c0_g5_i3	PREDICTED: signal recognition particle 14 kDa protein isoform X2 [Nelumbo nucifera]	SRP14	Signal recognition particle 14 kDa protein OS=Arabidopsis thaliana GN=SRP14 PE=2 SV=2	GO:0003723(RNA binding);GO:0005737(cytoplasm);GO:0005786(signal recognition particle, endoplasmic reticulum targeting);GO:0006605(protein targeting);GO:0006614(SRP-dependent cotranslational protein targeting to membrane);GO:0008312(7S RNA binding);GO:0030942(endoplasmic reticulum signal peptide binding)	ENOG4111PSF(signal recognition particle)	K03104	signal recognition particle subunit SRP14	-	pda03060(Protein export)	A0A0K9PD22.1 PF02290.13;SRP14;	45.06	50.39	49.98	29.87	36.55	28	44.42	44.02	39.85
TRINITY_DN52653_c0_g1	1771	TRINITY_DN52653_c0_g1_i1	PREDICTED: paired amphipathic helix protein Sin3-like 4 [Elaeis guineensis]	SNL4	Paired amphipathic helix protein Sin3-like 4 OS=Arabidopsis thaliana GN=SNL4 PE=3 SV=3	GO:0000118(histone deacetylase complex);GO:0000122(negative regulation of transcription from RNA polymerase II promoter);GO:0000785(chromatin);GO:0001106(RNA polymerase II transcription corepressor activity);GO:0004407(histone deacetylase activity);GO:0016575(histone deacetylation)	COG5602(Paired AMPhipathic helix protein)	-	-	-	-	A0A0E0JD72.1 PF08295.10;Sin3_corepress;	21.44	21.18	22.12	12.92	14.31	12.68	18.24	18.85	16.59
TRINITY_DN57891_c1_g1	990	TRINITY_DN57891_c1_g1_i1;TRINITY_DN57891_c1_g1_i10;TRINITY_DN57891_c1_g1_i11;TRINITY_DN57891_c1_g1_i12;TRINITY_DN57891_c1_g1_i13;TRINITY_DN57891_c1_g1_i2;TRINITY_DN57891_c1_g1_i3;TRINITY_DN57891_c1_g1_i4;TRINITY_DN57891_c1_g1_i5;TRINITY_DN57891_c1_g1_i6;TRINITY_DN57891_c1_g1_i7;TRINITY_DN57891_c1_g1_i8;TRINITY_DN57891_c1_g1_i9	Metal transporter Nramp5 [Morus notabilis]	-	-	-	-	-	-	-	-	-	8.21	0.82	0	32.29	20.34	20.96	1.38	0.77	23.83
TRINITY_DN52735_c1_g1	209	TRINITY_DN52735_c1_g1_i1	-	-	-	-	-	-	-	-	-	-	9.19	6.63	6.91	0	0	0	0	0	0
TRINITY_DN50120_c1_g1	215	TRINITY_DN50120_c1_g1_i1	PREDICTED: uncharacterized protein LOC108663034 [Theobroma cacao]	-	-	-	COG2801(Retrotransposon protein)	K01255	leucyl aminopeptidase	EC:3.4.11.1	bna00480(Glutathione metabolism)	A0A061EHC6.1 PF13650.4;Asp_protease_2;	0.93	10.08	5.4	2.55	4.84	5.17	2.39	2.55	0
TRINITY_DN56890_c1_g3	233	TRINITY_DN56890_c1_g3_i1	PREDICTED: uncharacterized protein LOC107178162 [Citrus sinensis]	-	-	-	-	-	-	-	-	-	8.35	2.34	2.09	13.8	6.21	7.32	4.92	0	6.24
TRINITY_DN55055_c0_g2	240	TRINITY_DN55055_c0_g2_i1;TRINITY_DN55055_c0_g2_i2	PREDICTED: uncharacterized protein LOC106412673 [Brassica napus]	AtMg00860	Uncharacterized mitochondrial protein AtMg00860 OS=Arabidopsis thaliana GN=AtMg00860 PE=4 SV=1	-	COG2801(Retrotransposon protein)	K13024	inositol-hexakisphosphate/diphosphoinositol-pentakisphosphate 1-kinase	EC:2.7.4.24	nnu04070(Phosphatidylinositol signaling system)	Q75G97.1 PF00078.25;RVT_1;	10.22	3.96	0.85	10.93	7.94	5.07	3.35	5.16	1.62
TRINITY_DN51241_c0_g1	2867	TRINITY_DN51241_c0_g1_i1;TRINITY_DN51241_c0_g1_i2;TRINITY_DN51241_c0_g1_i3;TRINITY_DN51241_c0_g1_i4;TRINITY_DN51241_c0_g1_i5;TRINITY_DN51241_c0_g1_i6;TRINITY_DN51241_c0_g1_i7;TRINITY_DN51241_c0_g1_i8;TRINITY_DN51241_c0_g1_i9	PREDICTED: probable helicase MAGATAMA 3 isoform X1 [Elaeis guineensis]	MAA3	Probable helicase MAGATAMA 3 OS=Arabidopsis thaliana GN=MAA3 PE=2 SV=1	GO:0004386(helicase activity);GO:0005524(ATP binding);GO:0005634(nucleus);GO:0009553(embryo sac development);GO:0009875(pollen-pistil interaction);GO:0010183(pollen tube guidance)	COG1112(Helicase)	K14326	regulator of nonsense transcripts 1	EC:3.6.4.-	gsl03013(RNA transport);gsl03015(mRNA surveillance pathway)	M0TA66.1 PF13087.4;AAA_12;	11.61	14.37	13.34	22.04	25.31	20.74	21.11	19.62	16.02
TRINITY_DN50918_c2_g2	274	TRINITY_DN50918_c2_g2_i1	predicted protein [Hordeum vulgare subsp. vulgare]	HSP70	Heat shock 70 kDa protein OS=Zea mays GN=HSP70 PE=3 SV=2	GO:0002020(protease binding);GO:0005515(protein binding);GO:0005524(ATP binding);GO:0005618(cell wall);GO:0005773(vacuole);GO:0005774(vacuolar membrane);GO:0005794(Golgi apparatus);GO:0005829(cytosol);GO:0005886(plasma membrane);GO:0006457(protein folding);GO:0009408(response to heat);GO:0009506(plasmodesma);GO:0009507(chloroplast);GO:0009615(response to virus);GO:0016363(nuclear matrix);GO:00226…	COG0443(Heat shock protein)	K03283	heat shock 70kDa protein 1/8	-	gra03040(Spliceosome);gra04141(Protein processing in endoplasmic reticulum);gra04144(Endocytosis)	A0A087GS27.1 PF00012.18;HSP70;	0	0	10.35	0	0	0	0	0	0
TRINITY_DN13179_c0_g1	205	TRINITY_DN13179_c0_g1_i1	-	-	-	-	-	-	-	-	-	-	6.49	5.86	8.37	0	0.94	1	0	0	0
TRINITY_DN33769_c0_g1	219	TRINITY_DN33769_c0_g1_i1	-	-	-	-	-	-	-	-	-	-	0	0	0	0.8	1.52	1.63	0.75	2.4	13.05
TRINITY_DN56502_c1_g3	1704	TRINITY_DN56502_c1_g3_i1	WRKY transcription factor [Dendrobium catenatum]	WRKY17	Probable WRKY transcription factor 17 OS=Arabidopsis thaliana GN=WRKY17 PE=2 SV=2	GO:0003700(transcription factor activity, sequence-specific DNA binding);GO:0005516(calmodulin binding);GO:0005634(nucleus);GO:0006351(transcription, DNA-templated);GO:0006355(regulation of transcription, DNA-templated);GO:0010200(response to chitin);GO:0042742(defense response to bacterium);GO:0043565(sequence-specific DNA binding)	ENOG410YD1E(WRKY transcription factor)	K13425	WRKY transcription factor 22	-	rcu04626(Plant-pathogen interaction)	V7CVM3.1 PF03106.13;WRKY;	206.64	212.82	184.52	137.59	128.69	138.99	139.64	135.78	143.99
TRINITY_DN52086_c1_g1	1483	TRINITY_DN52086_c1_g1_i1;TRINITY_DN52086_c1_g1_i2;TRINITY_DN52086_c1_g1_i3	-	-	-	-	-	-	-	-	-	-	0.08	0.03	0.05	6.41	5	5.2	0.09	0.02	0.1
TRINITY_DN50023_c2_g4	258	TRINITY_DN50023_c2_g4_i1	-	-	-	-	-	-	-	-	-	-	0.52	0	0	0	0	0	10.67	7.58	7.76
TRINITY_DN48507_c2_g1	1576	TRINITY_DN48507_c2_g1_i1;TRINITY_DN48507_c2_g1_i2;TRINITY_DN48507_c2_g1_i3;TRINITY_DN48507_c2_g1_i4	PREDICTED: uncharacterized protein LOC103698847 [Phoenix dactylifera]	-	-	-	ENOG410YNWG(NA)	-	-	-	-	-	1.07	1.55	1.2	28.57	30.55	27.68	20.52	20.32	22.47
TRINITY_DN49015_c2_g1	1340	TRINITY_DN49015_c2_g1_i1;TRINITY_DN49015_c2_g1_i2;TRINITY_DN49015_c2_g1_i3;TRINITY_DN49015_c2_g1_i4;TRINITY_DN49015_c2_g1_i5;TRINITY_DN49015_c2_g1_i6;TRINITY_DN49015_c2_g1_i7;TRINITY_DN49015_c2_g1_i8	PREDICTED: uncharacterized protein LOC105050672 [Elaeis guineensis]	-	-	GO:0009507(chloroplast);GO:0016021(integral component of membrane)	COG4241(membrAne)	-	-	-	-	W1PFM4.1 PF09991.7;DUF2232;	7.06	15.24	12.19	4.87	5.86	4.92	4.94	3.47	3.9
TRINITY_DN57264_c0_g1	400	TRINITY_DN57264_c0_g1_i1	-	-	-	-	-	-	-	-	-	-	7.78	12.47	11.71	15.09	19.06	16.16	15.1	10.38	13.61
TRINITY_DN55624_c1_g3	239	TRINITY_DN55624_c1_g3_i1	-	-	-	-	-	-	-	-	-	-	2.93	3.59	3.84	5.67	6.6	6.13	1.7	3.02	4.7
TRINITY_DN48737_c2_g1	211	TRINITY_DN48737_c2_g1_i1	-	-	-	-	-	-	-	-	-	-	1.98	2.14	5.74	1.8	4.3	0	1.7	7.23	0
TRINITY_DN52776_c1_g3	3062	TRINITY_DN52776_c1_g3_i1;TRINITY_DN52776_c1_g3_i2;TRINITY_DN52776_c1_g3_i3;TRINITY_DN52776_c1_g3_i4;TRINITY_DN52776_c1_g3_i5;TRINITY_DN52776_c1_g3_i6;TRINITY_DN52776_c1_g3_i7	-	-	-	-	-	-	-	-	-	-	13.77	16.53	18.67	6.27	6.81	9.28	7.16	8.18	5.73
TRINITY_DN57096_c3_g2	1310	TRINITY_DN57096_c3_g2_i1;TRINITY_DN57096_c3_g2_i2;TRINITY_DN57096_c3_g2_i3	hypothetical protein POPTR_0011s12160g [Populus trichocarpa]	-	-	GO:0003674(molecular_function);GO:0005634(nucleus);GO:0008150(biological_process)	ENOG4111WQ9(NA)	-	-	-	-	-	16.16	17.58	17.75	9.21	11.17	9.78	11.75	11.62	8.84
TRINITY_DN50953_c0_g2	331	TRINITY_DN50953_c0_g2_i1;TRINITY_DN50953_c0_g2_i2;TRINITY_DN50953_c0_g2_i3;TRINITY_DN50953_c0_g2_i4	hypothetical protein VITISV_015033 [Vitis vinifera]	-	-	-	ENOG410XS4D(Retrotransposon protein)	K14760	acyl-activating enzyme 14	EC:6.2.1.26	pda00130(Ubiquinone and other terpenoid-quinone biosynthesis)	-	1.09	2.03	3.37	1.36	6.29	0.95	0.67	0.47	1.91
TRINITY_DN57723_c1_g3	2431	TRINITY_DN57723_c1_g3_i1;TRINITY_DN57723_c1_g3_i2	PREDICTED: serine/threonine-protein kinase HT1-like [Elaeis guineensis]	HT1	Serine/threonine-protein kinase HT1 OS=Arabidopsis thaliana GN=HT1 PE=1 SV=1	GO:0004712(protein serine/threonine/tyrosine kinase activity);GO:0005524(ATP binding);GO:0005737(cytoplasm);GO:0006468(protein phosphorylation);GO:0016301(kinase activity)	COG0515(Serine Threonine protein kinase)	K14510	serine/threonine-protein kinase CTR1	EC:2.7.11.1	nnu04075(Plant hormone signal transduction)	M0RF65.1 PF07714.15;Pkinase_Tyr;	33.13	32.14	34.82	14.9	17.11	14.7	11.01	10.38	9.95
TRINITY_DN9284_c0_g1	201	TRINITY_DN9284_c0_g1_i1	-	-	-	-	-	-	-	-	-	-	0	0	1.11	0	3.01	2.14	0.99	1.06	10.03
TRINITY_DN50280_c1_g1	295	TRINITY_DN50280_c1_g1_i1	-	-	-	-	-	-	-	-	-	-	6.2	6.38	5.66	1.59	1.79	0	0.6	0.96	1.75
TRINITY_DN46889_c1_g11	238	TRINITY_DN46889_c1_g11_i1	-	-	-	-	-	-	-	-	-	-	0	0	0	6.14	6.95	11.81	0	0	0
TRINITY_DN51740_c1_g1	553	TRINITY_DN51740_c1_g1_i1	PREDICTED: gibberellin-regulated protein 12-like isoform X2 [Musa acuminata subsp. malaccensis]	GAST1	Protein GAST1 OS=Solanum lycopersicum GN=GAST1 PE=2 SV=1	GO:0003674(molecular_function);GO:0005576(extracellular region);GO:0009739(response to gibberellin);GO:0009740(gibberellic acid mediated signaling pathway);GO:0009744(response to sucrose);GO:0009749(response to glucose);GO:0009750(response to fructose);GO:0080167(response to karrikin)	-	K03860	phosphatidylinositol glycan, class Q	-	nnu00563(Glycosylphosphatidylinositol(GPI)-anchor biosynthesis)	M0RR25.1 PF02704.12;GASA;	0	0.31	0	3.53	3.88	3.46	16.62	15.78	10.46
TRINITY_DN55240_c1_g2	1669	TRINITY_DN55240_c1_g2_i1	-	-	-	-	-	-	-	-	-	-	4.79	4.12	5.02	6.54	7.1	6.71	2.78	1.4	1.66
TRINITY_DN30873_c0_g1	225	TRINITY_DN30873_c0_g1_i1	-	-	-	-	-	-	-	-	-	-	1.61	2.61	0	2.2	9.74	2.98	3.44	0	1
TRINITY_DN44555_c0_g2	204	TRINITY_DN44555_c0_g2_i1	Long-chain-fatty-acid--CoA ligase 2, partial [Anthurium amnicola]	lcf2	Long-chain-fatty-acid--CoA ligase 2 OS=Schizosaccharomyces pombe (strain 972 / ATCC 24843) GN=lcf2 PE=3 SV=1	GO:0005575(cellular_component)	COG1022(Amp-dependent synthetase and ligase)	K01897	long-chain acyl-CoA synthetase	EC:6.2.1.3	mdm01212(Fatty acid metabolism);mdm00061(Fatty acid biosynthesis);mdm00071(Fatty acid degradation);mdm04146(Peroxisome)	W9XGG5.1 PF00501.26;AMP-binding;	1.1	8.33	3.18	0	0	0	0	0	0
TRINITY_DN31739_c0_g1	223	TRINITY_DN31739_c0_g1_i1	pyruvate dehydrogenase [Coccomyxa subellipsoidea C-169]	mrp-3	Dihydrolipoyllysine-residue acetyltransferase component of pyruvate dehydrogenase complex, mitochondrial OS=Neurospora crassa (strain ATCC 24698 / 74-OR23-1A / CBS 708.71 / DSM 1257 / FGSC 987) GN=mrp-3 PE=1 SV=2	GO:0004739(pyruvate dehydrogenase (acetyl-transferring) activity);GO:0004742(dihydrolipoyllysine-residue acetyltransferase activity);GO:0005967(mitochondrial pyruvate dehydrogenase complex);GO:0006086(acetyl-CoA biosynthetic process from pyruvate);GO:0006090(pyruvate metabolic process);GO:0031966(mitochondrial membrane);GO:0042867(pyruvate catabolic process);GO:0045254(pyruvate dehydrogenase comp…	COG0508(Dehydrogenase)	K00627	pyruvate dehydrogenase E2 component (dihydrolipoamide acetyltransferase)	EC:2.3.1.12	csl01200(Carbon metabolism);csl00010(Glycolysis / Gluconeogenesis);csl00020(Citrate cycle (TCA cycle));csl00620(Pyruvate metabolism)	G2XDD2.1 PF00364.20;Biotin_lipoyl;	0	0	0	3.78	7.88	6.9	0	0	0
TRINITY_DN60263_c0_g1	258	TRINITY_DN60263_c0_g1_i1	-	RAB11FIP5	Rab11 family-interacting protein 5 OS=Homo sapiens GN=RAB11FIP5 PE=1 SV=1	GO:0000139(Golgi membrane);GO:0005515(protein binding);GO:0005741(mitochondrial outer membrane);GO:0005769(early endosome);GO:0005794(Golgi apparatus);GO:0005815(microtubule organizing center);GO:0017137(Rab GTPase binding);GO:0030141(secretory granule);GO:0030658(transport vesicle membrane);GO:0031901(early endosome membrane);GO:0035773(insulin secretion involved in cellular response to glucose …	ENOG410XQK9(RAB11 family interacting protein 5 (class I))	-	-	-	-	-	0	0	0	0.48	0.45	0	0.44	0	8.4
TRINITY_DN56505_c0_g2	3817	TRINITY_DN56505_c0_g2_i1;TRINITY_DN56505_c0_g2_i2;TRINITY_DN56505_c0_g2_i3;TRINITY_DN56505_c0_g2_i4;TRINITY_DN56505_c0_g2_i5;TRINITY_DN56505_c0_g2_i6	PREDICTED: LOW QUALITY PROTEIN: probable disease resistance protein At1g12280 [Elaeis guineensis]	RPS5	Disease resistance protein RPS5 OS=Arabidopsis thaliana GN=RPS5 PE=1 SV=2	GO:0000166(nucleotide binding);GO:0005515(protein binding);GO:0005524(ATP binding);GO:0005622(intracellular);GO:0005886(plasma membrane);GO:0006952(defense response);GO:0008219(cell death);GO:0009626(plant-type hypersensitive response);GO:0009816(defense response to bacterium, incompatible interaction);GO:0038023(signaling receptor activity);GO:0043531(ADP binding)	COG4886(leucine Rich Repeat)	K13459	disease resistance protein RPS2	-	egu04626(Plant-pathogen interaction)	W5DDF3.1 PF00931.20;NB-ARC;	21.52	22.77	21.26	18.01	19.03	19.61	38.78	36.62	37.81
TRINITY_DN52894_c1_g3	511	TRINITY_DN52894_c1_g3_i1;TRINITY_DN52894_c1_g3_i2;TRINITY_DN52894_c1_g3_i3;TRINITY_DN52894_c1_g3_i4	PREDICTED: uncharacterized protein LOC105777348 isoform X2 [Gossypium raimondii]	-	-	GO:0003674(molecular_function);GO:0005634(nucleus);GO:0008150(biological_process)	ENOG410YMWR(NA)	-	-	-	-	-	12.04	11.06	11.55	11.99	12	10.88	13.42	13.71	13.34
TRINITY_DN51066_c3_g1	2778	TRINITY_DN51066_c3_g1_i1;TRINITY_DN51066_c3_g1_i10;TRINITY_DN51066_c3_g1_i11;TRINITY_DN51066_c3_g1_i12;TRINITY_DN51066_c3_g1_i13;TRINITY_DN51066_c3_g1_i14;TRINITY_DN51066_c3_g1_i15;TRINITY_DN51066_c3_g1_i16;TRINITY_DN51066_c3_g1_i17;TRINITY_DN51066_c3_g1_i18;TRINITY_DN51066_c3_g1_i2;TRINITY_DN51066_c3_g1_i3;TRINITY_DN51066_c3_g1_i4;TRINITY_DN51066_c3_g1_i5;TRINITY_DN51066_c3_g1_i6;TRINITY_DN51066…	PREDICTED: beta-glucosidase 22-like [Elaeis guineensis]	BGLU22	Beta-glucosidase 22 OS=Oryza sativa subsp. japonica GN=BGLU22 PE=2 SV=1	GO:0008422(beta-glucosidase activity);GO:1901657(glycosyl compound metabolic process)	COG2723(beta-glucosidase)	K01188	beta-glucosidase	EC:3.2.1.21	egu00500(Starch and sucrose metabolism);egu00460(Cyanoamino acid metabolism);egu00940(Phenylpropanoid biosynthesis)	M0T0H1.1 PF00232.16;Glyco_hydro_1;	202.35	215.91	221.85	25.55	26.89	23.93	3.66	2.18	3.61
TRINITY_DN46288_c0_g2	235	TRINITY_DN46288_c0_g2_i1	-	-	-	-	-	-	-	-	-	-	0	0	0	1.28	10.86	3.88	4.18	0.64	0.87
TRINITY_DN56816_c3_g3	237	TRINITY_DN56816_c3_g3_i1	-	-	-	-	-	-	-	-	-	-	0.68	0	0	6.84	12.13	5.04	0.58	0	1.69
TRINITY_DN35112_c0_g1	202	TRINITY_DN35112_c0_g1_i1	-	-	-	-	-	-	-	-	-	-	7.94	11.04	4.38	0	0	0	0	0	0
TRINITY_DN57560_c0_g3	449	TRINITY_DN57560_c0_g3_i1;TRINITY_DN57560_c0_g3_i2;TRINITY_DN57560_c0_g3_i3;TRINITY_DN57560_c0_g3_i4;TRINITY_DN57560_c0_g3_i5	PREDICTED: uncharacterized protein LOC109135022 [Beta vulgaris subsp. vulgaris]	-	-	GO:0000719(photoreactive repair);GO:0003904(deoxyribodipyrimidine photo-lyase activity)	COG2801(Retrotransposon protein)	-	-	-	-	-	2.63	3.28	3.32	6.53	10.67	5.24	1.07	6.2	1.78
TRINITY_DN57797_c0_g4	1066	TRINITY_DN57797_c0_g4_i1;TRINITY_DN57797_c0_g4_i2;TRINITY_DN57797_c0_g4_i3;TRINITY_DN57797_c0_g4_i4;TRINITY_DN57797_c0_g4_i5;TRINITY_DN57797_c0_g4_i6	-	-	-	-	-	-	-	-	-	-	21.37	25.38	24.1	34.33	34.73	43.03	28.79	26.78	24.62
TRINITY_DN52021_c0_g1	1650	TRINITY_DN52021_c0_g1_i1;TRINITY_DN52021_c0_g1_i2;TRINITY_DN52021_c0_g1_i3;TRINITY_DN52021_c0_g1_i4;TRINITY_DN52021_c0_g1_i5;TRINITY_DN52021_c0_g1_i6	PREDICTED: coatomer subunit delta-2-like [Elaeis guineensis]	Os05g0311000	Coatomer subunit delta-2 OS=Oryza sativa subsp. japonica GN=Os05g0311000 PE=2 SV=1	GO:0005737(cytoplasm);GO:0005798(Golgi-associated vesicle)	ENOG410XRH2(The coatomer is a cytosolic protein complex that binds to dilysine motifs and reversibly associates with Golgi non- clathrin-coated vesicles, which further mediate biosynthetic protein transport from the ER, via the Golgi up to the trans Golgi network. Coatomer complex is required for budding from Golgi membranes, and is essential for the retrograde Golgi-to-ER transport of dilysine-t…	-	-	-	-	M0SKZ7.1 PF00928.19;Adap_comp_sub;	23.66	25.86	27.9	27.77	27.45	26.7	27.81	28.55	26.69
TRINITY_DN57747_c1_g1	457	TRINITY_DN57747_c1_g1_i1;TRINITY_DN57747_c1_g1_i2;TRINITY_DN57747_c1_g1_i3	-	-	-	-	-	-	-	-	-	-	0.7	0	0	22.11	23.11	28.38	0.13	0.28	1.07
TRINITY_DN56501_c3_g4	400	TRINITY_DN56501_c3_g4_i1	-	-	-	-	-	-	-	-	-	-	56.13	55.48	65.93	51.66	56.16	52.7	127.91	115.77	98.07
TRINITY_DN50045_c1_g1	209	TRINITY_DN50045_c1_g1_i1	-	-	-	-	-	-	-	-	-	-	2.04	9.94	3.95	3.72	0	2.84	0	0	0
TRINITY_DN31333_c0_g2	353	TRINITY_DN31333_c0_g2_i1	-	-	-	-	-	-	-	-	-	-	0	0	0	6.89	4.55	4.3	0	0	0
TRINITY_DN22805_c0_g1	228	TRINITY_DN22805_c0_g1_i1	PREDICTED: 60S ribosomal protein L26-1 [Cicer arietinum]	RPL26B	60S ribosomal protein L26-2 OS=Arabidopsis thaliana GN=RPL26B PE=2 SV=1	GO:0002181(cytoplasmic translation);GO:0003735(structural constituent of ribosome);GO:0022625(cytosolic large ribosomal subunit);GO:0042273(ribosomal large subunit biogenesis)	COG0198(One of the proteins that surrounds the polypeptide exit tunnel on the outside of the subunit (By similarity))	K02898	large subunit ribosomal protein L26e	-	cam03010(Ribosome)	S8DCU2.1 PF16906.3;Ribosomal_L26;	0	0	0	0	4.66	13.56	0	0	0.96
TRINITY_DN34660_c0_g1	232	TRINITY_DN34660_c0_g1_i1	-	leu3	2-isopropylmalate synthase OS=Schizosaccharomyces pombe (strain 972 / ATCC 24843) GN=leu3 PE=3 SV=2	GO:0003852(2-isopropylmalate synthase activity);GO:0005739(mitochondrion);GO:0009098(leucine biosynthetic process)	COG0119(Catalyzes the condensation of the acetyl group of acetyl-CoA with 3-methyl-2-oxobutanoate (2-oxoisovalerate) to form 3-carboxy-3-hydroxy-4-methylpentanoate (2-isopropylmalate) (By similarity))	-	-	-	-	G4TAW7.1 PF08502.8;LeuA_dimer;	0	0	0	4	3.78	6.08	0	0	0
TRINITY_DN48183_c0_g2	1958	TRINITY_DN48183_c0_g2_i1;TRINITY_DN48183_c0_g2_i2	PREDICTED: transcription factor bHLH140 isoform X1 [Elaeis guineensis]	BHLH140	Transcription factor bHLH140 OS=Arabidopsis thaliana GN=BHLH140 PE=3 SV=1	GO:0003677(DNA binding);GO:0003700(transcription factor activity, sequence-specific DNA binding);GO:0005524(ATP binding);GO:0005634(nucleus);GO:0006260(DNA replication);GO:0006281(DNA repair);GO:0006351(transcription, DNA-templated);GO:0006355(regulation of transcription, DNA-templated);GO:0006790(sulfur compound metabolic process);GO:0009150(purine ribonucleotide metabolic process);GO:0033699(DN…	ENOG41102F4(DNA-binding protein involved in single-strand DNA break repair, double-strand DNA break repair and base excision repair. Resolves abortive DNA ligation intermediates formed either at base excision sites, or when DNA ligases attempt to repair non- ligatable breaks induced by reactive oxygen species. Catalyzes the release of adenylate groups covalently linked to 5'-phosphate termini, re…	-	-	-	-	G7I746.2 PF11969.6;DcpS_C;	4.56	6.18	5.83	8.48	8.81	8.9	10.4	7.82	8.63
TRINITY_DN38469_c0_g2	245	TRINITY_DN38469_c0_g2_i1	Aspartate aminotransferase, mitochondrial, partial [Anthurium amnicola]	GOT2	Aspartate aminotransferase, mitochondrial OS=Equus caballus GN=GOT2 PE=1 SV=1	GO:0004069(L-aspartate:2-oxoglutarate aminotransferase activity);GO:0005739(mitochondrion);GO:0006533(aspartate catabolic process);GO:0030170(pyridoxal phosphate binding);GO:0042802(identical protein binding)	COG1448(aminotransferase)	K00811	aspartate aminotransferase, chloroplastic	EC:2.6.1.1	cre01210(2-Oxocarboxylic acid metabolism);cre01230(Biosynthesis of amino acids);cre00250(Alanine, aspartate and glutamate metabolism);cre00270(Cysteine and methionine metabolism);cre00220(Arginine biosynthesis);cre00330(Arginine and proline metabolism);cre00350(Tyrosine metabolism);cre00360(Phenylalanine metabolism);cre00400(Phenylalanine, tyrosine and tryptophan biosynthesis);cre00950(Isoquinoli…	K1WVR2.1 PF00155.19;Aminotran_1_2;	0	0	0	10.07	6.32	1.7	0	0	0
TRINITY_DN50497_c3_g4	920	TRINITY_DN50497_c3_g4_i1	PREDICTED: probable galacturonosyltransferase-like 1 [Elaeis guineensis]	GATL1	Probable galacturonosyltransferase-like 1 OS=Arabidopsis thaliana GN=GATL1 PE=2 SV=1	GO:0000271(polysaccharide biosynthetic process);GO:0005794(Golgi apparatus);GO:0016757(transferase activity, transferring glycosyl groups)	ENOG41106K3(glycosyltransferase 8 domain containing)	K13648	alpha-1,4-galacturonosyltransferase	EC:2.4.1.43	zma00500(Starch and sucrose metabolism);zma00520(Amino sugar and nucleotide sugar metabolism)	B9R7P3.1 PF01501.18;Glyco_transf_8;	4.96	4.61	3.72	84.7	76.88	99.02	22.58	21.72	20.03
TRINITY_DN57500_c1_g2	246	TRINITY_DN57500_c1_g2_i1	-	-	-	-	-	-	-	-	-	-	6.03	3.27	2.33	0	0	1.68	0	0	0
TRINITY_DN57177_c0_g1	1439	TRINITY_DN57177_c0_g1_i1;TRINITY_DN57177_c0_g1_i2	PREDICTED: U-box domain-containing protein 4-like [Elaeis guineensis]	PUB4	U-box domain-containing protein 4 OS=Arabidopsis thaliana GN=PUB4 PE=1 SV=3	GO:0005634(nucleus);GO:0005737(cytoplasm)	ENOG410YBHS(Ubox domain-containing protein)	K08332	vacuolar protein 8	-	bna04140(Regulation of autophagy)	A0A0B0MM41.1 PF00514.21;Arm;	29.24	32.44	25.91	8.57	7.61	9.6	17.52	20.44	20.29
TRINITY_DN54033_c1_g1	540	TRINITY_DN54033_c1_g1_i1;TRINITY_DN54033_c1_g1_i2;TRINITY_DN54033_c1_g1_i3;TRINITY_DN54033_c1_g1_i4	-	-	-	-	-	-	-	-	-	-	1.4	1.16	0.63	27.04	24.21	26.37	5.7	9.92	5.41
TRINITY_DN50171_c2_g1	1315	TRINITY_DN50171_c2_g1_i1;TRINITY_DN50171_c2_g1_i2;TRINITY_DN50171_c2_g1_i3;TRINITY_DN50171_c2_g1_i4;TRINITY_DN50171_c2_g1_i5	hypothetical protein CICLE_v10012084mg [Citrus clementina]	VHA-d2	V-type proton ATPase subunit d2 OS=Arabidopsis thaliana GN=VHA-d2 PE=2 SV=1	GO:0005773(vacuole);GO:0005774(vacuolar membrane);GO:0005794(Golgi apparatus);GO:0009506(plasmodesma);GO:0015078(hydrogen ion transmembrane transporter activity);GO:0015991(ATP hydrolysis coupled proton transport);GO:0015992(proton transport);GO:0033179(proton-transporting V-type ATPase, V0 domain);GO:0046961(proton-transporting ATPase activity, rotational mechanism)	COG1527(ATP synthase, subunit)	K02146	V-type H+-transporting ATPase subunit d	-	cit00190(Oxidative phosphorylation);cit04145(Phagosome)	F4J0D8.1 PF01992.14;vATP-synt_AC39;	59.46	66.79	61.28	55.49	67.21	64.5	97.56	101.22	93.36
TRINITY_DN52577_c0_g8	218	TRINITY_DN52577_c0_g8_i1;TRINITY_DN52577_c0_g8_i2	-	-	-	-	-	-	-	-	-	-	11.7	4.82	8.46	0	0.77	0	4.8	0	0
TRINITY_DN48560_c0_g7	224	TRINITY_DN48560_c0_g7_i1	-	-	-	-	-	-	-	-	-	-	1.63	2.65	5.52	5.96	4.24	8.31	2.79	2.23	1.01
TRINITY_DN36913_c0_g1	231	TRINITY_DN36913_c0_g1_i1	predicted protein [Physcomitrella patens]	-	-	-	ENOG410XP16(Short-chain dehydrogenase reductase Sdr)	-	-	-	-	D8LQS1.1 PF13561.4;adh_short_C2;	0	0	0	2.03	7.66	5.48	0	0	0
TRINITY_DN61357_c0_g1	216	TRINITY_DN61357_c0_g1_i1	-	-	-	-	-	-	-	-	-	-	0.92	1.99	6.21	3.35	0	0.85	0.79	0	0
TRINITY_DN48204_c0_g1	1908	TRINITY_DN48204_c0_g1_i1;TRINITY_DN48204_c0_g1_i2;TRINITY_DN48204_c0_g1_i3;TRINITY_DN48204_c0_g1_i4	-	-	-	-	-	-	-	-	-	-	0	0	0	6.24	3.58	9.91	0	0	0
TRINITY_DN47411_c0_g5	223	TRINITY_DN47411_c0_g5_i1	predicted protein [Hordeum vulgare subsp. vulgare]	SNF3	High-affinity glucose transporter SNF3 OS=Saccharomyces cerevisiae (strain ATCC 204508 / S288c) GN=SNF3 PE=1 SV=3	GO:0005358(high-affinity hydrogen:glucose symporter activity);GO:0015758(glucose transport);GO:0016020(membrane);GO:0016021(integral component of membrane);GO:0034219(carbohydrate transmembrane transport)	ENOG410XNQK(Transporter)	-	-	-	-	A0A0F7TS63.1 PF00083.22;Sugar_tr;	0	3.59	1.6	6.8	6.45	5.37	0	0	0
TRINITY_DN62202_c0_g1	275	TRINITY_DN62202_c0_g1_i1	-	-	-	-	-	-	-	-	-	-	0	0	0	0	0	0	0	0	9.6
TRINITY_DN45111_c0_g1	2040	TRINITY_DN45111_c0_g1_i1	PREDICTED: uncharacterized protein LOC103712843 [Phoenix dactylifera]	Ppp1r8	Nuclear inhibitor of protein phosphatase 1 OS=Mus musculus GN=Ppp1r8 PE=1 SV=1	GO:0003674(molecular_function);GO:0005634(nucleus);GO:0008150(biological_process)	ENOG410XTHZ(Protein phosphatase 1 regulatory subunit 8)	-	-	-	-	M1BQY5.1 PF00498.24;FHA;	10.39	11.51	11.63	7.48	8.96	7.93	11.52	9.98	10.15
TRINITY_DN53051_c1_g2	1652	TRINITY_DN53051_c1_g2_i1;TRINITY_DN53051_c1_g2_i2;TRINITY_DN53051_c1_g2_i3;TRINITY_DN53051_c1_g2_i4;TRINITY_DN53051_c1_g2_i5;TRINITY_DN53051_c1_g2_i6	PREDICTED: uncharacterized protein At3g49140-like [Musa acuminata subsp. malaccensis]	At3g49140	Uncharacterized protein At3g49140 OS=Arabidopsis thaliana GN=At3g49140 PE=1 SV=2	GO:0005634(nucleus);GO:0010181(FMN binding);GO:0016491(oxidoreductase activity);GO:0055114(oxidation-reduction process)	ENOG410Y9JQ(NA)	-	-	-	-	-	51.79	53.58	54.72	6.51	6.28	5.18	11.98	11.43	12.38
TRINITY_DN51013_c1_g2	516	TRINITY_DN51013_c1_g2_i1;TRINITY_DN51013_c1_g2_i2	-	-	-	-	-	-	-	-	-	-	6.11	4.55	8.11	0	0	0	0.19	0.3	0
TRINITY_DN46538_c1_g2	703	TRINITY_DN46538_c1_g2_i1;TRINITY_DN46538_c1_g2_i2	predicted protein [Hordeum vulgare subsp. vulgare]	RPL8	60S ribosomal protein L8 OS=Bos taurus GN=RPL8 PE=2 SV=3	GO:0002181(cytoplasmic translation);GO:0003735(structural constituent of ribosome);GO:0005730(nucleolus);GO:0005925(focal adhesion);GO:0016020(membrane);GO:0019843(rRNA binding);GO:0022625(cytosolic large ribosomal subunit);GO:0044822(poly(A) RNA binding)	COG0090(One of the primary rRNA binding proteins. Required for association of the 30S and 50S subunits to form the 70S ribosome, for tRNA binding and peptide bond formation. It has been suggested to have peptidyltransferase activity)	K02938	large subunit ribosomal protein L8e	-	gsl03010(Ribosome)	W5PSW9.1 PF03947.16;Ribosomal_L2_C;	2.72	2.82	0	1.79	3.09	2.69	3.32	1.45	7.37
TRINITY_DN59306_c0_g1	206	TRINITY_DN59306_c0_g1_i1	PREDICTED: uncharacterized protein LOC107463415 [Arachis duranensis]	-	-	-	-	-	-	-	-	R0HXQ0.1 PF04937.13;DUF659;	0	3.46	7.21	3.88	0.93	4.94	0	0	0
TRINITY_DN55167_c0_g2	1348	TRINITY_DN55167_c0_g2_i1;TRINITY_DN55167_c0_g2_i2;TRINITY_DN55167_c0_g2_i3;TRINITY_DN55167_c0_g2_i4;TRINITY_DN55167_c0_g2_i5;TRINITY_DN55167_c0_g2_i6;TRINITY_DN55167_c0_g2_i7;TRINITY_DN55167_c0_g2_i8;TRINITY_DN55167_c0_g2_i9	PREDICTED: tRNA (guanine-N(7)-)-methyltransferase non-catalytic subunit wdr4 [Phoenix dactylifera]	Wdr4	tRNA (guanine-N(7)-)-methyltransferase non-catalytic subunit WDR4 OS=Mus musculus GN=Wdr4 PE=1 SV=2	GO:0000166(nucleotide binding);GO:0005634(nucleus);GO:0005737(cytoplasm);GO:0006400(tRNA modification);GO:0008618(7-methylguanosine metabolic process);GO:0030488(tRNA methylation);GO:0036265(RNA (guanine-N7)-methylation)	COG2319(wd repeat)	K14962	COMPASS component SWD2	-	apro03015(mRNA surveillance pathway)	D7TDY8.1 PF00400.30;WD40;	11.85	9.12	10.22	7.72	8.03	7.56	9.46	6.21	5.87
TRINITY_DN41640_c0_g3	204	TRINITY_DN41640_c0_g3_i1	-	-	-	-	-	-	-	-	-	-	5.49	4.76	11.68	0	0	0	0	0	0
TRINITY_DN47036_c0_g3	254	TRINITY_DN47036_c0_g3_i1	-	-	-	-	-	-	-	-	-	-	30.99	32.47	42.05	27.95	19.7	40.41	10.27	12.44	13.57
TRINITY_DN20869_c0_g1	201	TRINITY_DN20869_c0_g1_i1	-	-	-	GO:0003674(molecular_function);GO:0005575(cellular_component);GO:0008150(biological_process)	ENOG410XXDB(NA)	-	-	-	-	A0A068RZN1.1 PF13396.4;PLDc_N;	0	0	0	8.39	19.06	1.07	0	0	0
TRINITY_DN44908_c0_g1	202	TRINITY_DN44908_c0_g1_i1	-	-	-	GO:0005199(structural constituent of cell wall);GO:0005576(extracellular region);GO:0005783(endoplasmic reticulum);GO:0005886(plasma membrane);GO:0005934(cellular bud tip);GO:0009277(fungal-type cell wall)	ENOG4111W61(cell wall protein)	-	-	-	-	-	15.87	8.59	9.86	0	0	0	0	0	0
TRINITY_DN25640_c0_g2	366	TRINITY_DN25640_c0_g2_i1	60S ribosomal protein L35, partial [Anthurium amnicola]	RPL35	60S ribosomal protein L35 OS=Gallus gallus GN=RPL35 PE=2 SV=3	GO:0000463(maturation of LSU-rRNA from tricistronic rRNA transcript (SSU-rRNA, 5.8S rRNA, LSU-rRNA));GO:0003729(mRNA binding);GO:0003735(structural constituent of ribosome);GO:0006412(translation);GO:0022625(cytosolic large ribosomal subunit)	COG0255(50s ribosomal protein l29)	K02918	large subunit ribosomal protein L35e	-	egu03010(Ribosome)	D3ZN79.1 PF00831.21;Ribosomal_L29;	0.4	1.96	0	2.99	1.58	0.57	1.78	1.89	6.74
TRINITY_DN52825_c1_g5	237	TRINITY_DN52825_c1_g5_i1;TRINITY_DN52825_c1_g5_i2	60S ribosomal protein L19 [Anthurium amnicola]	rpl1901	60S ribosomal protein L19-A OS=Schizosaccharomyces pombe (strain 972 / ATCC 24843) GN=rpl1901 PE=1 SV=3	GO:0003735(structural constituent of ribosome);GO:0006412(translation);GO:0022625(cytosolic large ribosomal subunit)	COG2147(ribosomal protein L19)	K02885	large subunit ribosomal protein L19e	-	cme03010(Ribosome)	E5R2E5.1 PF01280.18;Ribosomal_L19e;	8.46	15.73	12.86	0	0	0.67	0	0	0
TRINITY_DN59286_c0_g3	228	TRINITY_DN59286_c0_g3_i1	-	-	-	-	-	-	-	-	-	-	0	0	7.45	0.7	0.67	0.71	0	0	3.82
TRINITY_DN38427_c0_g1	278	TRINITY_DN38427_c0_g1_i1	-	-	-	-	-	-	-	-	-	-	0	0	0.4	6.43	1.42	3.82	3.9	3.4	4.13
TRINITY_DN58261_c1_g4	1000	TRINITY_DN58261_c1_g4_i1	PREDICTED: cytochrome P450 78A5-like [Elaeis guineensis]	CYP78A5	Cytochrome P450 78A5 OS=Arabidopsis thaliana GN=CYP78A5 PE=2 SV=1	GO:0016020(membrane);GO:0016709(oxidoreductase activity, acting on paired donors, with incorporation or reduction of molecular oxygen, NAD(P)H as one donor, and incorporation of one atom of oxygen);GO:0044550(secondary metabolite biosynthetic process)	COG2124(Cytochrome p450)	K00517	-	-	cit00903(Limonene and pinene degradation);cit00945(Stilbenoid, diarylheptanoid and gingerol biosynthesis)	F6GTD9.1 PF00067.20;p450;	1.19	1.07	1.07	3.23	2.8	2.42	35.2	32.01	33.34
TRINITY_DN52895_c0_g10	251	TRINITY_DN52895_c0_g10_i1	-	-	-	-	-	-	-	-	-	-	0.56	0	2.18	0	7.31	1.57	0.48	1.55	0.7
TRINITY_DN5751_c0_g1	407	TRINITY_DN5751_c0_g1_i1	-	-	-	-	-	-	-	-	-	-	0.16	0.17	0	0.3	0.42	0	0.29	0.15	8.98
TRINITY_DN55145_c0_g3	528	TRINITY_DN55145_c0_g3_i1	-	-	-	-	-	-	-	-	-	-	1	1.75	2.63	4.08	4.18	5.26	34.76	39.34	28.47
TRINITY_DN46712_c0_g1	1633	TRINITY_DN46712_c0_g1_i1	Hsp70 nucleotide exchange factor FES1 [Ananas comosus]	fes1	Hsp70 nucleotide exchange factor fes1 OS=Neosartorya fischeri (strain ATCC 1020 / DSM 3700 / CBS 544.65 / FGSC A1164 / JCM 1740 / NRRL 181 / WB 181) GN=fes1 PE=3 SV=1	GO:0005783(endoplasmic reticulum);GO:0009507(chloroplast);GO:0016021(integral component of membrane)	ENOG410XSBC(Nucleotide exchange factor Fes1)	K14001	nucleotide exchange factor SIL1	-	egu04141(Protein processing in endoplasmic reticulum)	A0A0D2TAA8.1 PF08609.8;Fes1;	10.68	13.3	12.49	9.76	11.18	7.66	16.74	15.66	14.88
TRINITY_DN49845_c1_g3	1983	TRINITY_DN49845_c1_g3_i1;TRINITY_DN49845_c1_g3_i2	PREDICTED: uncharacterized protein LOC105055721 isoform X2 [Elaeis guineensis]	-	-	GO:0006487(protein N-linked glycosylation);GO:0036071(N-glycan fucosylation)	ENOG410Y37Q(NA)	-	-	-	-	-	0.64	1	0.82	2.2	2.11	2.34	6.88	8.04	5.58
TRINITY_DN54986_c0_g1	329	TRINITY_DN54986_c0_g1_i1	PREDICTED: putative pentatricopeptide repeat-containing protein At5g40405 [Phoenix dactylifera]	-	-	-	ENOG410Z7Z7(Pentatricopeptide repeat-containing protein)	-	-	-	-	-	5.14	7.57	2.48	0.96	1.57	2.66	0.91	4.57	3.3
TRINITY_DN6956_c0_g1	242	TRINITY_DN6956_c0_g1_i1	ATP-dependent RNA helicase FAL1, partial [Anthurium amnicola]	FAL1	ATP-dependent RNA helicase FAL1 OS=Cryptococcus neoformans var. neoformans serotype D (strain B-3501A) GN=FAL1 PE=3 SV=1	GO:0004004(ATP-dependent RNA helicase activity);GO:0008380(RNA splicing);GO:0010468(regulation of gene expression);GO:0010501(RNA secondary structure unwinding);GO:0071013(catalytic step 2 spliceosome)	COG0513(purine NTP-dependent helicase activity)	K13025	ATP-dependent RNA helicase	EC:3.6.4.13	rcu03040(Spliceosome);rcu03013(RNA transport);rcu03015(mRNA surveillance pathway)	I1BXT4.1 PF00270.27;DEAD;	0	0	0	2.33	0	10.02	0	0	0
TRINITY_DN644_c0_g1	501	TRINITY_DN644_c0_g1_i1	-	-	-	-	-	-	-	-	-	-	0.11	0.12	0	0	0.19	0	0	0	6.49
TRINITY_DN551_c0_g1	208	TRINITY_DN551_c0_g1_i1	-	-	-	-	-	-	-	-	-	-	0	0	0	4.72	7.2	6.71	0	0	0
TRINITY_DN36752_c0_g2	205	TRINITY_DN36752_c0_g2_i1	-	-	-	-	-	-	-	-	-	-	1.08	0	0	10.84	8.47	19.05	0	0	0
TRINITY_DN46686_c1_g4	231	TRINITY_DN46686_c1_g4_i1	-	TOXC	Putative fatty acid synthase subunit TOXC OS=Cochliobolus carbonum GN=TOXC PE=3 SV=1	-	COG0331(Malonyl coA-acyl carrier protein transacylase);COG2030(maoc domain protein dehydratase);COG4981(Fatty acid synthase)	-	-	-	-	-	0	0	0	5.41	6.39	4.79	0	0	0
TRINITY_DN51387_c2_g4	1536	TRINITY_DN51387_c2_g4_i1	PREDICTED: zinc finger CCCH domain-containing protein 56-like [Elaeis guineensis]	Os08g0159800	Zinc finger CCCH domain-containing protein 56 OS=Oryza sativa subsp. japonica GN=Os08g0159800 PE=3 SV=1	GO:0003676(nucleic acid binding);GO:0003677(DNA binding);GO:0003700(transcription factor activity, sequence-specific DNA binding);GO:0005634(nucleus);GO:0006355(regulation of transcription, DNA-templated);GO:0046872(metal ion binding)	COG5063(zinc finger)	-	-	-	-	B4FE66.1 PF00642.22;zf-CCCH;	16.09	19.7	18	22.24	22.78	22.93	25.93	26.29	21.95
TRINITY_DN56463_c0_g1	2080	TRINITY_DN56463_c0_g1_i1;TRINITY_DN56463_c0_g1_i10;TRINITY_DN56463_c0_g1_i11;TRINITY_DN56463_c0_g1_i12;TRINITY_DN56463_c0_g1_i13;TRINITY_DN56463_c0_g1_i14;TRINITY_DN56463_c0_g1_i15;TRINITY_DN56463_c0_g1_i16;TRINITY_DN56463_c0_g1_i17;TRINITY_DN56463_c0_g1_i18;TRINITY_DN56463_c0_g1_i19;TRINITY_DN56463_c0_g1_i2;TRINITY_DN56463_c0_g1_i20;TRINITY_DN56463_c0_g1_i21;TRINITY_DN56463_c0_g1_i22;TRINITY_DN5…	serinearginine-rich sc35-like splicing factor scl30a [Nicotiana attenuata]	SCL33	Serine/arginine-rich SC35-like splicing factor SCL33 OS=Arabidopsis thaliana GN=SCL33 PE=1 SV=1	GO:0000166(nucleotide binding);GO:0000398(mRNA splicing, via spliceosome);GO:0003723(RNA binding);GO:0005515(protein binding);GO:0005634(nucleus);GO:0005681(spliceosomal complex);GO:0005829(cytosol);GO:0008380(RNA splicing);GO:0016607(nuclear speck)	COG0724(Rna-binding protein)	K12900	FUS-interacting serine-arginine-rich protein 1	-	pop03040(Spliceosome)	S8C6N4.1 PF00076.20;RRM_1;	103.49	112.5	110.76	91.22	96.92	85.51	99.46	78.63	84.15
TRINITY_DN56666_c0_g4	1846	TRINITY_DN56666_c0_g4_i1	PREDICTED: LOW QUALITY PROTEIN: U-box domain-containing protein 25-like [Musa acuminata subsp. malaccensis]	PUB26	U-box domain-containing protein 26 OS=Arabidopsis thaliana GN=PUB26 PE=2 SV=1	GO:0004842(ubiquitin-protein transferase activity);GO:0005737(cytoplasm);GO:0016567(protein ubiquitination);GO:0016874(ligase activity)	ENOG410YB5U(Ubox domain-containing protein)	K01876	aspartyl-tRNA synthetase	EC:6.1.1.12	egr00970(Aminoacyl-tRNA biosynthesis)	A0A0K9NU32.1 PF04564.13;U-box;	28.49	30.31	26.14	58.6	59.86	65.79	29.41	27.43	28.87
TRINITY_DN51103_c1_g3	345	TRINITY_DN51103_c1_g3_i1;TRINITY_DN51103_c1_g3_i2	-	-	-	-	-	-	-	-	-	-	1.59	2.58	3.75	5.04	2.01	3.79	1.97	0.43	6.38
TRINITY_DN56311_c1_g2	347	TRINITY_DN56311_c1_g2_i1;TRINITY_DN56311_c1_g2_i2;TRINITY_DN56311_c1_g2_i3;TRINITY_DN56311_c1_g2_i4;TRINITY_DN56311_c1_g2_i5;TRINITY_DN56311_c1_g2_i6	-	-	-	-	-	-	-	-	-	-	0.76	0.67	2.51	6.23	6.97	4.98	1.57	6.45	3.04
TRINITY_DN59079_c0_g9	716	TRINITY_DN59079_c0_g9_i1	PREDICTED: uncharacterized protein LOC103709140 [Phoenix dactylifera]	-	-	GO:0005634(nucleus);GO:0008150(biological_process);GO:0048046(apoplast)	ENOG4111DN9(Protein of unknown function, DUF538)	-	-	-	-	M0TKV7.1 PF04398.10;DUF538;	1.08	0.9	0.8	14.9	17.11	14.25	18.61	16.7	15.16
TRINITY_DN57669_c1_g1	658	TRINITY_DN57669_c1_g1_i1;TRINITY_DN57669_c1_g1_i2;TRINITY_DN57669_c1_g1_i3;TRINITY_DN57669_c1_g1_i4;TRINITY_DN57669_c1_g1_i5;TRINITY_DN57669_c1_g1_i6	-	-	-	-	-	-	-	-	-	-	4.73	6.38	5.23	4.85	4.14	3	2.18	1.55	1.57
TRINITY_DN56076_c0_g4	739	TRINITY_DN56076_c0_g4_i1	predicted protein [Hordeum vulgare subsp. vulgare]	TUB2	Tubulin alpha-2/alpha-4 chain OS=Patella vulgata GN=TUB2 PE=2 SV=1	GO:0003924(GTPase activity);GO:0005200(structural constituent of cytoskeleton);GO:0005525(GTP binding);GO:0005737(cytoplasm);GO:0005874(microtubule);GO:0007017(microtubule-based process)	COG5023(protein polymerization)	K07374	tubulin alpha	-	mpp04145(Phagosome)	L7N0B2.1 PF03953.15;Tubulin_C;	0	0.07	0	11.78	11.73	15.09	0	0	0.08
TRINITY_DN30940_c0_g1	509	TRINITY_DN30940_c0_g1_i1	PREDICTED: uncharacterized protein LOC102612961 [Citrus sinensis]	-	-	GO:0003674(molecular_function);GO:0005575(cellular_component);GO:0071281(cellular response to iron ion);GO:0071369(cellular response to ethylene stimulus);GO:0071732(cellular response to nitric oxide)	ENOG4111692(NA)	-	-	-	-	-	236.09	264.73	260.51	1.92	3.96	3.15	5.49	3.99	6.46
TRINITY_DN6012_c0_g1	217	TRINITY_DN6012_c0_g1_i1	mitochondrial cytochrome c oxidase subunit 2b [Tetradesmus obliquus]	COII	Cytochrome c oxidase subunit 2 OS=Apis florea GN=COII PE=3 SV=1	GO:0004129(cytochrome-c oxidase activity);GO:0005506(iron ion binding);GO:0005507(copper ion binding);GO:0005515(protein binding);GO:0005739(mitochondrion);GO:0005743(mitochondrial inner membrane);GO:0006119(oxidative phosphorylation);GO:0009055(electron carrier activity);GO:0009060(aerobic respiration);GO:0016020(membrane);GO:0016021(integral component of membrane);GO:0016491(oxidoreductase acti…	COG1622(Subunits I and II form the functional core of the enzyme complex. Electrons originating in cytochrome c are transferred via heme a and Cu(A) to the binuclear center formed by heme a3 and Cu(B) (By similarity))	K02261	cytochrome c oxidase subunit 2	-	vcn00190(Oxidative phosphorylation)	G4U3G3.1 PF00116.18;COX2;	0	0	0	5.77	9.4	8.37	0	0	0
TRINITY_DN58287_c1_g1	615	TRINITY_DN58287_c1_g1_i1;TRINITY_DN58287_c1_g1_i2;TRINITY_DN58287_c1_g1_i3	PR10-2 [Panax ginseng]	-	Ribonuclease 2 OS=Panax ginseng PE=1 SV=1	GO:0050829(defense response to Gram-negative bacterium);GO:0050832(defense response to fungus)	ENOG410ZD18(Pathogenesis-related protein)	K14496	abscisic acid receptor PYR/PYL family	-	csv04075(Plant hormone signal transduction)	M1A057.1 PF00407.17;Bet_v_1;	0	0	59.98	0.08	0.16	0	0	0	0
TRINITY_DN55292_c0_g1	3378	TRINITY_DN55292_c0_g1_i1;TRINITY_DN55292_c0_g1_i10;TRINITY_DN55292_c0_g1_i11;TRINITY_DN55292_c0_g1_i2;TRINITY_DN55292_c0_g1_i3;TRINITY_DN55292_c0_g1_i4;TRINITY_DN55292_c0_g1_i5;TRINITY_DN55292_c0_g1_i6;TRINITY_DN55292_c0_g1_i7;TRINITY_DN55292_c0_g1_i8;TRINITY_DN55292_c0_g1_i9	PREDICTED: pentatricopeptide repeat-containing protein At5g67570, chloroplastic isoform X1 [Elaeis guineensis]	DG1	Pentatricopeptide repeat-containing protein At5g67570, chloroplastic OS=Arabidopsis thaliana GN=DG1 PE=1 SV=2	GO:0009507(chloroplast);GO:0009793(embryo development ending in seed dormancy);GO:0010468(regulation of gene expression)	ENOG410Z7Z7(Pentatricopeptide repeat-containing protein)	-	-	-	-	K4A5N1.1 PF17177.2;PPR_long;	6.7	7.44	7.73	1.78	1.74	1.66	1.94	1.76	2.16
TRINITY_DN53920_c2_g3	1056	TRINITY_DN53920_c2_g3_i1	PREDICTED: uncharacterized protein LOC104000886 isoform X1 [Musa acuminata subsp. malaccensis]	-	-	GO:0003674(molecular_function);GO:0005634(nucleus);GO:0009793(embryo development ending in seed dormancy)	ENOG410YR10(expressed protein)	-	-	-	-	-	1.42	1.04	1.79	10.32	12.25	10.87	6.2	7.33	5.89
TRINITY_DN50795_c0_g1	595	TRINITY_DN50795_c0_g1_i1	PREDICTED: WD repeat-containing protein 44-like [Phoenix dactylifera]	-	-	GO:0004871(signal transducer activity);GO:0005737(cytoplasm);GO:0005834(heterotrimeric G-protein complex);GO:0007165(signal transduction)	ENOG410XQPJ(WD repeatcontaining protein)	-	-	-	-	-	1.5	2.27	2.1	5.04	5.02	5.39	16.97	19.07	24.2
TRINITY_DN55125_c0_g7	205	TRINITY_DN55125_c0_g7_i1	-	-	-	-	-	-	-	-	-	-	3.9	7.04	0	3.55	3.41	1.21	3.38	2.39	3.25
TRINITY_DN55885_c0_g6	246	TRINITY_DN55885_c0_g6_i1	hypothetical protein PRUPE_ppa005464mg [Prunus persica]	-	-	GO:0003333(amino acid transmembrane transport);GO:0015171(amino acid transmembrane transporter activity)	COG0814(amino acid transport)	-	-	-	-	M5WTK2.1 PF01490.16;Aa_trans;	49.41	32.04	46.61	69.02	75.9	68.91	12.9	12.12	9.75
TRINITY_DN46323_c0_g1	1211	TRINITY_DN46323_c0_g1_i1	PREDICTED: uncharacterized protein LOC103702449 [Phoenix dactylifera]	-	-	GO:0003674(molecular_function);GO:0008150(biological_process);GO:0009507(chloroplast);GO:0016021(integral component of membrane)	COG5413(Membrane)	-	-	-	-	M8AIN6.1 PF10063.7;DUF2301;	48.77	50.08	56.44	14.36	14.55	14.88	19.92	18.4	18.95
TRINITY_DN48734_c1_g6	211	TRINITY_DN48734_c1_g6_i1	-	-	-	-	-	-	-	-	-	-	1.98	0	0	2.71	2.58	9.17	0	0	0
TRINITY_DN46606_c0_g2	223	TRINITY_DN46606_c0_g2_i1	PREDICTED: putative glucan endo-1,3-beta-glucosidase GVI [Phoenix dactylifera]	-	Putative glucan endo-1,3-beta-glucosidase GVI (Fragment) OS=Hordeum vulgare PE=3 SV=1	GO:0004553(hydrolase activity, hydrolyzing O-glycosyl compounds);GO:0030247(polysaccharide binding);GO:0046658(anchored component of plasma membrane)	ENOG410YFZD(beta-1,3-glucanase)	-	-	-	-	A0A0K9P0W3.1 PF00332.16;Glyco_hydro_17;	0.83	3.59	4	151.18	120.38	174.02	36.14	29.48	16.41
TRINITY_DN49162_c0_g1	236	TRINITY_DN49162_c0_g1_i1;TRINITY_DN49162_c0_g1_i2	-	-	-	-	-	-	-	-	-	-	0	0	0	6.29	5.18	1.28	4.75	8.4	1.43
TRINITY_DN16353_c0_g1	202	TRINITY_DN16353_c0_g1_i1	-	-	-	-	-	-	-	-	-	-	0	0	0	3.1	8.88	5.25	0	0	0
TRINITY_DN52164_c1_g6	310	TRINITY_DN52164_c1_g6_i1	-	-	-	-	-	-	-	-	-	-	5.4	6.87	5.61	0	0	0.28	0	0	0
TRINITY_DN56565_c1_g2	1507	TRINITY_DN56565_c1_g2_i1;TRINITY_DN56565_c1_g2_i2;TRINITY_DN56565_c1_g2_i3;TRINITY_DN56565_c1_g2_i4;TRINITY_DN56565_c1_g2_i5	-	-	-	-	-	-	-	-	-	-	21.2	21.38	25.39	21.89	19.49	17.36	26.73	13.82	10.85
TRINITY_DN54879_c0_g7	527	TRINITY_DN54879_c0_g7_i1;TRINITY_DN54879_c0_g7_i2;TRINITY_DN54879_c0_g7_i3;TRINITY_DN54879_c0_g7_i4	-	-	-	-	-	-	-	-	-	-	9.69	5.43	5.87	4.51	2.37	11.66	5.4	5.24	5.01
TRINITY_DN49104_c3_g9	812	TRINITY_DN49104_c3_g9_i1	PREDICTED: uncharacterized protein LOC103997035 [Musa acuminata subsp. malaccensis]	-	-	GO:0003674(molecular_function);GO:0008150(biological_process);GO:0009507(chloroplast)	ENOG410YVJ4(NA)	-	-	-	-	-	3.32	3.09	3.39	6.86	8.19	6.84	8.58	10.92	10.58
TRINITY_DN47135_c0_g1	2399	TRINITY_DN47135_c0_g1_i1;TRINITY_DN47135_c0_g1_i2;TRINITY_DN47135_c0_g1_i3	PREDICTED: uncharacterized protein LOC103706253 [Phoenix dactylifera]	-	-	-	ENOG411259V(NA)	-	-	-	-	-	16.13	18.83	19.49	10.01	11.37	11.64	14.2	14.7	14.07
TRINITY_DN55136_c0_g6	927	TRINITY_DN55136_c0_g6_i1;TRINITY_DN55136_c0_g6_i2;TRINITY_DN55136_c0_g6_i3;TRINITY_DN55136_c0_g6_i4;TRINITY_DN55136_c0_g6_i5;TRINITY_DN55136_c0_g6_i6;TRINITY_DN55136_c0_g6_i7	Putative disease resistance RPP13-like protein 1 [Triticum urartu]	-	-	-	COG4886(leucine Rich Repeat)	-	-	-	-	-	106.29	117.98	142.97	50.58	54	57.86	77.76	68.9	67.72
TRINITY_DN58527_c2_g1	3628	TRINITY_DN58527_c2_g1_i1;TRINITY_DN58527_c2_g1_i10;TRINITY_DN58527_c2_g1_i11;TRINITY_DN58527_c2_g1_i12;TRINITY_DN58527_c2_g1_i13;TRINITY_DN58527_c2_g1_i14;TRINITY_DN58527_c2_g1_i15;TRINITY_DN58527_c2_g1_i16;TRINITY_DN58527_c2_g1_i17;TRINITY_DN58527_c2_g1_i18;TRINITY_DN58527_c2_g1_i19;TRINITY_DN58527_c2_g1_i2;TRINITY_DN58527_c2_g1_i3;TRINITY_DN58527_c2_g1_i4;TRINITY_DN58527_c2_g1_i5;TRINITY_DN5852…	PREDICTED: carbon catabolite repressor protein 4 homolog 6 isoform X1 [Elaeis guineensis]	CCR4-6	Carbon catabolite repressor protein 4 homolog 6 OS=Arabidopsis thaliana GN=CCR4-6 PE=2 SV=2	GO:0003723(RNA binding);GO:0003824(catalytic activity);GO:0004535(poly(A)-specific ribonuclease activity);GO:0005634(nucleus);GO:0005737(cytoplasm);GO:0006351(transcription, DNA-templated);GO:0006355(regulation of transcription, DNA-templated);GO:0046872(metal ion binding)	COG5239(Ccr4-NOT transcription complex, subunit)	K12603	CCR4-NOT transcription complex subunit 6	EC:3.1.13.4	mpp03018(RNA degradation)	K3XEF5.1 PF03372.21;Exo_endo_phos;	20.78	25.72	25.63	19.58	22.2	17.49	18.12	17.43	14.94
TRINITY_DN55243_c1_g3	225	TRINITY_DN55243_c1_g3_i1	-	-	-	-	-	-	-	-	-	-	7.24	4.35	4.66	1.47	2.09	1.49	2.06	3.67	3.99
TRINITY_DN59139_c2_g7	215	TRINITY_DN59139_c2_g7_i1	-	-	-	-	-	-	-	-	-	-	10.24	4.03	0	0.85	4.84	0	1.59	2.55	0
TRINITY_DN48461_c0_g1	2223	TRINITY_DN48461_c0_g1_i1;TRINITY_DN48461_c0_g1_i2	PREDICTED: FCH domain only protein 1-like [Elaeis guineensis]	-	-	GO:0005515(protein binding);GO:0005886(plasma membrane);GO:0008150(biological_process);GO:0009507(chloroplast)	ENOG4111F1F(NA)	-	-	-	-	M0SIG2.1 PF10291.7;muHD;	9.52	9.33	9.7	12.81	11.14	13.72	19.63	19.32	17.64
TRINITY_DN58930_c0_g2	311	TRINITY_DN58930_c0_g2_i1	-	-	-	GO:0005575(cellular_component);GO:0030234(enzyme regulator activity);GO:0050790(regulation of catalytic activity)	ENOG410ZCSX(NA)	-	-	-	-	-	0	0.32	0	7.46	6.46	3.91	0	0	0
TRINITY_DN59578_c0_g3	450	TRINITY_DN59578_c0_g3_i1;TRINITY_DN59578_c0_g3_i2;TRINITY_DN59578_c0_g3_i3	-	-	-	-	-	-	-	-	-	-	8.62	5.83	2.08	0	0	0	0	0	0
TRINITY_DN55597_c1_g8	6730	TRINITY_DN55597_c1_g8_i1;TRINITY_DN55597_c1_g8_i2	PREDICTED: eukaryotic translation initiation factor 4G-like isoform X1 [Phoenix dactylifera]	Os07g0555200	Eukaryotic translation initiation factor 4G OS=Oryza sativa subsp. japonica GN=Os07g0555200 PE=2 SV=2	GO:0003743(translation initiation factor activity);GO:0005576(extracellular region);GO:0005737(cytoplasm);GO:0006413(translational initiation);GO:0006417(regulation of translation);GO:0009615(response to virus);GO:0009737(response to abscisic acid)	ENOG410XS4P(Eukaryotic translation initiation factor 4 gamma)	K03260	translation initiation factor 4G	-	pda03013(RNA transport)	W1NTW2.1 PF02854.17;MIF4G;	26.81	28.93	30.31	18.48	19.68	19.03	25.5	21.88	23.13
TRINITY_DN27837_c0_g3	202	TRINITY_DN27837_c0_g3_i1	-	-	-	-	-	-	-	-	-	-	0	4.91	3.29	4.13	3.95	3.15	0	7.27	1.41
TRINITY_DN45659_c0_g4	448	TRINITY_DN45659_c0_g4_i1	PREDICTED: uncharacterized protein LOC103695921 isoform X1 [Phoenix dactylifera]	-	-	-	ENOG411175J(F-box domain)	-	-	-	-	M0SHZ8.1 PF12937.5;F-box-like;	0.8	1.02	1.03	7.53	9.28	9.99	4.07	3.31	2.27
TRINITY_DN4082_c0_g1	260	TRINITY_DN4082_c0_g1_i1	-	-	-	-	-	-	-	-	-	-	0	0	0	2.78	6.1	1.41	0.43	0	0
TRINITY_DN54117_c1_g5	354	TRINITY_DN54117_c1_g5_i1	-	-	-	-	-	-	-	-	-	-	2.15	3.29	4.58	9.67	3.2	3.05	6.68	2.64	1.95
TRINITY_DN47466_c3_g1	208	TRINITY_DN47466_c3_g1_i1	-	-	-	-	-	-	-	-	-	-	0	0	0	2.83	5.4	6.71	0	0.95	0
TRINITY_DN60024_c0_g1	203	TRINITY_DN60024_c0_g1_i1	-	-	-	-	-	-	-	-	-	-	2.23	2.42	3.23	6.1	2.91	1.03	1.92	2.04	2.77
TRINITY_DN44146_c0_g1	573	TRINITY_DN44146_c0_g1_i1	-	-	-	-	-	-	-	-	-	-	4.59	6.25	4.97	3.01	3.83	4.95	4.87	4.58	4.19
TRINITY_DN55253_c2_g2	979	TRINITY_DN55253_c2_g2_i1;TRINITY_DN55253_c2_g2_i2;TRINITY_DN55253_c2_g2_i3	PREDICTED: uncharacterized protein LOC107177623 [Citrus sinensis]	-	-	-	COG2801(Retrotransposon protein)	K07904	Ras-related protein Rab-11A	-	bna04144(Endocytosis)	A0A061EHC6.1 PF13650.4;Asp_protease_2;	10.74	11.3	11.99	16.81	16.4	15.19	9.34	13.33	11.76
TRINITY_DN50254_c1_g1	231	TRINITY_DN50254_c1_g1_i1	hypothetical protein VITISV_004964 [Vitis vinifera]	-	Retrovirus-related Pol polyprotein from transposon TNT 1-94 OS=Nicotiana tabacum PE=2 SV=1	GO:0003723(RNA binding);GO:0004525(ribonuclease III activity);GO:0005634(nucleus);GO:0005737(cytoplasm);GO:0016442(RISC complex);GO:0030422(production of siRNA involved in RNA interference)	ENOG410XS4D(Retrotransposon protein)	K04077	chaperonin GroEL	-	mdm03018(RNA degradation)	W9SCZ3.1 PF07727.12;RVT_2;	8.13	5.61	15.73	0	1.92	0	1.9	0	0.92
TRINITY_DN59070_c0_g4	219	TRINITY_DN59070_c0_g4_i1	-	-	-	-	-	-	-	-	-	-	6.59	5.71	2.55	8.06	5.32	4.07	5.26	3.21	2.18
TRINITY_DN53672_c2_g1	373	TRINITY_DN53672_c2_g1_i1;TRINITY_DN53672_c2_g1_i2;TRINITY_DN53672_c2_g1_i3	-	-	-	-	-	-	-	-	-	-	2.2	3.71	1.51	1.37	5.04	1.93	1.75	3.44	6.86
TRINITY_DN56207_c2_g7	2755	TRINITY_DN56207_c2_g7_i1;TRINITY_DN56207_c2_g7_i2;TRINITY_DN56207_c2_g7_i3;TRINITY_DN56207_c2_g7_i4;TRINITY_DN56207_c2_g7_i5;TRINITY_DN56207_c2_g7_i6	-	-	-	-	-	-	-	-	-	-	22.9	29.69	29.67	10.77	13.11	10.4	12.18	9.47	9.37
TRINITY_DN53419_c0_g1	461	TRINITY_DN53419_c0_g1_i1;TRINITY_DN53419_c0_g1_i2;TRINITY_DN53419_c0_g1_i3;TRINITY_DN53419_c0_g1_i4;TRINITY_DN53419_c0_g1_i5;TRINITY_DN53419_c0_g1_i6	PREDICTED: uncharacterized protein LOC108870937 [Brassica rapa]	-	-	-	-	-	-	-	-	-	16.74	12.33	12.89	4.49	4.04	4.36	0.33	2.15	0.96
TRINITY_DN48998_c0_g2	269	TRINITY_DN48998_c0_g2_i1	-	-	-	-	-	-	-	-	-	-	11.33	13.81	3.07	15.03	12.54	10.98	12.12	14.16	168.67
TRINITY_DN47819_c0_g5	827	TRINITY_DN47819_c0_g5_i1;TRINITY_DN47819_c0_g5_i2;TRINITY_DN47819_c0_g5_i3	PREDICTED: cytochrome b5-like [Elaeis guineensis]	Os05g0108800	Cytochrome b5 OS=Oryza sativa subsp. japonica GN=Os05g0108800 PE=2 SV=2	GO:0005515(protein binding);GO:0005783(endoplasmic reticulum);GO:0005789(endoplasmic reticulum membrane);GO:0016021(integral component of membrane);GO:0020037(heme binding);GO:0043447(alkane biosynthetic process);GO:0046872(metal ion binding);GO:0055114(oxidation-reduction process)	COG5274(cytochrome b5)	K10534	nitrate reductase (NAD(P)H)	EC:1.7.1.1 1.7.1.2 1.7.1.3	vcn00910(Nitrogen metabolism)	A0A0E0JU76.1 PF00173.26;Cyt-b5;	17.4	17.6	17.66	46.61	56	52.41	56.29	59.05	47.9
TRINITY_DN50607_c2_g6	521	TRINITY_DN50607_c2_g6_i1;TRINITY_DN50607_c2_g6_i2	PREDICTED: uncharacterized protein LOC107405062 [Ziziphus jujuba]	-	-	-	COG2801(Retrotransposon protein)	K00703	starch synthase	EC:2.4.1.21	nnu00500(Starch and sucrose metabolism)	M7YV57.1 PF03732.15;Retrotrans_gag;	0.72	0.45	0.7	0.78	0.64	2.44	12.88	2.41	0.81
TRINITY_DN55402_c4_g1	3399	TRINITY_DN55402_c4_g1_i1;TRINITY_DN55402_c4_g1_i2;TRINITY_DN55402_c4_g1_i3	PREDICTED: clathrin interactor EPSIN 2-like isoform X1 [Elaeis guineensis]	EPSIN3	Clathrin interactor EPSIN 3 OS=Arabidopsis thaliana GN=EPSIN3 PE=2 SV=1	GO:0005634(nucleus);GO:0005794(Golgi apparatus);GO:0015031(protein transport);GO:0030136(clathrin-coated vesicle)	ENOG410XSM0(Clathrin interactor 1)	K12471	epsin	-	egu04144(Endocytosis)	A0A0J8CFS9.1 PF01417.18;ENTH;	0.08	0.04	0.04	3.93	5.07	4.02	6.93	6.33	5.43
TRINITY_DN55346_c0_g9	1084	TRINITY_DN55346_c0_g9_i1	Pre-mRNA-splicing factor ATP-dependent RNA helicase PRP16, partial [Anthurium amnicola]	CUV	Pre-mRNA-splicing factor ATP-dependent RNA helicase DEAH7 OS=Arabidopsis thaliana GN=CUV PE=1 SV=1	GO:0000398(mRNA splicing, via spliceosome);GO:0004004(ATP-dependent RNA helicase activity);GO:0005681(spliceosomal complex);GO:0005737(cytoplasm);GO:0044822(poly(A) RNA binding)	COG1643(helicase)	K12815	pre-mRNA-splicing factor ATP-dependent RNA helicase DHX38/PRP16	EC:3.6.4.13	sind03040(Spliceosome)	B9SMB4.1 PF07717.14;OB_NTP_bind;	6.37	7.74	9.18	7.18	6.92	6.92	4.12	5.78	5.06
TRINITY_DN50493_c0_g4	212	TRINITY_DN50493_c0_g4_i1	hypothetical protein VITISV_009113 [Vitis vinifera]	-	-	-	ENOG410XS4D(Retrotransposon protein)	-	-	-	-	A0A0D3CS45.1 PF00665.24;rve;	0	0	0.94	0	0	0	15.03	0.89	0
TRINITY_DN11088_c0_g1	213	TRINITY_DN11088_c0_g1_i1	-	-	-	-	-	-	-	-	-	-	0.96	0	6.5	0	0.83	0.89	0	0	4.75
TRINITY_DN59915_c0_g1	204	TRINITY_DN59915_c0_g1_i1	-	-	-	-	-	-	-	-	-	-	0	0	0	1	0	0	0.95	0	17.74
TRINITY_DN51912_c2_g2	326	TRINITY_DN51912_c2_g2_i1;TRINITY_DN51912_c2_g2_i2;TRINITY_DN51912_c2_g2_i3	-	-	-	-	-	-	-	-	-	-	2.84	6.71	7.59	3.96	2.74	1.8	3.63	2.81	0.84
TRINITY_DN54246_c0_g2	1263	TRINITY_DN54246_c0_g2_i1	PREDICTED: serine/threonine protein phosphatase 2A regulatory subunit B''beta-like isoform X1 [Phoenix dactylifera]	B''DELTA	Probable serine/threonine protein phosphatase 2A regulatory subunit B''delta OS=Arabidopsis thaliana GN=B''DELTA PE=3 SV=1	GO:0005509(calcium ion binding);GO:0005634(nucleus);GO:0008150(biological_process)	ENOG410XRBK(Protein phosphatase 2, regulatory subunit B)	K11583	serine/threonine-protein phosphatase 2A regulatory subunit B''	-	pda03015(mRNA surveillance pathway)	A0A067JUK8.1 PF13833.4;EF-hand_8;	9.21	9.91	9.7	5.06	5.73	4.73	7.66	5.93	7.11
TRINITY_DN41945_c0_g1	276	TRINITY_DN41945_c0_g1_i1	-	-	Delta(12) fatty acid desaturase OS=Mortierella isabellina PE=2 SV=1	GO:0006633(fatty acid biosynthetic process);GO:0016491(oxidoreductase activity)	COG3239(linoleoyl-CoA desaturase activity)	K10256	omega-6 fatty acid desaturase / acyl-lipid omega-6 desaturase (Delta-12 desaturase)	EC:1.14.19.6 1.14.19.22	sot01212(Fatty acid metabolism);sot01040(Biosynthesis of unsaturated fatty acids)	G4T937.1 PF00487.22;FA_desaturase;	0	0	0	1.93	3.26	7.42	0	0	0
TRINITY_DN52574_c0_g7	338	TRINITY_DN52574_c0_g7_i1	-	-	-	-	-	-	-	-	-	-	3.36	3.93	6.27	4.71	5.87	3.17	4.46	3.84	2.79
TRINITY_DN54154_c2_g1	792	TRINITY_DN54154_c2_g1_i1;TRINITY_DN54154_c2_g1_i2	PREDICTED: polyol transporter 5-like [Musa acuminata subsp. malaccensis]	PLT1	Putative polyol transporter 1 OS=Arabidopsis thaliana GN=PLT1 PE=3 SV=1	GO:0005351(sugar:proton symporter activity);GO:0005886(plasma membrane);GO:0008643(carbohydrate transport);GO:0015144(carbohydrate transmembrane transporter activity);GO:0015293(symporter activity);GO:0015749(monosaccharide transport);GO:0016020(membrane);GO:0016021(integral component of membrane);GO:0022891(substrate-specific transmembrane transporter activity);GO:0055085(transmembrane transport…	ENOG410XNQK(Transporter)	-	-	-	-	A0A0K9PSU2.1 PF00083.22;Sugar_tr;	17.49	15.61	15.37	10.41	11.38	11.99	1.96	2.25	1.61
TRINITY_DN46773_c0_g2	1678	TRINITY_DN46773_c0_g2_i1;TRINITY_DN46773_c0_g2_i2	PREDICTED: CBS domain-containing protein CBSX5-like [Phoenix dactylifera]	CBSX5	CBS domain-containing protein CBSX5 OS=Arabidopsis thaliana GN=CBSX5 PE=2 SV=2	GO:0005576(extracellular region);GO:0008150(biological_process)	ENOG4111QFC(CBS domain-containing protein)	-	-	-	-	A0A0K9P8R6.1 PF00571.26;CBS;	78.15	84.46	76.38	262.8	246.82	279.66	232.99	237.87	250.23
TRINITY_DN53248_c1_g2	505	TRINITY_DN53248_c1_g2_i1;TRINITY_DN53248_c1_g2_i2;TRINITY_DN53248_c1_g2_i3;TRINITY_DN53248_c1_g2_i4	PREDICTED: histone H3-like centromeric protein CSE4 [Brassica rapa]	HTR2	Histone H3.2 OS=Arabidopsis thaliana GN=HTR2 PE=1 SV=2	GO:0000786(nucleosome);GO:0003677(DNA binding);GO:0005515(protein binding);GO:0005634(nucleus);GO:0046982(protein heterodimerization activity)	COG2036(Core component of nucleosome. Nucleosomes wrap and compact DNA into chromatin, limiting DNA accessibility to the cellular machineries which require DNA as a template. Histones thereby play a central role in transcription regulation, DNA repair, DNA replication and chromosomal stability. DNA accessibility is regulated via a complex set of post-translational modifications of histones, also …	-	-	-	-	A0A0D2T6A5.1 PF00125.22;Histone;	7.05	6.7	11.34	28.42	33.71	28.61	49.03	46.85	43.49
TRINITY_DN55215_c3_g1	1993	TRINITY_DN55215_c3_g1_i1;TRINITY_DN55215_c3_g1_i2;TRINITY_DN55215_c3_g1_i3;TRINITY_DN55215_c3_g1_i4;TRINITY_DN55215_c3_g1_i5;TRINITY_DN55215_c3_g1_i6;TRINITY_DN55215_c3_g1_i7;TRINITY_DN55215_c3_g1_i8;TRINITY_DN55215_c3_g1_i9	PREDICTED: LOW QUALITY PROTEIN: carotenoid 9,10(9',10')-cleavage dioxygenase 1-like [Phoenix dactylifera]	CCD	Carotenoid 9,10(9',10')-cleavage dioxygenase OS=Crocus sativus GN=CCD PE=1 SV=1	GO:0005737(cytoplasm);GO:0005773(vacuole);GO:0005774(vacuolar membrane);GO:0005794(Golgi apparatus);GO:0005886(plasma membrane);GO:0009414(response to water deprivation);GO:0009506(plasmodesma);GO:0016118(carotenoid catabolic process);GO:0016121(carotene catabolic process);GO:0016124(xanthophyll catabolic process);GO:0045549(9-cis-epoxycarotenoid dioxygenase activity);GO:0046872(metal ion binding…	COG3670(dioxygenase)	K09840	9-cis-epoxycarotenoid dioxygenase	EC:1.13.11.51	smo00906(Carotenoid biosynthesis)	F6H3E2.1 PF03055.13;RPE65;	18.36	20.15	21.57	25.32	28.22	26.21	28.98	29.86	25.48
TRINITY_DN50554_c2_g4	496	TRINITY_DN50554_c2_g4_i1;TRINITY_DN50554_c2_g4_i2	-	-	-	-	-	-	-	-	-	-	1.45	2.09	2.98	4.93	5.02	6.71	2.79	1.88	1.47
TRINITY_DN30150_c0_g1	208	TRINITY_DN30150_c0_g1_i1	PREDICTED: uncharacterized protein LOC108991242 [Juglans regia]	-	-	-	COG2801(Retrotransposon protein)	-	-	-	-	-	1.04	1.12	0	0	0.9	0.96	11.55	0	0
TRINITY_DN56722_c0_g9	606	TRINITY_DN56722_c0_g9_i1	PREDICTED: germin-like protein 3-8 [Elaeis guineensis]	Os03g0804700	Germin-like protein 3-8 OS=Oryza sativa subsp. japonica GN=Os03g0804700 PE=2 SV=1	GO:0005618(cell wall);GO:0033609(oxalate metabolic process);GO:0046564(oxalate decarboxylase activity)	ENOG410YKM8(May play a role in plant defense. Probably has no oxalate oxidase activity even if the active site is conserved)	-	-	-	-	A0A0E0KKE0.1 PF00190.20;Cupin_1;	0.08	0.09	0	7.36	6.46	6.32	0.15	0.08	0
TRINITY_DN52965_c3_g3	305	TRINITY_DN52965_c3_g3_i1;TRINITY_DN52965_c3_g3_i2;TRINITY_DN52965_c3_g3_i3;TRINITY_DN52965_c3_g3_i4;TRINITY_DN52965_c3_g3_i5	-	-	-	-	-	-	-	-	-	-	3.28	12.78	11.27	12.13	17.61	16.9	0.65	4.8	1.18
TRINITY_DN42599_c0_g4	225	TRINITY_DN42599_c0_g4_i1	predicted protein [Hordeum vulgare subsp. vulgare]	arg4	Carbamoyl-phosphate synthase arginine-specific large chain OS=Schizosaccharomyces pombe (strain 972 / ATCC 24843) GN=arg4 PE=3 SV=1	GO:0000050(urea cycle);GO:0004070(aspartate carbamoyltransferase activity);GO:0004087(carbamoyl-phosphate synthase (ammonia) activity);GO:0004088(carbamoyl-phosphate synthase (glutamine-hydrolyzing) activity);GO:0004151(dihydroorotase activity);GO:0005737(cytoplasm);GO:0006207('de novo' pyrimidine nucleobase biosynthetic process);GO:0006526(arginine biosynthetic process)	COG0458(carbamoyl-phosphate synthetase ammonia chain)	K11541	carbamoyl-phosphate synthase / aspartate carbamoyltransferase	EC:6.3.5.5 2.1.3.2	cme00240(Pyrimidine metabolism);cme00250(Alanine, aspartate and glutamate metabolism)	-	0	0	0	0.73	4.87	6.7	0	0	0
TRINITY_DN2014_c0_g1	236	TRINITY_DN2014_c0_g1_i1	hypothetical protein Csa_4G608140 [Cucumis sativus]	RPS22A	40S ribosomal protein S22 OS=Ashbya gossypii (strain ATCC 10895 / CBS 109.51 / FGSC 9923 / NRRL Y-1056) GN=RPS22A PE=3 SV=3	GO:0003735(structural constituent of ribosome)	COG0096(One of the primary rRNA binding proteins, it binds directly to 16S rRNA central domain where it helps coordinate assembly of the platform of the 30S subunit (By similarity))	K02957	small subunit ribosomal protein S15Ae	-	gsl03010(Ribosome)	M2XL41.1 PF00410.17;Ribosomal_S8;	0	0	0	6.3	4.17	6.38	0	0	0
TRINITY_DN55284_c2_g10	2195	TRINITY_DN55284_c2_g10_i1	PREDICTED: homeobox protein BEL1 homolog [Elaeis guineensis]	BEL1	Homeobox protein BEL1 homolog OS=Arabidopsis thaliana GN=BEL1 PE=1 SV=2	GO:0003677(DNA binding);GO:0003700(transcription factor activity, sequence-specific DNA binding);GO:0005515(protein binding);GO:0005634(nucleus);GO:0005829(cytosol);GO:0006351(transcription, DNA-templated);GO:0006355(regulation of transcription, DNA-templated);GO:0009506(plasmodesma);GO:0048481(plant ovule development)	ENOG410XPMQ(homeobox)	-	-	-	-	M0RWS6.1 PF07526.9;POX;	18.9	19.66	20.04	2.94	3	3.63	1.36	0.6	0.94
TRINITY_DN54426_c0_g3	259	TRINITY_DN54426_c0_g3_i1	-	-	-	-	-	-	-	-	-	-	3.16	2.95	3.92	1.42	4.09	3.54	2.45	1.28	8.86
TRINITY_DN32070_c0_g1	203	TRINITY_DN32070_c0_g1_i1	-	-	-	-	-	-	-	-	-	-	2.23	3.62	0	5.08	6.8	3.1	2.88	2.04	0
TRINITY_DN52589_c0_g8	230	TRINITY_DN52589_c0_g8_i1	PREDICTED: uncharacterized protein LOC102605056 [Solanum tuberosum]	hhfA	Histone H4 OS=Agaricus bisporus GN=hhfA PE=3 SV=2	GO:0000786(nucleosome);GO:0003677(DNA binding);GO:0005634(nucleus);GO:0006334(nucleosome assembly);GO:0006352(DNA-templated transcription, initiation);GO:0046982(protein heterodimerization activity)	COG2036(Core component of nucleosome. Nucleosomes wrap and compact DNA into chromatin, limiting DNA accessibility to the cellular machineries which require DNA as a template. Histones thereby play a central role in transcription regulation, DNA repair, DNA replication and chromosomal stability. DNA accessibility is regulated via a complex set of post-translational modifications of histones, also …	-	-	-	-	A0A060S2Y1.1 PF15511.4;CENP-T_C;	0	0	0	2.74	9.72	6.25	0	0	0
TRINITY_DN63181_c0_g1	204	TRINITY_DN63181_c0_g1_i1	-	-	-	-	-	-	-	-	-	-	0	0	0	6.01	7.65	4.07	0	0	0
TRINITY_DN20717_c0_g1	207	TRINITY_DN20717_c0_g1_i1	-	-	-	-	-	-	-	-	-	-	0	7.96	2.03	0	0	0	5.41	2.88	0
TRINITY_DN54337_c0_g3	218	TRINITY_DN54337_c0_g3_i1	-	-	-	-	-	-	-	-	-	-	3.56	0	8.62	0.81	0.77	1.65	0.76	0	0
TRINITY_DN58143_c1_g8	201	TRINITY_DN58143_c1_g8_i1	-	-	-	-	-	-	-	-	-	-	8.06	4.99	0	2.1	6.02	3.2	7.94	1.06	4.3
TRINITY_DN54040_c0_g3	1776	TRINITY_DN54040_c0_g3_i1	PREDICTED: uncharacterized protein LOC103970734 [Musa acuminata subsp. malaccensis]	-	-	GO:0005634(nucleus);GO:0005768(endosome);GO:0005794(Golgi apparatus);GO:0005802(trans-Golgi network);GO:0008150(biological_process);GO:0016021(integral component of membrane);GO:0016757(transferase activity, transferring glycosyl groups)	ENOG4111F1E(lysine ketoglutarate reductase trans-splicing related 1)	K03252	translation initiation factor 3 subunit C	-	mdm03013(RNA transport)	M0U4K1.1 PF05212.10;DUF707;	14.1	14.68	16.33	11.01	11.1	10.2	15.79	15.69	14.66
TRINITY_DN47424_c1_g1	771	TRINITY_DN47424_c1_g1_i1;TRINITY_DN47424_c1_g1_i2	predicted protein [Hordeum vulgare subsp. vulgare]	RPL13B	60S ribosomal protein L13-B OS=Saccharomyces cerevisiae (strain ATCC 204508 / S288c) GN=RPL13B PE=1 SV=1	GO:0003723(RNA binding);GO:0003735(structural constituent of ribosome);GO:0006412(translation);GO:0022625(cytosolic large ribosomal subunit)	COG4352(cytoplasmic translation)	K02873	large subunit ribosomal protein L13e	-	gsl03010(Ribosome)	C7YLD3.1 PF01294.16;Ribosomal_L13e;	0.12	0	0.12	6.69	7.41	6.05	0	0	0
TRINITY_DN37337_c0_g1	205	TRINITY_DN37337_c0_g1_i1	-	-	-	-	-	-	-	-	-	-	3.25	9.37	11.5	0	0	0	0	0	0
TRINITY_DN56871_c1_g1	224	TRINITY_DN56871_c1_g1_i1	heat shock protein 90, partial [Halimeda lacunalis]	-	Heat shock-like 85 kDa protein OS=Trypanosoma cruzi PE=3 SV=1	GO:0005813(centrosome);GO:0006457(protein folding);GO:0006986(response to unfolded protein);GO:0009408(response to heat);GO:0042026(protein refolding);GO:0042623(ATPase activity, coupled)	COG0326(Molecular chaperone. Has ATPase activity (By similarity))	K04079	molecular chaperone HtpG	-	olu04141(Protein processing in endoplasmic reticulum)	A8PX59.1 PF00183.16;HSP90;	0	0	0	4.47	7.76	9.82	0.7	0	0
TRINITY_DN37653_c0_g1	418	TRINITY_DN37653_c0_g1_i1	PREDICTED: 3-ketoacyl-CoA synthase 5 [Phoenix dactylifera]	KCS5	3-ketoacyl-CoA synthase 5 OS=Arabidopsis thaliana GN=KCS5 PE=2 SV=1	GO:0000038(very long-chain fatty acid metabolic process);GO:0005783(endoplasmic reticulum);GO:0006633(fatty acid biosynthetic process);GO:0009409(response to cold);GO:0009416(response to light stimulus);GO:0009922(fatty acid elongase activity);GO:0016020(membrane);GO:0016021(integral component of membrane);GO:0042335(cuticle development);GO:0048868(pollen tube development)	ENOG4111B0J(3-ketoacyl-CoA synthase)	K15397	3-ketoacyl-CoA synthase	EC:2.3.1.199	nnu00062(Fatty acid elongation)	S8DG24.1 PF08392.10;FAE1_CUT1_RppA;	0	0	0	0	0.13	0.35	6.31	5.08	9.32
TRINITY_DN59837_c0_g1	221	TRINITY_DN59837_c0_g1_i1	-	-	-	-	-	-	-	-	-	-	0	0	0	3.89	6.64	0	0	0	0
TRINITY_DN5655_c0_g1	201	TRINITY_DN5655_c0_g1_i1	-	-	-	-	-	-	-	-	-	-	0	0	0	0	6.02	7.47	0	0	0
TRINITY_DN49212_c1_g1	292	TRINITY_DN49212_c1_g1_i1	-	UTY	Histone demethylase UTY OS=Pan troglodytes GN=UTY PE=2 SV=1	GO:0048741(skeletal muscle fiber development)	-	-	-	-	-	-	4.96	6.57	0	3.94	5.58	5.32	3.08	3.63	44.54
TRINITY_DN56342_c3_g1	2117	TRINITY_DN56342_c3_g1_i1;TRINITY_DN56342_c3_g1_i2;TRINITY_DN56342_c3_g1_i3;TRINITY_DN56342_c3_g1_i4;TRINITY_DN56342_c3_g1_i5;TRINITY_DN56342_c3_g1_i6;TRINITY_DN56342_c3_g1_i7;TRINITY_DN56342_c3_g1_i8	PREDICTED: mannosyl-oligosaccharide 1,2-alpha-mannosidase MNS1 [Elaeis guineensis]	MNS1	Mannosyl-oligosaccharide 1,2-alpha-mannosidase MNS1 OS=Arabidopsis thaliana GN=MNS1 PE=1 SV=1	GO:0000139(Golgi membrane);GO:0004571(mannosyl-oligosaccharide 1,2-alpha-mannosidase activity);GO:0005783(endoplasmic reticulum);GO:0006491(N-glycan processing)	ENOG410XP04(Mannosidase alpha class)	K01230	mannosyl-oligosaccharide alpha-1,2-mannosidase	EC:3.2.1.113	egu00510(N-Glycan biosynthesis);egu04141(Protein processing in endoplasmic reticulum)	M0S542.1 PF01532.18;Glyco_hydro_47;	11.43	10.29	10.77	7.76	9.76	9.03	11.62	12.8	10.25
TRINITY_DN49683_c3_g2	237	TRINITY_DN49683_c3_g2_i1	-	-	-	-	-	-	-	-	-	-	5.44	6.63	1.32	0.62	0	1.89	1.16	0	0
TRINITY_DN45611_c0_g2	622	TRINITY_DN45611_c0_g2_i1;TRINITY_DN45611_c0_g2_i2	-	-	-	-	-	-	-	-	-	-	0	0	0	5.95	5.35	13.87	0	0	0
TRINITY_DN51475_c2_g7	452	TRINITY_DN51475_c2_g7_i1	PREDICTED: uncharacterized protein LOC105040190 [Elaeis guineensis]	-	-	-	ENOG410YKJ1(Tetratricopeptide repeat)	-	-	-	-	-	14.29	14.3	14.62	15.57	11.91	19.17	9.79	12.02	10.15
TRINITY_DN46571_c0_g2	2087	TRINITY_DN46571_c0_g2_i1	PREDICTED: uncharacterized protein LOC105038545 [Elaeis guineensis]	-	-	GO:0003674(molecular_function);GO:0008150(biological_process);GO:0016021(integral component of membrane)	ENOG4111K31(expressed protein)	-	-	-	-	-	40.09	48.67	45.63	31.98	36.88	31.7	44.94	41.52	35.94
TRINITY_DN49878_c1_g1	214	TRINITY_DN49878_c1_g1_i1	-	-	-	-	-	-	-	-	-	-	8.51	4.09	6.4	0.86	0.82	0	0	0	0
TRINITY_DN56801_c0_g7	1861	TRINITY_DN56801_c0_g7_i1	PREDICTED: 3-ketoacyl-CoA synthase 10-like [Musa acuminata subsp. malaccensis]	FDH	3-ketoacyl-CoA synthase 10 OS=Arabidopsis thaliana GN=FDH PE=1 SV=2	GO:0000038(very long-chain fatty acid metabolic process);GO:0005634(nucleus);GO:0005783(endoplasmic reticulum);GO:0005789(endoplasmic reticulum membrane);GO:0006633(fatty acid biosynthetic process);GO:0008610(lipid biosynthetic process);GO:0009409(response to cold);GO:0009416(response to light stimulus);GO:0009913(epidermal cell differentiation);GO:0016020(membrane);GO:0016021(integral component …	ENOG410YCWN(3-ketoacyl-coa synthase)	K15397	3-ketoacyl-CoA synthase	EC:2.3.1.199	mus00062(Fatty acid elongation)	M0SB19.1 PF08392.10;FAE1_CUT1_RppA;	146.77	150.93	142.47	3.87	3.82	4.36	191.26	201.76	208.32
TRINITY_DN55465_c1_g3	271	TRINITY_DN55465_c1_g3_i1;TRINITY_DN55465_c1_g3_i2	-	-	-	-	-	-	-	-	-	-	4.15	0.96	1.86	7.13	7.2	2.99	2.11	0.81	1.11
TRINITY_DN48335_c1_g2	786	TRINITY_DN48335_c1_g2_i1	-	-	-	-	-	-	-	-	-	-	8.68	7.52	8.65	7.54	7.61	7.52	3.46	2.82	3.11
TRINITY_DN48211_c1_g1	202	TRINITY_DN48211_c1_g1_i1	-	-	-	-	-	-	-	-	-	-	0	0	0	16.52	0	5.25	0	0	0
TRINITY_DN19443_c0_g1	228	TRINITY_DN19443_c0_g1_i1	-	-	-	-	-	-	-	-	-	-	4.62	0.83	7.45	0	0	0	2.64	0	0.96
TRINITY_DN49740_c0_g1	2200	TRINITY_DN49740_c0_g1_i1;TRINITY_DN49740_c0_g1_i2;TRINITY_DN49740_c0_g1_i3;TRINITY_DN49740_c0_g1_i4	PREDICTED: calcium-dependent protein kinase 1-like isoform X1 [Elaeis guineensis]	CPK17	Calcium-dependent protein kinase 17 OS=Oryza sativa subsp. japonica GN=CPK17 PE=2 SV=1	GO:0004683(calmodulin-dependent protein kinase activity);GO:0005516(calmodulin binding);GO:0005634(nucleus);GO:0005737(cytoplasm);GO:0005886(plasma membrane);GO:0009738(abscisic acid-activated signaling pathway);GO:0009931(calcium-dependent protein serine/threonine kinase activity);GO:0018105(peptidyl-serine phosphorylation);GO:0035556(intracellular signal transduction);GO:0046777(protein autopho…	ENOG410XRMJ(calcium-dependent protein kinase)	K13412	calcium-dependent protein kinase	EC:2.7.11.1	egu04626(Plant-pathogen interaction)	A0A067KUW4.1 PF00069.23;Pkinase;	1.82	1.88	1.85	7.03	7.67	7.04	16	15.16	14.62
TRINITY_DN46587_c0_g2	1196	TRINITY_DN46587_c0_g2_i1	PREDICTED: 1,4-dihydroxy-2-naphthoyl-CoA synthase, peroxisomal isoform X1 [Elaeis guineensis]	MENB	1,4-dihydroxy-2-naphthoyl-CoA synthase, peroxisomal OS=Arabidopsis thaliana GN=MENB PE=1 SV=2	GO:0005739(mitochondrion);GO:0005777(peroxisome);GO:0008935(1,4-dihydroxy-2-naphthoyl-CoA synthase activity);GO:0009234(menaquinone biosynthetic process);GO:0016853(isomerase activity);GO:0042371(vitamin K biosynthetic process);GO:0042372(phylloquinone biosynthetic process)	COG0447(Naphthoate synthase)	K01661	naphthoate synthase	EC:4.1.3.36	egu00130(Ubiquinone and other terpenoid-quinone biosynthesis)	A0A072TR98.1 PF00378.18;ECH_1;	34.16	34.68	37.77	4.62	4.36	4.64	7.28	7	5.02
TRINITY_DN52632_c0_g2	1322	TRINITY_DN52632_c0_g2_i1	PREDICTED: probable monogalactosyldiacylglycerol synthase 3, chloroplastic [Elaeis guineensis]	MGD3	Probable monogalactosyldiacylglycerol synthase 3, chloroplastic OS=Oryza sativa subsp. japonica GN=MGD3 PE=3 SV=2	GO:0006631(fatty acid metabolic process);GO:0009247(glycolipid biosynthetic process);GO:0009507(chloroplast);GO:0009707(chloroplast outer membrane);GO:0016036(cellular response to phosphate starvation);GO:0016757(transferase activity, transferring glycosyl groups);GO:0019374(galactolipid metabolic process);GO:0019375(galactolipid biosynthetic process);GO:0035250(UDP-galactosyltransferase activity…	COG0707(Cell wall formation. Catalyzes the transfer of a GlcNAc subunit on undecaprenyl-pyrophosphoryl-MurNAc-pentapeptide (lipid intermediate I) to form undecaprenyl-pyrophosphoryl-MurNAc- (pentapeptide)GlcNAc (lipid intermediate II) (By similarity))	K03715	1,2-diacylglycerol 3-beta-galactosyltransferase	EC:2.4.1.46	egu00561(Glycerolipid metabolism)	B6SV07.1 PF06925.9;MGDG_synth;	10.12	8.85	8.22	5.24	5.5	5.26	1.6	1.69	1.66
TRINITY_DN56322_c0_g2	2607	TRINITY_DN56322_c0_g2_i1;TRINITY_DN56322_c0_g2_i2;TRINITY_DN56322_c0_g2_i3;TRINITY_DN56322_c0_g2_i4;TRINITY_DN56322_c0_g2_i5	PREDICTED: LOW QUALITY PROTEIN: zinc finger CCCH domain-containing protein 53-like [Phoenix dactylifera]	Os07g0682400	Zinc finger CCCH domain-containing protein 53 OS=Oryza sativa subsp. japonica GN=Os07g0682400 PE=2 SV=1	GO:0000166(nucleotide binding);GO:0003677(DNA binding);GO:0003723(RNA binding);GO:0004518(nuclease activity);GO:0005575(cellular_component);GO:0008150(biological_process);GO:0046872(metal ion binding)	ENOG410YCDX(zinc finger CCCH domain-containing protein)	-	-	-	-	A0A0D2S6I4.1 PF00076.20;RRM_1;	68.04	76.66	70.88	67.77	68.33	67.87	72.49	68.33	71.12
TRINITY_DN54195_c2_g4	2171	TRINITY_DN54195_c2_g4_i1;TRINITY_DN54195_c2_g4_i2;TRINITY_DN54195_c2_g4_i3;TRINITY_DN54195_c2_g4_i4;TRINITY_DN54195_c2_g4_i5	Chaperone protein DnaJ [Ananas comosus]	DJA6	Chaperone protein dnaJ A6, chloroplastic OS=Arabidopsis thaliana GN=DJA6 PE=2 SV=2	GO:0005524(ATP binding);GO:0005739(mitochondrion);GO:0006457(protein folding);GO:0009408(response to heat);GO:0009507(chloroplast);GO:0009535(chloroplast thylakoid membrane);GO:0009941(chloroplast envelope);GO:0031072(heat shock protein binding);GO:0046872(metal ion binding);GO:0051082(unfolded protein binding)	COG0484(ATP binding to DnaK triggers the release of the substrate protein, thus completing the reaction cycle. Several rounds of ATP-dependent interactions between DnaJ, DnaK and GrpE are required for fully efficient folding. Also involved, together with DnaK and GrpE, in the DNA replication of plasmids through activation of initiation proteins (By similarity))	K09503	DnaJ homolog subfamily A member 2	-	gsl04141(Protein processing in endoplasmic reticulum)	M0SAR0.1 PF01556.16;DnaJ_C;	112.82	112.61	116.12	34.12	37.52	37.53	56.21	54.85	50.8
TRINITY_DN50298_c1_g4	1927	TRINITY_DN50298_c1_g4_i1;TRINITY_DN50298_c1_g4_i2;TRINITY_DN50298_c1_g4_i3	PREDICTED: SUN domain-containing protein 2-like [Elaeis guineensis]	SUN2	Protein SAD1/UNC-84 domain protein 2 OS=Arabidopsis thaliana GN=SUN2 PE=1 SV=1	GO:0005635(nuclear envelope);GO:0006998(nuclear envelope organization)	ENOG410YM6S(nuclear matrix anchoring at nuclear membrane)	-	-	-	-	M0REI2.1 PF07738.11;Sad1_UNC;	14.6	16.7	15.83	7.07	8.72	8.81	12.37	11.85	10.63
TRINITY_DN46433_c0_g1	223	TRINITY_DN46433_c0_g1_i1	predicted protein [Physcomitrella patens]	rpl1901	60S ribosomal protein L19-A OS=Schizosaccharomyces pombe (strain 972 / ATCC 24843) GN=rpl1901 PE=1 SV=3	GO:0003735(structural constituent of ribosome);GO:0006412(translation);GO:0022625(cytosolic large ribosomal subunit)	COG2147(ribosomal protein L19)	K02885	large subunit ribosomal protein L19e	-	ppp03010(Ribosome)	A9SUU6.1 PF01280.18;Ribosomal_L19e;	0	0	0	3.02	0.72	9.2	0	0	0
TRINITY_DN56320_c2_g3	1562	TRINITY_DN56320_c2_g3_i1;TRINITY_DN56320_c2_g3_i2;TRINITY_DN56320_c2_g3_i3;TRINITY_DN56320_c2_g3_i4;TRINITY_DN56320_c2_g3_i5;TRINITY_DN56320_c2_g3_i6;TRINITY_DN56320_c2_g3_i7	PREDICTED: CMP-sialic acid transporter 5 isoform X1 [Elaeis guineensis]	At5g65000	CMP-sialic acid transporter 5 OS=Arabidopsis thaliana GN=At5g65000 PE=2 SV=1	GO:0000139(Golgi membrane);GO:0005338(nucleotide-sugar transmembrane transporter activity);GO:0005351(sugar:proton symporter activity);GO:0005463(UDP-N-acetylgalactosamine transmembrane transporter activity);GO:0005783(endoplasmic reticulum);GO:0008643(carbohydrate transport);GO:0009507(chloroplast);GO:0010584(pollen exine formation);GO:0015780(nucleotide-sugar transport);GO:0015789(UDP-N-acetylg…	COG0697(membrane)	-	-	-	-	A0A022Q7T5.1 PF04142.13;Nuc_sug_transp;	17.8	18.03	20.05	17.12	17.44	12.42	20.96	13.84	17.14
TRINITY_DN55063_c1_g4	214	TRINITY_DN55063_c1_g4_i1	-	-	-	-	-	-	-	-	-	-	37.83	56.28	58.5	43.07	36.87	58.6	90.65	134.63	59.71
TRINITY_DN48392_c4_g8	1055	TRINITY_DN48392_c4_g8_i1	-	-	-	-	-	-	-	-	-	-	0	0.08	0	0.76	0.61	0.58	6.77	5.71	5.08
TRINITY_DN59349_c1_g3	1514	TRINITY_DN59349_c1_g3_i1;TRINITY_DN59349_c1_g3_i2;TRINITY_DN59349_c1_g3_i3;TRINITY_DN59349_c1_g3_i4;TRINITY_DN59349_c1_g3_i5	PREDICTED: UDP-N-acetylglucosamine diphosphorylase 1 [Musa acuminata subsp. malaccensis]	GLCNAC1PUT1	UDP-N-acetylglucosamine diphosphorylase 1 OS=Arabidopsis thaliana GN=GLCNAC1PUT1 PE=1 SV=1	GO:0003977(UDP-N-acetylglucosamine diphosphorylase activity);GO:0005829(cytosol);GO:0006048(UDP-N-acetylglucosamine biosynthetic process)	COG4284(pyrophosphorylase)	K00972	UDP-N-acetylglucosamine/UDP-N-acetylgalactosamine diphosphorylase	EC:2.7.7.23 2.7.7.83	mus00520(Amino sugar and nucleotide sugar metabolism)	A0A0K9NTG1.1 PF01704.16;UDPGP;	10.27	12.3	11.01	18.52	21.85	17.96	25.77	24.59	22.04
TRINITY_DN10261_c0_g1	242	TRINITY_DN10261_c0_g1_i1	glutamine synthetase, partial [Helicosporidium sp. ATCC 50920]	GLN2	Glutamine synthetase, chloroplastic OS=Zea mays GN=GLN2 PE=2 SV=1	GO:0004356(glutamate-ammonia ligase activity)	COG0174(glutamine synthetase)	K01915	glutamine synthetase	EC:6.3.1.2	csl01230(Biosynthesis of amino acids);csl00630(Glyoxylate and dicarboxylate metabolism);csl00910(Nitrogen metabolism);csl00250(Alanine, aspartate and glutamate metabolism);csl00220(Arginine biosynthesis)	K3WW32.1 PF03951.17;Gln-synt_N;	0	0	0	5.82	6.03	6.48	0	0	0
TRINITY_DN52301_c4_g5	806	TRINITY_DN52301_c4_g5_i1	PREDICTED: 60S ribosomal protein L21-1 [Phoenix dactylifera]	RPL21A	60S ribosomal protein L21-1 OS=Arabidopsis thaliana GN=RPL21A PE=2 SV=2	GO:0003735(structural constituent of ribosome);GO:0006412(translation);GO:0022625(cytosolic large ribosomal subunit)	COG2139((ribosomal) protein)	K02889	large subunit ribosomal protein L21e	-	pda03010(Ribosome)	W1P933.1 PF01157.16;Ribosomal_L21e;	56.21	55.81	58.02	48.82	56.59	55.55	81.1	82.6	78.58
TRINITY_DN56982_c3_g4	409	TRINITY_DN56982_c3_g4_i1	Elongation factor 2 [Anthurium amnicola]	cot-3	Elongation factor 2 OS=Neurospora crassa (strain ATCC 24698 / 74-OR23-1A / CBS 708.71 / DSM 1257 / FGSC 987) GN=cot-3 PE=3 SV=3	GO:0003924(GTPase activity);GO:0005622(intracellular);GO:0006412(translation)	COG0480(Catalyzes the GTP-dependent ribosomal translocation step during translation elongation. During this step, the ribosome changes from the pre-translocational (PRE) to the post- translocational (POST) state as the newly formed A-site-bound peptidyl-tRNA and P-site-bound deacylated tRNA move to the P and E sites, respectively. Catalyzes the coordinated movement of the two tRNA molecules, the …	K12852	116 kDa U5 small nuclear ribonucleoprotein component	-	ppp03040(Spliceosome)	B7QMV1.1 PF00009.25;GTP_EFTU;	1.58	0	0.77	3.87	2.23	6.3	0	0	0
TRINITY_DN58557_c3_g4	226	TRINITY_DN58557_c3_g4_i1	-	-	-	-	-	-	-	-	-	-	0	0	0	6.52	0	4.4	0	0	0
TRINITY_DN24342_c0_g1	243	TRINITY_DN24342_c0_g1_i1	-	-	-	GO:0003774(motor activity);GO:0016459(myosin complex)	COG5022(myosin heavy chain)	-	-	-	-	M7BHJ8.1 PF01576.17;Myosin_tail_1;	3.14	0.68	0	0	1.62	0.58	1.07	0.57	11.7
TRINITY_DN3443_c0_g1	245	TRINITY_DN3443_c0_g1_i1	-	-	-	-	-	-	-	-	-	-	0	3.98	1.77	2.24	1.58	3.4	7.84	2.79	1.52
TRINITY_DN995_c0_g1	226	TRINITY_DN995_c0_g1_i1	-	-	-	-	-	-	-	-	-	-	7.13	0.86	1.53	1.45	1.37	2.94	0.68	0	0
TRINITY_DN56188_c3_g1	250	TRINITY_DN56188_c3_g1_i1	-	-	-	-	-	-	-	-	-	-	1.72	6.21	2.21	7.87	4.44	1.59	2.45	4.19	0
TRINITY_DN50353_c0_g4	722	TRINITY_DN50353_c0_g4_i1	PREDICTED: cysteine-rich receptor-like protein kinase 2 [Amborella trichopoda]	CRK42	Cysteine-rich receptor-like protein kinase 42 OS=Arabidopsis thaliana GN=CRK42 PE=2 SV=1	GO:0004674(protein serine/threonine kinase activity);GO:0005886(plasma membrane);GO:0006468(protein phosphorylation);GO:0006952(defense response);GO:0009506(plasmodesma)	COG0515(Serine Threonine protein kinase)	K01183	chitinase	EC:3.2.1.14	gmx00520(Amino sugar and nucleotide sugar metabolism)	W4ZYG5.1 PF07714.15;Pkinase_Tyr;	7.87	6.71	5.87	9.6	6.64	6.59	2.4	2	2.91
TRINITY_DN54620_c0_g1	327	TRINITY_DN54620_c0_g1_i1	-	-	-	-	-	-	-	-	-	-	8.46	5.98	6.23	12.88	13.53	13.11	11.19	6.6	2.35
TRINITY_DN50934_c0_g3	221	TRINITY_DN50934_c0_g3_i1	Acetyl-coenzyme A carboxylase carboxyl transferase subunit alpha [Morus notabilis]	-	-	-	COG2801(Retrotransposon protein)	K13024	inositol-hexakisphosphate/diphosphoinositol-pentakisphosphate 1-kinase	EC:2.7.4.24	nnu04070(Phosphatidylinositol signaling system)	W9RKM3.1 PF09335.9;SNARE_assoc;	9.38	7.39	5.7	13.23	4.43	4.44	2.19	3.89	7.4
TRINITY_DN55577_c5_g3	392	TRINITY_DN55577_c5_g3_i1;TRINITY_DN55577_c5_g3_i2;TRINITY_DN55577_c5_g3_i3;TRINITY_DN55577_c5_g3_i4;TRINITY_DN55577_c5_g3_i5	-	-	-	-	-	-	-	-	-	-	1.79	2.84	0.61	14.11	18.36	13.66	1.3	1.78	1.52
TRINITY_DN53263_c0_g2	1389	TRINITY_DN53263_c0_g2_i1;TRINITY_DN53263_c0_g2_i2;TRINITY_DN53263_c0_g2_i3;TRINITY_DN53263_c0_g2_i4;TRINITY_DN53263_c0_g2_i5	PREDICTED: uncharacterized protein LOC105055885 [Elaeis guineensis]	-	-	-	ENOG4112BMJ(Heat shock protein)	-	-	-	-	B6U2P5.1 PF00226.29;DnaJ;	33.22	35.75	35.69	20.87	22.8	23.14	25.52	26.57	30.75
[truncated: 41,924 more rows]
